# Supplementary material for: High-resolution autosomal radiation hybrid maps of the pig genome and their contribution to the genome sequence assembly
Source: BMC Genomics. 2012 Nov 15;13:585. doi: 10.1186/1471-2164-13-585 (PMC3499281; doi:10.1186/1471-2164-13-585)
Supplement: Additional file 1 — Radiation hybrid maps of the Illumina pig 60K SNP chip. This text file contains the position (in centiRays) of 38379 SNPs from the Illumina porcineSNP60 SNP chip on radiation hybrid maps. For each SNP, two positions are given, one on the IMpRH panel (pos.rh1) (Yerle et al., 1998) and one on the IMNpRH2 panel (pos.rh2) (Yerle et al., 2002). [file 1471-2164-13-585-S1.txt]

SSC SNP pos.rh1 pos.rh2
1 ASGA0000014 0.0 0.0
1 ASGA0000005 15.5 0.0
1 ALGA0000009 19.8 25.7
1 ALGA0000014 19.8 28.8
1 ALGA0000021 19.8 31.9
1 INRA0000015 22.3 34.9
1 H3GA0000032 24.9 37.6
1 ALGA0000022 30.0 40.2
1 ASGA0000047 34.7 49.3
1 M1GA0000069 46.6 68.7
1 DRGA0000001 50.0 72.3
1 MARC0110724 60.2 80.4
1 MARC0075674 97.9 97.9
1 M1GA0000081 102.3 119.9
1 H3GA0000058 106.5 119.9
1 ALGA0000046 115.7 119.9
1 ASGA0000071 119.5 119.9
1 INRA0000026 123.2 128.2
1 M1GA0000100 137.3 142.2
1 ASGA0000091 140.0 155.9
1 M1GA0000135 148.1 155.9
1 M1GA0000139 150.4 166.5
1 M1GA0000151 184.3 186.0
1 M1GA0000158 194.7 191.3
1 M1GA0000397 206.2 199.4
1 ALGA0000232 222.6 202.1
1 MARC0049965 232.4 216.0
1 ASGA0000323 250.3 223.9
1 ALGA0000251 250.3 229.0
1 MARC0028827 256.7 254.6
1 ALGA0000218 256.7 272.0
1 ASGA0000304 256.7 278.5
1 ASGA0000309 256.8 281.3
1 CASI0007833 263.0 317.0
1 ASGA0101285 263.1 324.7
1 ASGA0083458 269.5 329.7
1 MARC0015795 274.3 333.0
1 ASGA0086709 274.3 339.5
1 ALGA0112852 279.2 340.0
1 ASGA0102762 282.3 344.8
1 MARC0076778 285.2 344.8
1 M1GA0025062 304.1 362.5
1 ASGA0085025 305.5 377.2
1 ASGA0098570 306.7 377.2
1 H3GA0052387 323.3 391.6
1 MARC0096709 326.7 404.5
1 ASGA0085437 344.7 415.9
1 MARC0063358 344.7 415.9
1 MARC0001272 349.5 427.1
1 ASGA0000264 365.4 430.7
1 ASGA0000285 365.4 438.0
1 MARC0000620 383.0 447.7
1 ALGA0000195 386.1 457.3
1 M1GA0000195 394.7 483.0
1 H3GA0000123 404.6 488.2
1 M1GA0000188 408.0 493.3
1 ALGA0000120 418.8 512.0
1 M1GA0000233 424.5 515.5
1 MARC0018011 424.5 527.2
1 MARC0070292 436.3 535.6
1 MARC0072453 436.3 535.6
1 MARC0076699 443.0 538.0
1 MARC0041017 453.2 545.2
1 H3GA0000180 454.4 559.8
1 ASGA0000179 455.6 576.9
1 ASGA0000170 455.6 582.8
1 MARC0040142 458.1 591.3
1 MARC0038011 458.1 602.6
1 ALGA0000133 458.1 602.7
1 M1GA0000278 502.5 633.0
1 M1GA0000282 550.7 671.3
1 DIAS0002496 554.1 674.2
1 ALGA0000172 554.1 686.5
1 MARC0011088 561.0 696.1
1 H3GA0000310 561.0 703.4
1 ALGA0000269 561.0 708.3
1 H3GA0000320 566.9 713.2
1 ALGA0000277 566.9 715.7
1 ASGA0000364 574.8 723.3
1 ALGA0000288 577.9 728.4
1 ALGA0000289 580.9 733.5
1 M1GA0000475 584.7 736.0
1 ALGA0000300 588.5 736.0
1 ALGA0108678 604.5 743.7
1 MARC0021314 617.6 762.8
1 MARC0083899 617.6 765.3
1 INRA0000110 624.5 773.1
1 ALGA0000303 624.5 779.9
1 MARC0102958 627.8 783.3
1 ALGA0000305 630.3 797.0
1 INRA0000119 643.3 826.0
1 ALGA0000312 643.3 828.7
1 H3GA0000347 643.3 828.7
1 ALGA0000319 645.7 836.5
1 ALGA0000323 664.7 850.1
1 MARC0008402 669.0 860.1
1 ASGA0000414 677.6 863.3
1 M1GA0000498 680.1 868.4
1 ASGA0000434 683.8 889.7
1 DRGA0000017 704.9 899.7
1 ASGA0000440 713.0 909.0
1 ALGA0000354 713.0 909.0
1 ALGA0000356 713.0 916.9
1 MARC0003894 713.0 928.2
1 ALGA0000368 715.6 942.5
1 ALGA0000375 715.6 956.2
1 ALGA0000381 721.8 962.3
1 ASGA0000453 732.9 972.2
1 M1GA0000501 732.9 975.3
1 ASGA0000452 732.9 980.3
1 ALGA0000383 741.7 980.3
1 INRA0000194 741.7 990.5
1 ALGA0000386 750.2 999.1
1 ALGA0000388 750.2 1011.3
1 MARC0007285 758.7 1027.5
1 ALGA0000393 767.1 1035.1
1 ALGA0000397 767.1 1040.4
1 ALGA0000407 767.2 1048.2
1 ASGA0000475 774.3 1057.9
1 MARC0097015 776.1 1064.2
1 ALGA0000427 776.1 1064.2
1 ASGA0000490 777.8 1066.8
1 H3GA0000401 781.4 1072.2
1 ALGA0000431 785.0 1077.4
1 ALGA0000436 786.3 1085.4
1 ALGA0000440 787.6 1087.9
1 ALGA0000441 788.8 1091.2
1 INRA0000229 790.1 1113.3
1 MARC0028762 795.3 1119.7
1 ALGA0000451 800.4 1129.5
1 MARC0095028 800.4 1129.5
1 MARC0036469 803.3 1140.4
1 MARC0073715 803.4 1141.7
1 DRGA0000033 816.0 1143.1
1 ALGA0000474 840.6 1148.4
1 MARC0010743 865.4 1164.7
1 ASGA0000548 865.4 1169.5
1 DRGA0000038 873.3 1173.4
1 M1GA0000537 873.3 1173.4
1 DRGA0000040 883.5 1176.6
1 DRGA0000041 898.1 1190.3
1 ASGA0000554 907.6 1198.6
1 ALGA0000492 920.7 1207.0
1 ASGA0000556 941.6 1217.2
1 H3GA0000454 954.2 1223.8
1 ALGA0000501 970.3 1233.5
1 H3GA0000459 970.3 1243.2
1 MARC0016720 980.9 1243.2
1 MARC0069522 993.7 1243.2
1 ALGA0115616 1015.0 1248.6
1 ALGA0119138 1035.1 1266.0
1 ASGA0104958 1039.7 1271.5
1 MARC0021584 1039.7 1271.5
1 MARC0004054 1052.4 1282.8
1 MARC0027411 1062.6 1294.2
1 ALGA0123376 1069.0 1302.4
1 H3GA0000476 1069.0 1307.8
1 M1GA0000547 1069.0 1307.8
1 MARC0034880 1083.0 1318.9
1 INRA0000290 1086.4 1321.9
1 ALGA0000507 1108.1 1341.4
1 ALGA0000523 1124.4 1344.7
1 ASGA0000576 1140.2 1352.9
1 ASGA0000578 1140.3 1355.9
1 M1GA0000549 1146.2 1364.6
1 MARC0097604 1163.5 1375.5
1 ASGA0095912 1172.8 1375.5
1 H3GA0000512 1178.8 1401.6
1 ASGA0000601 1182.3 1401.6
1 ALGA0000557 1195.7 1411.7
1 MARC0059741 1195.8 1411.7
1 ASGA0000589 1203.1 1414.9
1 H3GA0000513 1211.5 1417.4
1 MARC0074666 1214.7 1420.6
1 H3GA0000521 1219.9 1429.3
1 H3GA0000529 1225.1 1435.5
1 ASGA0000636 1236.4 1440.7
1 ALGA0000593 1255.1 1467.0
1 MARC0015128 1272.5 1479.2
1 MARC0061528 1303.8 1494.6
1 ASGA0000657 1318.1 1500.6
1 ASGA0000671 1318.1 1505.8
1 MARC0022150 1326.2 1511.0
1 ALGA0000623 1334.4 1516.2
1 M1GA0000589 1337.0 1529.5
1 MARC0022897 1364.3 1551.7
1 MARC0048394 1367.7 1554.3
1 ALGA0000641 1374.9 1556.9
1 MARC0023375 1381.9 1560.0
1 ALGA0000646 1387.7 1569.5
1 ASGA0000700 1390.5 1573.3
1 H3GA0000571 1411.0 1586.0
1 ASGA0000706 1415.7 1586.0
1 M1GA0000601 1422.9 1586.0
1 M1GA0000603 1438.2 1589.9
1 MARC0068181 1440.6 1593.7
1 ALGA0121161 1443.1 1601.6
1 ALGA0117149 1452.0 1609.4
1 ASGA0098909 1459.5 1614.5
1 ASGA0089637 1481.1 1625.4
1 ALGA0108557 1485.9 1636.5
1 INRA0000409 1490.1 1641.9
1 ASGA0000723 1495.8 1641.9
1 ASGA0000712 1498.6 1644.6
1 ASGA0000710 1504.6 1644.6
1 ALGA0000673 1507.5 1650.1
1 H3GA0000581 1510.4 1661.3
1 ALGA0000682 1522.5 1672.3
1 M1GA0000623 1527.7 1674.8
1 H3GA0000587 1527.7 1694.5
1 MARC0027776 1535.6 1702.4
1 ALGA0000683 1540.6 1705.1
1 ALGA0000698 1540.6 1719.5
1 ASGA0000733 1548.2 1727.9
1 H3GA0000596 1553.2 1736.5
1 ASGA0000751 1553.2 1736.5
1 INRA0000425 1563.4 1742.0
1 MARC0084646 1580.5 1765.6
1 ALGA0000717 1584.5 1772.8
1 MARC0027297 1588.0 1775.7
1 DIAS0003564 1595.0 1783.8
1 ALGA0000727 1605.8 1791.0
1 ALGA0000728 1605.8 1794.5
1 ASGA0000791 1608.4 1800.0
1 ALGA0000732 1611.6 1803.1
1 ALGA0000741 1622.0 1820.2
1 ALGA0000749 1622.0 1830.4
1 MARC0005058 1639.4 1875.8
1 ALGA0000769 1656.8 1915.1
1 ALGA0000773 1665.2 1925.9
1 MARC0078284 1672.5 1943.7
1 ALGA0000778 1692.1 1943.8
1 M1GA0000672 1692.1 1943.8
1 MARC0070803 1695.2 1954.4
1 MARC0002939 1701.4 1965.0
1 ASGA0000817 1718.5 1978.0
1 DRGA0000063 1721.0 1984.2
1 MARC0036513 1721.1 1995.5
1 DRGA0000068 1728.1 2003.9
1 M1GA0000685 1728.1 2003.9
1 H3GA0000686 1731.5 2009.3
1 H3GA0000689 1734.0 2012.0
1 ALGA0000781 1739.2 2017.4
1 ASGA0000856 1755.2 2017.4
1 ALGA0000795 1765.0 2028.3
1 ASGA0000892 1773.7 2030.9
1 M1GA0000701 1786.7 2044.9
1 ASGA0000909 1796.7 2055.9
1 ASGA0000925 1800.8 2058.5
1 H3GA0000711 1804.0 2058.5
1 ALGA0000848 1810.5 2066.6
1 ASGA0000934 1816.5 2066.6
1 MARC0092460 1831.9 2093.3
1 MARC0071858 1831.9 2095.9
1 MARC0020708 1845.4 2102.3
1 ASGA0104413 1854.2 2112.2
1 ASGA0000947 1876.2 2123.4
1 INRA0000573 1879.4 2131.7
1 H3GA0000722 1900.6 2145.0
1 H3GA0000737 1908.0 2151.2
1 ASGA0000959 1912.1 2159.3
1 ALGA0000882 1914.5 2164.6
1 H3GA0000727 1938.7 2174.9
1 M1GA0000722 1943.2 2178.3
1 ALGA0005353 1952.8 2180.9
1 ALGA0005347 1952.8 2187.4
1 DRGA0000071 1959.2 2197.4
1 ASGA0000966 1994.7 2217.7
1 MARC0041880 1997.6 2225.8
1 ALGA0000889 2000.4 2231.0
1 ASGA0000969 2006.0 2256.1
1 MARC0101458 2006.0 2260.2
1 MARC0086704 2008.7 2264.4
1 DRGA0000082 2026.7 2290.4
1 INRA0000615 2029.7 2296.3
1 H3GA0000744 2029.7 2302.1
1 ASGA0000972 2035.1 2308.0
1 ALGA0000898 2048.8 2321.1
1 ALGA0000900 2056.7 2328.8
1 ASGA0000973 2056.7 2333.9
1 MARC0049090 2056.7 2336.4
1 MARC0004771 2061.1 2344.1
1 ALGA0000913 2070.0 2351.7
1 H3GA0000753 2103.6 2372.7
1 ALGA0108231 2106.6 2384.4
1 H3GA0053978 2113.9 2390.8
1 ALGA0122196 2125.7 2398.0
1 MARC0019433 2132.7 2420.1
1 ASGA0000986 2148.3 2423.7
1 ALGA0000926 2151.3 2452.3
1 ASGA0000992 2153.9 2471.1
1 DRGA0000091 2164.7 2479.0
1 MARC0083567 2164.7 2486.9
1 DRGA0000093 2169.9 2486.9
1 MARC0056894 2169.9 2486.9
1 H3GA0000774 2170.1 2497.6
1 ASGA0001011 2175.2 2505.3
1 ALGA0000957 2180.4 2513.1
1 H3GA0000785 2180.4 2519.3
1 CASI0010077 2195.4 2527.9
1 ALGA0000953 2205.0 2531.9
1 MARC0037098 2208.3 2545.2
1 ALGA0001032 2216.1 2581.3
1 ASGA0001083 2236.9 2596.4
1 ALGA0001028 2237.0 2602.6
1 M1GA0000757 2240.0 2616.5
1 MARC0018001 2246.3 2616.5
1 CASI0009218 2252.7 2626.0
1 H3GA0000823 2269.5 2638.8
1 ALGA0001019 2269.5 2638.8
1 MARC0052278 2275.8 2645.5
1 MARC0015953 2285.6 2652.2
1 ASGA0001071 2296.5 2663.2
1 ASGA0001065 2296.5 2665.7
1 ALGA0001007 2301.7 2668.3
1 H3GA0000815 2306.8 2670.9
1 ASGA0001055 2314.6 2673.4
1 ASGA0001052 2325.4 2681.4
1 ALGA0000995 2336.5 2689.5
1 ALGA0000990 2351.8 2705.3
1 ASGA0001039 2351.8 2708.2
1 H3GA0000794 2368.6 2714.1
1 MARC0040932 2374.3 2753.6
1 ASGA0001024 2374.3 2774.4
1 ALGA0000972 2390.5 2779.7
1 ALGA0001037 2390.5 2796.8
1 ASGA0001086 2390.5 2796.8
1 MARC0034448 2390.6 2799.4
1 ALGA0001039 2414.4 2819.5
1 ASGA0001096 2432.4 2830.7
1 MARC0016632 2439.0 2841.8
1 M1GA0000759 2440.7 2852.6
1 MARC0099846 2442.5 2865.1
1 ALGA0001075 2447.6 2872.6
1 ASGA0001117 2447.7 2878.9
1 MARC0018479 2447.7 2881.5
1 DRGA0000100 2453.0 2884.1
1 ASGA0001122 2461.8 2889.3
1 ASGA0001125 2466.1 2891.9
1 MARC0068793 2470.8 2904.7
1 MARC0065727 2480.2 2925.7
1 ALGA0111979 2494.7 2941.1
1 MARC0037754 2500.0 2953.8
1 ALGA0102988 2502.7 2966.7
1 ALGA0112050 2508.2 2994.6
1 ASGA0089650 2510.9 2998.4
1 ASGA0082971 2528.6 3009.8
1 ALGA0001100 2537.9 3018.1
1 MARC0111198 2541.7 3034.7
1 DRGA0000109 2566.4 3042.5
1 ALGA0001109 2575.2 3054.0
1 ASGA0001137 2584.0 3068.8
1 ALGA0001096 2588.3 3068.8
1 ALGA0001112 2588.3 3068.8
1 H3GA0000845 2592.6 3077.5
1 DRGA0000114 2601.5 3081.7
1 ALGA0001119 2601.5 3085.9
1 ASGA0001154 2611.2 3091.5
1 ASGA0001155 2611.3 3091.5
1 MARC0111542 2618.6 3091.5
1 ALGA0001127 2632.3 3098.6
1 ALGA0001129 2636.2 3105.7
1 ASGA0001160 2639.9 3111.4
1 H3GA0000849 2647.1 3120.0
1 INRA0000796 2649.8 3125.7
1 INRA0000803 2660.6 3131.4
1 MARC0018427 2660.6 3131.4
1 ALGA0001145 2663.6 3137.1
1 MARC0059733 2679.5 3150.8
1 DRGA0000137 2727.2 3155.1
1 DRGA0000138 2769.1 3159.7
1 MARC0032404 2772.2 3171.0
1 ASGA0001170 2783.2 3187.1
1 ALGA0001149 2783.2 3187.1
1 ALGA0001156 2788.4 3190.3
1 ALGA0001154 2791.9 3190.3
1 ALGA0001160 2799.0 3190.3
1 ALGA0001163 2809.7 3198.8
1 MARC0023380 2817.7 3204.4
1 ALGA0001167 2822.9 3210.0
1 ASGA0001176 2828.2 3210.0
1 ASGA0001178 2830.8 3212.7
1 MARC0057601 2830.8 3212.7
1 DRGA0000143 2838.7 3212.7
1 ASGA0001179 2838.7 3218.3
1 ALGA0001182 2845.4 3223.8
1 M1GA0000775 2851.9 3226.5
1 MARC0005377 2866.2 3232.0
1 ALGA0001191 2869.5 3232.0
1 DRGA0000148 2876.3 3232.0
1 ASGA0001198 2876.5 3232.0
1 M1GA0000776 2893.5 3240.4
1 DRGA0000153 2907.5 3240.4
1 DRGA0000154 2918.6 3240.4
1 ASGA0001200 2923.9 3240.4
1 M1GA0000784 2926.5 3260.7
1 M1GA0000785 2931.8 3263.3
1 ASGA0001214 2931.8 3283.0
1 ALGA0001216 2941.8 3283.0
1 ALGA0001212 2941.8 3290.8
1 DRGA0000162 2948.5 3302.6
1 MARC0045047 2968.4 3331.1
1 ASGA0090411 2968.4 3335.0
1 ALGA0120068 2974.3 3342.0
1 MARC0027620 2976.9 3364.7
1 ALGA0001224 2982.1 3364.7
1 ALGA0001225 2998.4 3367.3
1 ALGA0001228 2998.4 3369.8
1 ASGA0001241 3005.6 3377.8
1 ALGA0001232 3025.9 3381.6
1 ASGA0001236 3025.9 3386.3
1 MARC0039402 3026.0 3405.7
1 DIAS0004684 3036.8 3408.8
1 ASGA0001260 3042.1 3416.9
1 ALGA0001244 3042.1 3416.9
1 MARC0023478 3066.1 3416.9
1 H3GA0000902 3103.9 3419.5
1 ASGA0001279 3114.6 3419.5
1 H3GA0000905 3114.6 3422.1
1 ALGA0001269 3117.2 3429.9
1 ASGA0001286 3119.8 3437.8
1 DRGA0000172 3127.9 3448.4
1 ASGA0001297 3127.9 3454.7
1 ALGA0001286 3147.3 3464.3
1 ASGA0001308 3158.4 3470.8
1 ASGA0001310 3165.8 3477.2
1 H3GA0000916 3168.4 3480.3
1 ASGA0001318 3176.4 3493.2
1 ASGA0001319 3179.3 3495.8
1 H3GA0000926 3179.3 3501.0
1 ALGA0001311 3179.3 3506.2
1 ALGA0001317 3191.9 3560.6
1 DRGA0000174 3196.7 3569.1
1 ALGA0001327 3200.6 3579.8
1 H3GA0000945 3220.7 3600.8
1 ALGA0001335 3224.3 3604.5
1 ALGA0001340 3231.4 3621.4
1 H3GA0000953 3231.4 3621.4
1 ALGA0001347 3239.5 3626.7
1 ASGA0001356 3246.9 3637.2
1 INRA0000913 3258.6 3640.5
1 MARC0096524 3267.5 3652.3
1 ASGA0001363 3279.5 3656.1
1 H3GA0000957 3287.3 3659.9
1 H3GA0000960 3291.0 3659.9
1 ALGA0001351 3291.0 3668.0
1 H3GA0000965 3300.4 3668.0
1 MARC0089964 3310.3 3676.9
1 ASGA0001376 3327.0 3689.3
1 DIAS0001671 3327.0 3695.7
1 H3GA0000982 3327.0 3695.8
1 ALGA0001370 3350.1 3699.5
1 M1GA0000819 3355.2 3731.7
1 H3GA0000987 3365.8 3739.8
1 ALGA0001386 3376.7 3751.2
1 ASGA0001394 3376.7 3753.9
1 ALGA0001393 3385.0 3768.5
1 ASGA0001403 3385.0 3780.0
1 DRGA0000182 3399.1 3790.4
1 H3GA0001002 3399.1 3793.7
1 ALGA0001410 3399.1 3799.1
1 ASGA0001418 3410.3 3809.3
1 ASGA0001419 3433.4 3816.1
1 ASGA0001422 3449.1 3824.4
1 H3GA0001012 3456.7 3849.0
1 H3GA0001013 3465.1 3854.7
1 ASGA0097745 3471.7 3865.0
1 ASGA0101644 3477.0 3873.9
1 MARC0043586 3477.0 3878.4
1 ALGA0001427 3477.0 3887.8
1 ALGA0001428 3482.3 3891.2
1 ASGA0001432 3487.6 3895.3
1 ALGA0001436 3487.6 3895.3
1 ASGA0001443 3487.6 3903.7
1 ALGA0001445 3495.5 3909.8
1 ALGA0001447 3503.3 3912.8
1 ASGA0001459 3512.3 3931.9
1 ASGA0001464 3516.7 3939.5
1 ALGA0001449 3522.1 3943.5
1 MARC0030993 3522.1 3969.5
1 ASGA0087300 3532.9 3969.5
1 ALGA0124174 3546.2 3982.6
1 ALGA0001463 3549.9 3995.5
1 ASGA0001471 3562.0 4001.6
1 M1GA0000832 3568.0 4001.7
1 ASGA0001482 3574.0 4008.7
1 ASGA0001489 3580.0 4016.2
1 ALGA0001482 3583.1 4020.9
1 ALGA0001485 3586.1 4024.3
1 ALGA0001488 3586.1 4033.3
1 ASGA0001497 3586.1 4039.9
1 H3GA0001055 3586.1 4045.4
1 DRGA0000192 3604.0 4061.4
1 MARC0043498 3625.0 4079.2
1 ALGA0107505 3631.3 4093.3
1 ALGA0109219 3634.4 4096.0
1 M1GA0025178 3643.7 4101.6
1 ALGA0108048 3657.4 4120.1
1 H3GA0001062 3657.4 4131.9
1 INRA0001008 3657.5 4134.7
1 MARC0086556 3664.3 4134.7
1 MARC0035391 3681.8 4137.5
1 MARC0061367 3699.9 4142.3
1 INRA0001010 3709.0 4163.7
1 ASGA0001507 3711.6 4169.1
1 ALGA0001514 3711.6 4179.4
1 ASGA0001508 3723.3 4199.5
1 MARC0007839 3738.6 4207.4
1 ASGA0001510 3769.8 4218.1
1 ALGA0001516 3774.1 4227.3
1 MARC0063702 3805.8 4252.8
1 H3GA0001067 3842.2 4272.1
1 ASGA0001512 3844.8 4275.5
1 H3GA0001069 3844.8 4281.7
1 MARC0090401 3850.2 4290.8
1 ASGA0094009 3853.1 4306.1
1 INRA0001051 3880.0 4325.4
1 H3GA0001078 3906.5 4333.6
1 INRA0001043 3912.4 4341.0
1 ASGA0001531 3920.4 4347.5
1 ALGA0001556 3925.7 4350.8
1 MARC0063042 3925.8 4353.2
1 ALGA0001548 3948.4 4363.1
1 ALGA0001529 3960.2 4363.1
1 MARC0024656 3972.3 4375.8
1 ASGA0001519 3977.6 4386.0
1 ALGA0001541 3977.6 4391.0
1 ALGA0001559 3985.8 4409.2
1 DRGA0000201 3988.6 4412.1
1 DRGA0000202 4002.2 4418.1
1 ASGA0001535 4019.6 4424.0
1 DRGA0000203 4036.7 4442.4
1 ASGA0001540 4045.0 4442.4
1 ALGA0001564 4050.4 4453.2
1 ALGA0001569 4050.4 4481.4
1 DRGA0000210 4057.0 4494.9
1 ALGA0001580 4066.9 4502.7
1 ASGA0001556 4066.9 4514.7
1 ASGA0001543 4066.9 4525.1
1 H3GA0001085 4066.9 4540.8
1 H3GA0001084 4079.5 4543.4
1 MARC0007613 4085.9 4553.3
1 ALGA0001565 4090.7 4560.7
1 MARC0061851 4106.8 4573.3
1 ALGA0122320 4125.0 4587.6
1 SIRI0001107 4134.0 4596.8
1 ASGA0104736 4141.5 4601.8
1 ALGA0118952 4153.0 4617.2
1 ALGA0114236 4153.0 4620.0
1 ALGA0104320 4163.9 4641.0
1 ASGA0094670 4166.5 4646.7
1 ALGA0107609 4169.1 4646.7
1 MARC0002374 4176.3 4667.7
1 ALGA0109325 4179.7 4676.1
1 ASGA0093046 4185.0 4688.6
1 ASGA0102681 4185.0 4697.8
1 MARC0097056 4185.0 4710.6
1 ALGA0123238 4185.0 4716.8
1 H3GA0054791 4187.7 4729.2
1 DRGA0017477 4193.0 4736.3
1 ALGA0109427 4201.0 4751.4
1 ASGA0094157 4203.6 4754.2
1 ASGA0093894 4203.6 4754.2
1 ASGA0105287 4203.6 4756.7
1 MARC0072249 4203.6 4756.7
1 ASGA0091817 4206.3 4759.5
1 ALGA0001593 4212.9 4776.2
1 MARC0041365 4219.5 4793.2
1 H3GA0001089 4223.4 4808.7
1 ALGA0001597 4227.4 4811.6
1 ALGA0001608 4240.9 4824.7
1 ALGA0001611 4254.5 4833.3
1 MARC0069475 4260.9 4845.2
1 ALGA0001620 4270.9 4855.7
1 ASGA0001569 4279.1 4855.7
1 DRGA0000220 4288.8 4858.9
1 ASGA0001580 4298.2 4876.7
1 ASGA0001581 4298.3 4879.2
1 DRGA0000223 4309.8 4890.2
1 ALGA0001640 4317.5 4905.4
1 MARC0049586 4317.5 4909.2
1 ALGA0001633 4328.6 4925.3
1 MARC0004459 4339.6 4936.0
1 ASGA0001590 4342.2 4938.6
1 ALGA0001649 4344.8 4938.6
1 ALGA0001654 4347.4 4946.5
1 ALGA0001657 4348.7 4949.1
1 ASGA0001604 4350.0 4956.9
1 ALGA0001663 4352.7 4964.6
1 ALGA0001666 4358.0 4969.6
1 ALGA0001667 4360.6 4972.1
1 M1GA0000857 4363.2 4972.1
1 ASGA0001606 4364.5 4972.1
1 MARC0069021 4365.8 4977.1
1 ALGA0001672 4373.7 4979.6
1 MARC0062698 4387.5 4990.0
1 ALGA0001673 4390.1 4997.7
1 ALGA0001678 4390.1 5000.2
1 ASGA0001612 4390.1 5000.2
1 ALGA0001686 4390.1 5001.4
1 ASGA0001618 4390.1 5002.7
1 ASGA0001620 4390.2 5011.9
1 DRGA0000234 4398.1 5017.8
1 DRGA0000235 4400.7 5027.9
1 MARC0008547 4405.9 5035.4
1 ALGA0001701 4408.4 5048.3
1 DRGA0000239 4408.4 5053.4
1 ASGA0099363 4413.6 5063.9
1 MARC0034292 4413.7 5074.4
1 ALGA0001707 4418.9 5084.8
1 ALGA0001708 4418.9 5084.8
1 ALGA0001709 4432.7 5095.2
1 MARC0018818 4443.8 5095.2
1 ASGA0001637 4449.0 5111.4
1 DRGA0000247 4449.0 5128.9
1 ASGA0001642 4459.6 5156.3
1 ALGA0001726 4459.6 5166.1
1 MARC0032578 4459.6 5169.3
1 DRGA0000252 4459.6 5185.7
1 ASGA0001644 4464.8 5190.9
1 DRGA0000255 4464.8 5196.0
1 ALGA0001735 4464.8 5203.9
1 ALGA0001738 4467.4 5223.6
1 ALGA0001739 4467.4 5223.6
1 MARC0005741 4467.4 5223.6
1 ASGA0001646 4467.4 5238.8
1 ALGA0001746 4472.6 5264.6
1 DRGA0000266 4472.6 5271.1
1 DRGA0000268 4475.1 5281.0
1 ALGA0001751 4477.6 5292.1
1 MARC0061305 4491.2 5297.5
1 ALGA0001752 4504.8 5307.2
1 CASI0003815 4504.8 5316.8
1 ASGA0001651 4509.9 5328.0
1 INRA0001161 4509.9 5339.2
1 DRGA0000276 4515.1 5341.9
1 ALGA0001757 4515.1 5355.6
1 DRGA0000280 4516.3 5360.9
1 H3GA0001138 4517.6 5368.8
1 ALGA0001758 4520.1 5371.3
1 H3GA0001139 4522.6 5394.4
1 M1GA0000866 4522.7 5420.8
1 ASGA0001654 4525.2 5431.4
1 ALGA0001762 4533.2 5439.1
1 DRGA0000286 4533.2 5451.0
1 DRGA0000287 4534.5 5466.1
1 ALGA0001764 4535.8 5466.1
1 DRGA0000284 4535.8 5471.2
1 ALGA0001766 4535.8 5479.0
1 DRGA0000289 4537.1 5486.9
1 MARC0028659 4538.4 5489.5
1 H3GA0001142 4541.0 5503.0
1 ASGA0001656 4543.6 5503.0
1 ASGA0001657 4548.9 5505.5
1 ALGA0001770 4552.8 5508.1
1 INRA0001175 4556.8 5508.1
1 DRGA0000293 4559.4 5516.0
1 DRGA0000296 4559.4 5523.9
1 DRGA0000298 4559.4 5523.9
1 MARC0054731 4567.7 5537.7
1 ALGA0001790 4575.9 5551.2
1 CASI0009793 4575.9 5551.2
1 H3GA0001144 4575.9 5556.8
1 MARC0025847 4581.2 5581.5
1 ALGA0001794 4583.9 5584.1
1 H3GA0001147 4583.9 5584.1
1 ASGA0001664 4585.1 5586.6
1 DRGA0000307 4586.4 5597.0
1 CASI0010857 4589.0 5607.4
1 MARC0070314 4599.7 5623.5
1 INRA0001185 4608.7 5630.3
1 ALGA0001802 4621.2 5644.8
1 MARC0000806 4626.5 5652.7
1 DIAS0004367 4626.5 5667.7
1 ASGA0105496 4635.0 5692.9
1 H3GA0001152 4643.3 5698.0
1 H3GA0001153 4648.7 5698.0
1 H3GA0001156 4665.5 5698.0
1 MARC0064190 4672.6 5698.0
1 DRGA0000314 4707.6 5714.4
1 DIAS0002722 4716.2 5725.1
1 DIAS0000754 4716.2 5725.1
1 INRA0001220 4717.4 5736.1
1 DRGA0000319 4718.7 5744.5
1 ALGA0001829 4729.2 5762.8
1 ALGA0001836 4736.9 5774.0
1 ALGA0001838 4736.9 5779.5
1 ALGA0001840 4744.7 5792.4
1 ASGA0001701 4748.3 5803.0
1 ALGA0001844 4753.2 5805.9
1 ALGA0001847 4762.9 5817.6
1 ASGA0001705 4762.9 5820.4
1 MARC0078136 4762.9 5829.0
1 ASGA0001719 4770.8 5840.6
1 ASGA0001721 4770.8 5847.2
1 ASGA0001729 4786.9 5857.4
1 H3GA0001174 4816.0 5867.6
1 DRGA0000334 4816.0 5870.0
1 ASGA0001735 4824.0 5877.5
1 ASGA0001738 4826.6 5889.9
1 DRGA0000338 4826.7 5889.9
1 H3GA0001175 4829.5 5894.7
1 ASGA0001744 4829.5 5901.9
1 H3GA0001177 4854.0 5910.3
1 ASGA0001746 4854.0 5918.8
1 DIAS0002980 4854.0 5921.1
1 H3GA0001189 4858.9 5926.0
1 ASGA0001771 4858.9 5933.4
1 ASGA0001772 4881.8 5942.2
1 H3GA0001179 4887.6 5950.9
1 ASGA0001755 4887.6 5953.4
1 ALGA0001896 4891.3 5953.4
1 DRGA0000346 4896.6 5958.3
1 DRGA0000343 4899.5 5958.3
1 ASGA0001753 4918.5 5960.8
1 ALGA0001915 4918.5 5982.0
1 ALGA0001908 4928.9 5989.5
1 ALGA0104848 4930.2 5989.5
1 ASGA0001774 4931.5 5995.2
1 ASGA0001781 4936.7 6003.9
1 INRA0001270 4944.5 6009.5
1 DRGA0000347 4958.1 6015.7
1 ALGA0001920 4958.1 6022.0
1 ALGA0001926 4958.1 6032.2
1 H3GA0001203 4966.1 6037.2
1 ALGA0108388 4986.2 6053.1
1 ALGA0104088 4998.3 6063.4
1 ASGA0089494 4998.3 6063.4
1 ALGA0001940 5019.1 6065.8
1 ALGA0001942 5040.4 6073.3
1 ASGA0001802 5040.4 6080.8
1 ALGA0001951 5040.4 6080.8
1 ALGA0001958 5046.3 6085.7
1 H3GA0001212 5049.7 6093.2
1 ASGA0001812 5056.7 6100.6
1 ALGA0001967 5061.9 6105.6
1 ASGA0001818 5065.5 6118.0
1 INRA0001285 5065.5 6125.3
1 ASGA0001819 5069.8 6140.5
1 M1GA0000883 5088.4 6145.9
1 H3GA0001217 5090.9 6161.9
1 ASGA0001827 5094.7 6187.8
1 ALGA0001984 5112.2 6206.5
1 MARC0022961 5112.2 6219.3
1 H3GA0001219 5114.8 6224.1
1 MARC0112693 5117.5 6227.3
1 H3GA0001223 5122.7 6233.8
1 ASGA0001838 5127.9 6236.2
1 ASGA0096616 5127.9 6270.9
1 MARC0053321 5133.2 6283.9
1 MARC0105202 5134.5 6284.0
1 ASGA0085617 5135.8 6284.0
1 MARC0034351 5139.8 6299.2
1 ALGA0002000 5139.8 6304.1
1 ALGA0002013 5143.9 6314.1
1 ALGA0002020 5145.7 6316.5
1 ALGA0002025 5147.4 6326.4
1 M1GA0000885 5151.0 6326.4
1 MARC0096577 5154.5 6333.6
1 MARC0068736 5154.5 6340.9
1 ASGA0001858 5154.5 6340.9
1 ASGA0001863 5154.5 6345.8
1 MARC0061107 5154.6 6350.6
1 ASGA0001865 5162.6 6355.4
1 ALGA0002050 5169.3 6364.0
1 H3GA0001239 5176.0 6375.7
1 ASGA0001869 5181.4 6384.3
1 INRA0001363 5181.4 6396.8
1 ASGA0001873 5184.0 6406.1
1 H3GA0001242 5184.0 6410.9
1 MARC0016585 5189.4 6418.2
1 ALGA0002069 5189.4 6420.6
1 ALGA0002071 5206.9 6442.4
1 DRGA0000387 5215.4 6453.2
1 ASGA0001879 5215.4 6469.2
1 H3GA0001247 5223.6 6476.1
1 INRA0001396 5228.9 6483.3
1 ALGA0002083 5231.6 6495.7
1 MARC0036088 5237.1 6498.1
1 DRGA0000392 5240.5 6502.9
1 DRGA0000394 5250.9 6518.1
1 ALGA0002094 5256.3 6521.2
1 H3GA0001255 5256.3 6538.9
1 MARC0088758 5261.8 6538.9
1 ASGA0001899 5264.5 6538.9
1 ALGA0002105 5267.8 6542.7
1 MARC0060741 5278.1 6546.4
1 ASGA0001909 5278.1 6548.8
1 ASGA0001911 5289.0 6551.4
1 ALGA0107795 5289.0 6553.8
1 ASGA0001906 5289.1 6558.9
1 DRGA0000400 5289.1 6566.5
1 MARC0034894 5294.4 6579.7
1 ALGA0002123 5305.5 6591.5
1 ASGA0001915 5312.0 6603.2
1 ASGA0001918 5322.7 6612.8
1 ALGA0002134 5328.4 6615.8
1 H3GA0001269 5328.4 6615.8
1 H3GA0001272 5346.9 6623.1
1 M1GA0000899 5351.4 6623.1
1 MARC0095022 5371.9 6623.2
1 MARC0113507 5387.5 6635.7
1 MARC0051909 5387.5 6642.4
1 ALGA0002156 5395.8 6645.7
1 MARC0058102 5395.8 6645.7
1 ALGA0002174 5421.9 6661.0
1 ALGA0002175 5448.2 6680.0
1 ALGA0002179 5450.9 6687.2
1 ALGA0002193 5453.6 6692.7
1 ASGA0001969 5457.3 6698.6
1 ASGA0001965 5463.4 6715.4
1 ALGA0002190 5467.0 6728.4
1 ALGA0002197 5472.3 6737.0
1 ALGA0002199 5480.3 6753.9
1 DRGA0000417 5483.0 6758.9
1 ALGA0002206 5483.9 6762.9
1 MARC0019969 5484.7 6762.9
1 ALGA0002212 5485.7 6765.4
1 ASGA0098614 5504.7 6789.6
1 ALGA0104675 5508.0 6792.3
1 ASGA0001988 5520.0 6797.7
1 H3GA0001306 5522.8 6800.7
1 DRGA0000426 5535.2 6818.1
1 ALGA0002230 5542.0 6820.7
1 ALGA0002231 5548.7 6820.7
1 MARC0092631 5548.7 6845.1
1 ASGA0001985 5548.7 6845.1
1 ALGA0002219 5548.7 6848.4
1 DRGA0000420 5548.7 6861.4
1 ALGA0002234 5556.9 6865.9
1 ASGA0002001 5560.4 6872.3
1 ASGA0002002 5567.5 6878.8
1 INRA0001515 5575.6 6881.4
1 H3GA0001315 5582.1 6881.4
1 ASGA0002007 5588.8 6894.6
1 ALGA0002249 5598.1 6894.6
1 ALGA0002244 5608.0 6911.8
1 INRA0001523 5616.0 6917.5
1 ALGA0002257 5619.7 6917.5
1 ALGA0002259 5625.8 6925.9
1 MARC0022141 5625.8 6933.7
1 ALGA0002268 5629.5 6943.4
1 DRGA0000441 5632.2 6951.7
1 MARC0046194 5632.2 6960.0
1 ALGA0002273 5637.7 6960.0
1 ASGA0002034 5637.8 6968.4
1 ALGA0002281 5646.1 6973.9
1 MARC0094181 5648.8 6976.6
1 H3GA0001331 5648.8 6979.2
1 ASGA0002040 5648.8 6983.3
1 ALGA0002286 5654.4 6996.0
1 ALGA0002289 5664.2 7015.5
1 H3GA0001332 5673.7 7018.4
1 ALGA0002292 5676.3 7018.4
1 ALGA0002302 5680.1 7027.8
1 ALGA0002298 5702.4 7051.4
1 H3GA0001339 5702.4 7051.4
1 ASGA0002046 5702.4 7057.3
1 ALGA0002304 5705.2 7080.4
1 H3GA0001344 5712.0 7096.2
1 ALGA0002310 5712.0 7101.7
1 ASGA0002068 5721.7 7117.4
1 ASGA0002073 5732.5 7117.4
1 DRGA0000452 5732.6 7129.1
1 ALGA0002331 5735.5 7132.1
1 ASGA0002086 5741.2 7138.8
1 ASGA0002087 5747.1 7145.6
1 MARC0087159 5752.9 7156.0
1 DRGA0000457 5765.1 7164.4
1 DRGA0000458 5765.1 7174.1
1 ASGA0002096 5779.1 7200.3
1 ALGA0002350 5785.3 7210.4
1 ALGA0002351 5785.3 7210.4
1 ASGA0002111 5785.3 7213.7
1 ASGA0002114 5798.5 7222.4
1 H3GA0001355 5798.6 7228.7
1 DRGA0000464 5798.6 7241.3
1 H3GA0001359 5801.6 7251.8
1 INRA0001627 5825.1 7268.8
1 MARC0021116 5825.1 7283.0
1 DRGA0000472 5838.0 7306.5
1 H3GA0001364 5844.4 7316.0
1 ALGA0002382 5847.1 7330.4
1 DIAS0002497 5850.4 7337.3
1 INRA0001633 5857.3 7339.9
1 H3GA0001369 5860.7 7353.2
1 ALGA0002394 5869.4 7358.5
1 ALGA0002395 5884.1 7363.7
1 ASGA0002137 5884.1 7377.3
1 MARC0095826 5884.1 7379.8
1 ASGA0002142 5884.1 7382.3
1 ASGA0002146 5886.8 7385.5
1 H3GA0001381 5887.7 7395.2
1 ASGA0002153 5888.5 7395.2
1 MARC0098037 5889.4 7395.3
1 MARC0058870 5894.8 7397.7
1 ASGA0002159 5901.2 7402.7
1 ALGA0002423 5907.7 7410.4
1 ALGA0002427 5914.3 7415.4
1 H3GA0001389 5927.4 7454.0
1 H3GA0001392 5927.4 7454.0
1 H3GA0001394 5936.7 7459.0
1 ALGA0002445 5943.9 7464.2
1 H3GA0001397 5947.4 7464.2
1 ASGA0002180 5958.1 7472.0
1 ASGA0002183 5963.3 7477.1
1 MARC0086226 5963.3 7487.4
1 ALGA0002457 5968.6 7500.6
1 ALGA0002465 5973.9 7503.1
1 H3GA0001406 5973.9 7508.2
1 DRGA0000497 5984.8 7516.1
1 DRGA0000498 5984.8 7518.6
1 ALGA0002480 6004.8 7518.7
1 DRGA0000501 6015.6 7521.2
1 DRGA0000505 6020.8 7521.2
1 ALGA0002484 6020.8 7526.3
1 ALGA0122836 6020.8 7528.8
1 MARC0053676 6020.8 7531.3
1 ASGA0002203 6024.7 7533.9
1 H3GA0001415 6028.5 7533.9
1 ASGA0002214 6039.2 7539.1
1 ALGA0002493 6041.8 7545.5
1 ALGA0002499 6047.0 7552.0
1 DRGA0000521 6065.8 7594.0
1 ALGA0002515 6081.1 7639.2
1 ASGA0002239 6084.9 7644.2
1 ALGA0002521 6088.8 7657.6
1 ALGA0002523 6094.5 7668.3
1 DRGA0000524 6117.7 7691.8
1 H3GA0001423 6138.3 7715.0
1 H3GA0001427 6139.2 7715.0
1 ALGA0002540 6140.1 7720.1
1 ASGA0002251 6140.9 7722.6
1 DRGA0000530 6146.2 7726.3
1 ASGA0002255 6157.0 7729.9
1 ALGA0002557 6157.0 7729.9
1 ASGA0002258 6157.0 7729.9
1 MARC0056093 6167.7 7737.4
1 MARC0011038 6178.5 7749.7
1 H3GA0001434 6178.5 7752.6
1 ASGA0002260 6181.1 7752.6
1 MARC0043118 6191.1 7770.3
1 ALGA0002564 6194.4 7775.9
1 ALGA0002567 6208.1 7781.9
1 DRGA0000537 6216.1 7791.0
1 ASGA0002263 6219.9 7796.0
1 ALGA0002568 6232.3 7814.9
1 ASGA0002268 6243.2 7817.4
1 INRA0001732 6245.8 7825.3
1 ASGA0002269 6262.1 7835.7
1 INRA0001738 6282.3 7847.5
1 INRA0001740 6288.6 7859.5
1 DRGA0000548 6295.0 7862.0
1 H3GA0001440 6303.0 7874.3
1 MARC0059970 6310.9 7882.4
1 ALGA0002577 6318.7 7885.6
1 ASGA0002275 6331.1 7890.7
1 DRGA0000551 6337.2 7895.7
1 MARC0038533 6342.5 7895.7
1 ASGA0002280 6347.1 7903.3
1 ASGA0002283 6348.4 7909.6
1 ASGA0002286 6355.7 7915.9
1 ASGA0002287 6369.4 7920.9
1 ASGA0002288 6380.0 7920.9
1 H3GA0001443 6392.9 7940.0
1 MARC0027227 6399.1 7946.1
1 ALGA0002592 6401.7 7949.0
1 H3GA0001444 6409.7 7958.2
1 DRGA0000563 6416.7 7963.2
1 M1GA0000923 6420.1 7968.3
1 ALGA0002600 6420.2 7970.9
1 ALGA0002595 6422.7 7976.1
1 H3GA0001445 6425.4 7983.9
1 INRA0001752 6428.0 7991.8
1 ASGA0002293 6428.0 7991.8
1 INRA0001761 6434.0 8005.6
1 ALGA0002601 6449.6 8019.6
1 ALGA0002604 6449.6 8029.4
1 ALGA0002608 6456.0 8035.6
1 DRGA0000569 6456.1 8041.9
1 MARC0048118 6462.5 8057.5
1 ASGA0002301 6465.0 8060.1
1 DRGA0000572 6492.1 8091.6
1 MARC0036103 6523.8 8129.5
1 ALGA0002613 6531.9 8137.6
1 H3GA0053054 6537.2 8156.4
1 MARC0080780 6547.4 8166.6
1 ASGA0094828 6554.1 8176.7
1 ASGA0002303 6568.1 8186.7
1 DRGA0000573 6568.1 8199.8
1 MARC0052370 6571.9 8207.4
1 H3GA0001452 6575.6 8214.9
1 H3GA0001453 6575.6 8219.8
1 MARC0001053 6583.3 8224.7
1 MARC0054624 6583.3 8236.5
1 H3GA0001454 6593.7 8245.0
1 ALGA0002629 6598.7 8247.4
1 DRGA0000575 6601.7 8254.7
1 H3GA0001456 6610.9 8259.5
1 ALGA0002632 6614.8 8259.6
1 ASGA0002314 6622.6 8262.5
1 INRA0001776 6622.6 8265.5
1 DRGA0000578 6634.9 8271.7
1 MARC0018694 6651.2 8284.2
1 ALGA0002639 6658.9 8286.6
1 ASGA0002320 6661.3 8297.0
1 DRGA0000580 6666.9 8331.9
1 ASGA0002324 6672.7 8337.6
1 ALGA0002649 6684.4 8356.2
1 ALGA0002653 6691.9 8358.6
1 ASGA0002335 6696.8 8366.1
1 H3GA0001466 6707.0 8378.4
1 DRGA0000583 6711.1 8390.9
1 MARC0040750 6715.2 8394.8
1 ASGA0002342 6719.4 8404.1
1 MARC0046883 6720.8 8406.9
1 ASGA0002352 6722.3 8424.9
1 MARC0114725 6734.6 8427.3
1 DRGA0000587 6734.7 8446.1
1 ALGA0002678 6739.6 8446.1
1 ASGA0002356 6742.1 8446.1
1 ALGA0002685 6747.0 8446.1
1 H3GA0001475 6751.9 8448.6
1 DRGA0000591 6756.8 8451.1
1 MARC0114211 6764.3 8454.0
1 DRGA0000594 6769.3 8460.1
1 ALGA0002697 6779.6 8466.8
1 ALGA0002699 6786.3 8471.5
1 DRGA0000595 6790.3 8479.5
1 M1GA0000930 6796.1 8482.1
1 M1GA0000932 6805.0 8485.0
1 H3GA0001491 6807.9 8485.0
1 MARC0039753 6808.0 8494.3
1 ALGA0002710 6808.0 8498.9
1 ALGA0105935 6815.7 8503.3
1 H3GA0054825 6820.7 8510.5
1 MARC0013639 6828.5 8513.9
1 DRGA0000602 6833.7 8519.2
1 ALGA0002730 6858.1 8524.4
1 MARC0091327 6889.2 8529.5
1 MARC0109679 6908.2 8534.6
1 DRGA0000604 6908.3 8534.6
1 MARC0026342 6915.6 8547.6
1 ALGA0002734 6918.0 8555.1
1 MARC0034815 6928.7 8563.2
1 ASGA0002401 6928.7 8563.3
1 ASGA0002403 6935.1 8574.4
1 ALGA0002742 6943.3 8588.6
1 INRA0001878 6951.1 8598.8
1 ALGA0002747 6954.2 8603.7
1 H3GA0001503 6957.2 8608.6
1 ALGA0002749 6960.0 8621.5
1 ALGA0002752 6975.5 8629.1
1 DRGA0000613 6978.0 8636.8
1 DRGA0000615 6988.4 8647.2
1 ASGA0002409 7007.0 8657.3
1 ASGA0002411 7011.9 8672.7
1 ALGA0002766 7014.3 8672.7
1 ALGA0002768 7016.7 8680.0
1 ALGA0002774 7019.1 8684.8
1 ALGA0002769 7032.2 8699.6
1 ASGA0002416 7032.2 8705.2
1 ALGA0107994 7041.5 8715.3
1 ALGA0002780 7047.7 8736.6
1 DRGA0000632 7050.2 8745.3
1 ASGA0002424 7058.1 8754.2
1 DRGA0000636 7063.3 8761.8
1 ASGA0002428 7065.8 8766.8
1 ALGA0002798 7068.4 8769.3
1 ALGA0002800 7070.9 8777.0
1 DRGA0000650 7073.5 8782.0
1 MARC0027388 7078.6 8789.6
1 ASGA0002433 7081.9 8795.6
1 ALGA0002805 7090.0 8795.6
1 DRGA0000656 7096.4 8804.2
1 ALGA0002806 7106.6 8809.3
1 SIRI0000080 7122.3 8827.3
1 DRGA0000658 7122.3 8830.6
1 ALGA0002818 7131.2 8837.2
1 DIAS0002823 7135.5 8837.2
1 MARC0012272 7139.8 8844.7
1 ASGA0002447 7148.8 8862.5
1 MARC0021005 7155.6 8871.6
1 ASGA0101808 7172.4 8903.2
1 MARC0076346 7176.1 8921.6
1 ASGA0002448 7183.7 8947.3
1 DRGA0000666 7186.2 8952.8
1 ALGA0002836 7186.2 8971.5
1 ALGA0002840 7188.7 8976.4
1 ALGA0002842 7196.3 8983.1
1 ALGA0105589 7206.5 8983.1
1 ASGA0092170 7214.1 8986.4
1 MARC0036439 7214.2 8988.9
1 ALGA0002843 7217.1 8988.9
1 DRGA0000669 7223.0 8996.4
1 ALGA0002851 7230.3 9006.6
1 DRGA0000670 7234.7 9009.0
1 ALGA0002853 7239.1 9019.1
1 ALGA0002856 7254.9 9022.3
1 ASGA0002466 7254.9 9028.9
1 INRA0001930 7265.2 9031.3
1 INRA0001931 7277.3 9034.4
1 H3GA0001527 7283.3 9043.8
1 ASGA0002469 7285.8 9051.1
1 DRGA0000678 7288.3 9057.7
1 ASGA0002473 7290.8 9060.9
1 ASGA0002474 7297.2 9070.8
1 DRGA0000685 7310.4 9078.9
1 ALGA0002870 7315.7 9084.2
1 INRA0001943 7321.1 9095.3
1 DRGA0000688 7333.8 9105.4
1 DRGA0000690 7341.7 9109.5
1 DRGA0000694 7353.8 9117.9
1 DRGA0000695 7360.7 9125.9
1 ASGA0002479 7371.3 9134.0
1 CASI0009419 7378.9 9163.1
1 ALGA0102587 7394.7 9177.7
1 H3GA0001545 7404.9 9203.1
1 MARC0021766 7408.1 9212.3
1 ALGA0002903 7412.9 9212.3
1 DRGA0000700 7417.6 9215.3
1 MARC0013987 7426.6 9215.3
1 MARC0072323 7435.5 9222.6
1 M1GA0026499 7444.5 9227.5
1 INRA0001968 7450.6 9227.5
1 MARC0027915 7453.6 9227.5
1 DRGA0000698 7458.8 9230.4
1 MARC0006447 7475.1 9242.6
1 ALGA0124083 7477.6 9242.6
1 ASGA0095188 7482.6 9242.6
1 ALGA0112049 7487.7 9242.6
1 ASGA0102144 7487.7 9249.0
1 ASGA0104733 7492.8 9249.0
1 INRA0001970 7497.8 9263.1
1 ALGA0002905 7505.5 9284.1
1 ASGA0002493 7510.5 9295.7
1 ALGA0104850 7518.0 9295.8
1 MARC0093726 7528.4 9304.1
1 MARC0005040 7536.1 9318.4
1 ASGA0002512 7557.1 9328.3
1 CASI0010130 7584.7 9343.8
1 DRGA0000714 7589.9 9354.1
1 ALGA0002931 7601.8 9358.5
1 MARC0030041 7615.7 9365.3
1 H3GA0001561 7618.6 9365.3
1 H3GA0001563 7624.6 9372.2
1 DRGA0000716 7640.3 9396.6
1 ALGA0002946 7647.2 9404.4
1 MARC0033374 7670.9 9415.7
1 H3GA0001567 7679.0 9423.9
1 ASGA0002533 7684.3 9423.9
1 DRGA0000717 7686.9 9434.9
1 ASGA0002548 7693.0 9442.7
1 INRA0002006 7699.3 9454.8
1 MARC0033661 7704.3 9457.3
1 ALGA0002965 7704.3 9464.8
1 ASGA0002552 7711.8 9467.2
1 ALGA0002967 7715.5 9467.2
1 ALGA0002970 7719.2 9479.0
1 ALGA0002972 7724.2 9487.8
1 DRGA0000722 7729.1 9494.1
1 ALGA0002977 7734.0 9500.4
1 MARC0068812 7743.9 9512.7
1 INRA0002029 7750.5 9516.1
1 ASGA0002556 7760.0 9521.7
1 ALGA0002981 7771.2 9538.1
1 ALGA0002982 7795.2 9572.0
1 ALGA0002986 7795.2 9589.8
1 INRA0002035 7797.6 9592.1
1 ASGA0002563 7804.9 9604.4
1 ASGA0002567 7807.3 9609.2
1 MARC0104539 7812.2 9616.5
1 ASGA0002570 7819.6 9621.5
1 ALGA0002996 7819.6 9624.8
1 DRGA0000734 7819.6 9631.5
1 ALGA0003003 7827.0 9638.1
1 ALGA0003004 7827.0 9641.4
1 ALGA0003008 7830.2 9647.4
1 ASGA0002573 7838.1 9655.3
1 INRA0002055 7850.4 9662.7
1 ALGA0003013 7872.5 9674.7
1 MARC0098848 7875.0 9687.6
1 DRGA0000745 7880.0 9692.5
1 ASGA0002579 7882.4 9707.9
1 MARC0009271 7884.9 9717.9
1 MARC0042520 7884.9 9717.9
1 ALGA0003021 7887.4 9717.9
1 ALGA0003024 7889.9 9725.3
1 H3GA0001595 7892.5 9725.3
1 ALGA0003028 7892.5 9728.1
1 MARC0031745 7897.7 9742.9
1 INRA0002076 7907.9 9768.9
1 MARC0027394 7921.5 9771.7
1 ALGA0003043 7937.7 9786.2
1 MARC0080112 7947.2 9797.0
1 DRGA0000754 7955.8 9797.1
1 DRGA0000755 7966.2 9810.0
1 ASGA0002592 7966.3 9812.6
1 INRA0002091 7971.3 9820.6
1 DRGA0000756 7974.6 9823.2
1 MARC0080017 7978.0 9843.4
1 ALGA0003060 7981.3 9850.0
1 H3GA0001604 7985.0 9859.9
1 ALGA0003067 7988.7 9867.2
1 MARC0087435 7991.2 9880.3
1 ALGA0003076 7996.2 9888.2
1 MARC0084072 7996.2 9890.8
1 INRA0002108 7998.7 9893.4
1 ALGA0003075 8003.7 9898.5
1 INRA0002107 8006.2 9915.1
1 ASGA0002601 8006.2 9917.7
1 DRGA0000770 8008.7 9925.6
1 INRA0002110 8013.8 9942.7
1 ASGA0002607 8017.0 9942.7
1 ALGA0003091 8026.6 9964.5
1 INRA0002111 8026.7 9968.2
1 DRGA0000774 8031.7 9968.2
1 ASGA0002612 8036.7 9976.0
1 ALGA0003095 8039.1 9978.5
1 ALGA0003096 8052.3 10020.4
1 DRGA0000775 8052.3 10023.4
1 MARC0000470 8052.3 10030.0
1 ALGA0003101 8060.1 10044.4
1 MARC0103788 8067.6 10058.3
1 ASGA0002618 8070.1 10064.7
1 DRGA0000780 8070.1 10064.7
1 ALGA0119385 8077.6 10092.2
1 DRGA0000787 8080.1 10102.3
1 ALGA0003117 8082.5 10105.1
1 ALGA0003115 8089.2 10115.1
1 INRA0002130 8092.5 10124.8
1 DRGA0000783 8094.9 10124.9
1 ALGA0003112 8097.3 10124.9
1 ALGA0003108 8097.4 10136.9
1 ASGA0002626 8104.9 10152.2
1 ALGA0003119 8121.0 10164.6
1 ASGA0002629 8141.4 10176.0
1 ALGA0003122 8144.9 10189.7
1 SIRI0000285 8147.6 10224.7
1 ASGA0002634 8150.0 10237.1
1 ALGA0003129 8152.4 10249.9
1 ALGA0003134 8154.9 10277.7
1 MARC0033459 8154.9 10277.7
1 ASGA0002638 8164.9 10289.0
1 ALGA0003142 8164.9 10307.5
1 ALGA0003143 8169.9 10330.2
1 ASGA0002640 8176.2 10347.6
1 ALGA0003145 8182.4 10353.0
1 ALGA0003149 8182.4 10355.6
1 DRGA0000805 8187.3 10359.3
1 ASGA0002642 8187.3 10364.6
1 ALGA0003151 8193.1 10372.5
1 ALGA0003152 8205.1 10390.2
1 ALGA0003154 8205.1 10397.3
1 DRGA0000808 8217.4 10402.7
1 ALGA0003158 8223.0 10413.8
1 DRGA0000811 8225.4 10424.8
1 DRGA0000813 8238.4 10435.9
1 SIRI0000263 8238.4 10435.9
1 ASGA0002653 8246.0 10452.9
1 MARC0078789 8246.0 10453.0
1 INRA0002177 8248.5 10453.0
1 H3GA0001628 8251.0 10465.3
1 ASGA0002655 8251.0 10474.4
1 DRGA0000822 8251.0 10480.2
1 H3GA0001631 8260.6 10485.4
1 ALGA0003173 8263.6 10490.6
1 DRGA0000823 8266.1 10491.6
1 ALGA0003177 8266.1 10493.1
1 MARC0091245 8286.7 10540.1
1 ALGA0003179 8315.1 10582.6
1 DRGA0000827 8327.5 10590.6
1 H3GA0001635 8344.0 10593.5
1 MARC0023808 8344.0 10608.8
1 ALGA0003195 8349.1 10611.2
1 INRA0002210 8356.8 10613.7
1 ALGA0003197 8370.1 10613.7
1 ALGA0003200 8370.1 10618.7
1 ALGA0003201 8381.3 10622.4
1 ALGA0003202 8388.5 10626.1
1 H3GA0001640 8393.5 10640.5
1 ASGA0002670 8398.6 10648.9
1 DRGA0000833 8414.7 10667.2
1 DRGA0000834 8425.2 10682.4
1 H3GA0001644 8427.6 10682.4
1 H3GA0001645 8430.1 10685.3
1 ASGA0002675 8430.1 10688.3
1 ASGA0002680 8430.1 10694.6
1 MARC0019537 8435.1 10707.5
1 DRGA0000841 8440.2 10707.5
1 ALGA0105914 8445.2 10725.7
1 ALGA0103591 8445.2 10733.1
1 ALGA0003220 8445.3 10743.1
1 ASGA0096665 8447.7 10743.1
1 ALGA0003218 8450.1 10752.9
1 ALGA0003214 8452.6 10755.3
1 MARC0009277 8452.6 10758.9
1 ALGA0003221 8455.0 10762.5
1 ASGA0002688 8458.0 10768.4
1 ALGA0003229 8470.6 10793.4
1 ALGA0003237 8474.1 10806.1
1 MARC0024683 8489.0 10816.7
1 MARC0042547 8491.4 10821.8
1 INRA0002232 8493.9 10826.9
1 INRA0002229 8496.3 10826.9
1 INRA0002228 8496.3 10831.9
1 ASGA0002700 8496.3 10845.0
1 ASGA0002705 8496.3 10852.6
1 ALGA0003246 8496.3 10855.0
1 DRGA0000851 8509.4 10857.5
1 ALGA0003251 8509.4 10860.0
1 ALGA0003255 8519.7 10865.0
1 CASI0010121 8524.7 10865.0
1 ALGA0003260 8537.6 10870.0
1 ASGA0002711 8547.9 10872.4
1 ALGA0003264 8550.3 10880.8
1 INRA0002254 8552.8 10902.0
1 ALGA0003271 8560.3 10908.3
1 ASGA0002720 8560.3 10914.7
1 MARC0070674 8562.7 10927.8
1 MARC0006808 8562.7 10932.8
1 MARC0003603 8567.7 10935.4
1 ASGA0002727 8583.5 10968.2
1 ASGA0002729 8588.5 10983.0
1 ASGA0002733 8596.0 11002.1
1 MARC0065362 8598.4 11007.5
1 MARC0036790 8603.4 11025.4
1 DIAS0001404 8603.4 11033.1
1 ALGA0003284 8616.1 11044.9
1 ALGA0003292 8631.4 11061.9
1 H3GA0001667 8633.8 11064.6
1 ALGA0003294 8635.0 11064.6
1 ALGA0003302 8636.2 11069.5
1 MARC0043932 8641.1 11084.2
1 ASGA0002752 8641.1 11087.0
1 ALGA0003310 8641.1 11089.8
1 H3GA0001675 8642.3 11092.8
1 INRA0002279 8643.6 11102.3
1 ALGA0003339 8646.0 11102.3
1 MARC0029508 8650.8 11109.8
1 ASGA0002773 8655.7 11124.0
1 ALGA0003346 8658.1 11135.5
1 ASGA0002778 8658.1 11138.3
1 MARC0025593 8660.5 11147.5
1 ALGA0003356 8660.5 11153.7
1 H3GA0001700 8662.9 11164.2
1 DRGA0000881 8671.7 11174.7
1 ASGA0002800 8680.5 11182.5
1 H3GA0001704 8682.9 11190.3
1 ALGA0003372 8685.3 11190.3
1 ASGA0002802 8687.7 11190.3
1 ALGA0003377 8687.7 11198.0
1 ASGA0002804 8690.1 11199.2
1 H3GA0001710 8695.0 11200.4
1 ASGA0002809 8699.8 11208.1
1 ALGA0003394 8705.9 11218.4
1 DRGA0000885 8712.1 11226.2
1 INRA0002329 8714.5 11226.2
1 ALGA0003403 8714.5 11231.4
1 ALGA0003405 8714.5 11239.1
1 MARC0082503 8716.9 11239.1
1 DRGA0000893 8720.2 11254.3
1 DRGA0000895 8725.6 11262.4
1 ALGA0003412 8729.0 11275.2
1 ALGA0003413 8733.8 11281.0
1 INRA0002345 8736.2 11283.5
1 DIAS0001072 8738.6 11291.1
1 MARC0026427 8738.6 11291.2
1 ASGA0002828 8741.0 11304.3
1 ALGA0003428 8745.9 11309.3
1 ALGA0003430 8745.9 11309.3
1 ALGA0003431 8750.8 11311.8
1 H3GA0001728 8755.7 11311.8
1 ALGA0003435 8758.1 11314.8
1 ASGA0002841 8758.1 11325.3
1 H3GA0001730 8760.9 11325.3
1 H3GA0001731 8763.7 11328.3
1 H3GA0001733 8775.5 11348.6
1 INRA0002365 8780.4 11353.7
1 DIAS0000655 8782.8 11361.3
1 MARC0076789 8787.6 11377.0
1 H3GA0001736 8787.7 11379.5
1 ALGA0003456 8790.1 11384.5
1 H3GA0001738 8795.0 11391.3
1 DIAS0000342 8799.9 11394.6
1 ASGA0002862 8802.3 11407.4
1 CASI0008992 8804.7 11425.4
1 ALGA0112981 8809.6 11427.8
1 ALGA0003489 8809.6 11436.8
1 ASGA0002866 8814.5 11439.7
1 ASGA0002864 8816.9 11445.3
1 ALGA0003494 8816.9 11454.1
1 ASGA0002880 8819.4 11454.2
1 MARC0037204 8826.9 11461.4
1 ASGA0002887 8829.3 11461.5
1 H3GA0001754 8831.7 11465.0
1 H3GA0001755 8835.4 11468.6
1 MARC0052536 8839.1 11472.6
1 ASGA0002888 8844.0 11480.8
1 ASGA0002889 8851.5 11480.8
1 ASGA0002891 8854.0 11487.3
1 ALGA0003503 8854.0 11490.4
1 ALGA0003507 8861.6 11495.2
1 M1GA0000961 8861.6 11502.4
1 ASGA0002904 8861.6 11509.5
1 SIRI0001339 8869.1 11511.8
1 INRA0002424 8876.6 11519.0
1 INRA0002425 8876.7 11521.3
1 INRA0002426 8879.6 11521.4
1 DRGA0000925 8892.4 11531.3
1 ALGA0003516 8905.8 11541.4
1 ALGA0003521 8919.1 11544.6
1 ALGA0003523 8919.1 11551.2
1 ALGA0003525 8924.2 11558.5
1 ALGA0003538 8924.2 11558.5
1 ASGA0002927 8929.3 11563.4
1 H3GA0001764 8931.8 11579.0
1 ASGA0104774 8936.9 11591.9
1 ALGA0003539 8942.0 11591.9
1 ALGA0003540 8942.0 11604.4
1 DIAS0002998 8947.2 11611.6
1 MARC0050692 8947.2 11627.5
1 ASGA0002936 8947.2 11627.5
1 H3GA0001770 8949.7 11636.8
1 ALGA0003548 8952.2 11656.1
1 DBUN0003697 8957.4 11675.4
1 MARC0091808 8962.5 11688.0
1 INRA0002445 8970.3 11703.8
1 MARC0007128 8973.6 11712.9
1 INRA0002446 8980.5 11732.3
1 H3GA0001775 8985.6 11750.4
1 DRGA0000929 8985.6 11755.6
1 ASGA0087818 8988.9 11760.9
1 SIRI0001021 8995.8 11774.8
1 H3GA0001779 9006.2 11787.4
1 ALGA0003562 9008.7 11795.3
1 ALGA0003563 9013.8 11803.2
1 ASGA0002947 9019.6 11818.6
1 DRGA0000934 9031.7 11829.7
1 ASGA0002948 9037.6 11842.7
1 ASGA0002949 9040.2 11842.7
1 ALGA0003571 9040.2 11850.2
1 ALGA0003570 9045.4 11864.0
1 MARC0025427 9048.0 11891.1
1 ASGA0002957 9058.6 11922.4
1 ALGA0003579 9058.6 11932.2
1 MARC0038944 9063.7 11935.7
1 MARC0047693 9068.9 11947.1
1 MARC0051679 9068.9 11954.4
1 ALGA0003581 9068.9 11959.3
1 ALGA0003583 9076.6 11962.9
1 ALGA0003587 9076.6 11966.6
1 MARC0063377 9087.0 11988.2
1 ASGA0002969 9097.6 12010.6
1 ASGA0002971 9097.6 12025.6
1 ALGA0003592 9097.6 12036.6
1 H3GA0001791 9097.6 12044.7
1 DRGA0000942 9097.6 12055.5
1 MARC0094845 9102.7 12062.8
1 CASI0010753 9105.2 12070.2
1 ASGA0002985 9105.2 12082.3
1 ALGA0003611 9110.3 12092.9
1 ALGA0003621 9112.8 12107.5
1 ASGA0002989 9112.8 12110.9
1 ALGA0003623 9115.3 12114.0
1 ALGA0003627 9117.8 12123.8
1 ASGA0002998 9120.3 12134.6
1 ASGA0003001 9125.4 12150.9
1 ALGA0003639 9130.4 12163.0
1 ALGA0003642 9131.6 12166.8
1 ALGA0003655 9132.9 12166.8
1 INRA0002536 9135.4 12171.9
1 ALGA0003650 9137.9 12174.5
1 ASGA0003019 9150.8 12182.2
1 MARC0023432 9160.9 12184.7
1 ALGA0003646 9160.9 12192.3
1 ASGA0003027 9160.9 12199.8
1 ASGA0003022 9165.9 12211.2
1 ASGA0003028 9168.3 12219.8
1 H3GA0001809 9170.8 12225.5
1 MARC0038780 9173.3 12249.7
1 MARC0060278 9175.8 12255.0
1 MARC0072879 9183.3 12272.9
1 SIRI0000445 9188.4 12275.6
1 ALGA0003672 9190.9 12288.5
1 MARC0056841 9203.9 12301.3
1 ASGA0003043 9204.0 12308.7
1 MARC0003007 9223.0 12318.8
1 BGIS0001103 9238.5 12331.6
1 ASGA0003045 9244.3 12336.5
1 ASGA0003051 9246.8 12345.7
1 ALGA0003690 9249.8 12351.7
1 ASGA0102072 9249.8 12359.4
1 ASGA0003055 9256.0 12367.1
1 DRGA0000958 9262.2 12372.1
1 MARC0065740 9262.2 12377.2
1 ASGA0095561 9271.0 12395.9
1 ASGA0089196 9305.8 12436.9
1 MARC0027518 9338.9 12484.6
1 MARC0076100 9338.9 12492.0
1 MARC0029325 9338.9 12496.9
1 ASGA0083328 9338.9 12507.0
1 ASGA0003062 9344.0 12519.7
1 ALGA0003699 9344.0 12522.0
1 ASGA0003063 9344.0 12526.8
1 H3GA0001822 9349.1 12542.2
1 MARC0057512 9349.1 12544.9
1 ASGA0003069 9354.2 12565.8
1 INRA0002552 9359.1 12589.9
1 ASGA0003071 9364.1 12592.4
1 ASGA0003070 9364.1 12605.4
1 H3GA0001825 9376.7 12620.3
1 MARC0001388 9381.0 12635.7
1 ALGA0003713 9387.5 12642.6
1 ALGA0003716 9395.5 12659.2
1 DRGA0000963 9398.0 12664.8
1 H3GA0001828 9403.0 12664.8
1 ASGA0003080 9406.7 12664.8
1 ALGA0003725 9410.4 12671.0
1 ALGA0003728 9413.0 12691.6
1 ASGA0003088 9413.0 12705.0
1 DRGA0000971 9420.7 12707.5
1 MARC0077605 9423.1 12710.0
1 ALGA0003731 9425.6 12710.0
1 DRGA0000977 9429.4 12710.0
1 ASGA0003091 9433.1 12712.5
1 ALGA0003741 9438.2 12712.5
1 MARC0013135 9438.2 12712.5
1 ALGA0003751 9440.7 12712.5
1 ASGA0003097 9445.7 12716.7
1 ASGA0003100 9445.7 12725.2
1 MARC0052892 9448.2 12730.4
1 ALGA0110077 9453.3 12738.3
1 ASGA0003102 9455.8 12741.0
1 ALGA0003761 9455.8 12747.2
1 ALGA0003762 9455.8 12768.0
1 MARC0026746 9466.0 12775.2
1 INRA0002574 9466.0 12781.6
1 DRGA0000987 9473.6 12786.8
1 DRGA0000988 9476.1 12792.0
1 ASGA0003117 9482.4 12800.9
1 ALGA0003777 9488.6 12805.2
1 ALGA0003779 9498.7 12813.1
1 H3GA0001850 9498.7 12820.9
1 ALGA0003782 9501.1 12830.1
1 INRA0002582 9504.9 12839.4
1 ALGA0003787 9508.6 12847.4
1 ALGA0003788 9513.6 12855.3
1 ALGA0003793 9526.6 12858.7
1 DRGA0000990 9526.7 12865.6
1 ALGA0003797 9537.0 12868.1
1 ALGA0003800 9542.0 12870.7
1 ASGA0003129 9546.9 12870.7
1 DRGA0000994 9546.9 12873.2
1 ALGA0003807 9550.5 12875.8
1 ALGA0003812 9550.5 12886.7
1 ASGA0003143 9554.2 12899.7
1 H3GA0001857 9554.2 12906.0
1 ALGA0003818 9556.6 12911.2
1 ASGA0003139 9559.0 12916.8
1 ASGA0003145 9559.0 12923.5
1 SIRI0000487 9561.4 12934.0
1 ALGA0003826 9568.8 12952.4
1 ALGA0003829 9573.7 12963.4
1 MARC0027557 9581.2 12974.4
1 DRGA0001009 9581.2 12982.5
1 ASGA0003156 9581.3 12990.5
1 MARC0085254 9584.7 13001.0
1 ASGA0091084 9584.7 13001.0
1 ASGA0003157 9590.4 13016.8
1 MARC0063106 9593.9 13019.7
1 DRGA0001016 9596.4 13036.1
1 DRGA0001019 9601.5 13042.5
1 ALGA0003844 9605.4 13061.4
1 DRGA0001020 9609.1 13082.0
1 DRGA0001024 9611.6 13087.0
1 ALGA0003852 9616.6 13087.0
1 ALGA0003853 9616.6 13097.2
1 MARC0071245 9616.6 13097.2
1 ALGA0003855 9616.7 13102.3
1 ALGA0003859 9620.4 13123.5
1 H3GA0001865 9624.1 13129.0
1 ASGA0097137 9629.1 13142.1
1 ASGA0003163 9629.1 13145.2
1 ASGA0003164 9631.6 13154.9
1 ASGA0003166 9634.1 13162.7
1 ASGA0003167 9639.1 13170.5
1 INRA0002631 9641.5 13191.5
1 DRGA0001033 9649.2 13202.8
1 ALGA0003867 9659.6 13205.3
1 MARC0001491 9659.6 13207.8
1 ASGA0003175 9667.1 13226.4
1 ALGA0003873 9672.2 13257.3
1 H3GA0001869 9679.8 13264.7
1 MARC0068954 9679.8 13264.8
1 MARC0010504 9685.7 13273.3
1 DRGA0001043 9685.7 13276.1
1 DRGA0001049 9688.6 13284.8
1 DRGA0001050 9697.7 13287.2
1 MARC0065312 9709.9 13292.0
1 MARC0038546 9718.6 13302.2
1 ALGA0003880 9721.4 13304.6
1 DRGA0001059 9746.4 13328.4
1 DRGA0001055 9762.4 13328.4
1 ASGA0003182 9771.8 13343.8
1 ASGA0003185 9771.8 13358.3
1 ALGA0003891 9776.6 13364.6
1 ALGA0003892 9780.2 13373.6
1 ALGA0003893 9780.2 13376.5
1 DRGA0001062 9782.7 13380.0
1 ALGA0003894 9782.7 13391.8
1 SIRI0000966 9792.2 13395.7
1 ALGA0109882 9795.2 13403.8
1 ASGA0003188 9797.7 13403.8
1 DRGA0001067 9807.9 13416.6
1 DRGA0001068 9807.9 13419.1
1 ALGA0003896 9826.5 13426.7
1 ASGA0003191 9826.5 13445.8
1 ALGA0003900 9826.5 13452.1
1 INRA0002659 9826.6 13460.7
1 MARC0004688 9826.6 13463.9
1 INRA0004294 9829.0 13488.0
1 ALGA0003901 9829.0 13493.5
1 INRA0002665 9829.0 13499.0
1 ASGA0003193 9832.9 13509.0
1 DRGA0001073 9836.9 13512.0
1 INRA0002667 9842.4 13518.2
1 ASGA0003194 9851.6 13529.1
1 ASGA0097561 9859.2 13545.9
1 ALGA0003904 9863.3 13554.6
1 H3GA0001876 9871.7 13572.6
1 DRGA0001075 9886.9 13583.1
1 ALGA0003905 9890.6 13588.8
1 ALGA0003910 9913.7 13607.5
1 ALGA0003912 9927.8 13652.1
1 ASGA0003200 9967.0 13723.5
1 ASGA0091357 9976.9 13740.3
1 MARC0112869 9990.9 13750.9
1 MARC0059892 9990.9 13756.0
1 CASI0007774 10006.2 13756.0
1 ALGA0003917 10009.7 13779.7
1 M1GA0000987 10016.0 13792.6
1 H3GA0001881 10022.6 13804.2
1 ALGA0003918 10031.4 13820.2
1 ALGA0003920 10035.6 13825.9
1 ALGA0003922 10040.7 13841.4
1 ASGA0003202 10043.7 13850.0
1 ALGA0003926 10043.7 13858.7
1 INRA0002686 10056.6 13861.5
1 ASGA0003205 10064.6 13871.7
1 DRGA0001093 10074.0 13895.0
1 ALGA0102804 10080.2 13903.0
1 ASGA0097034 10080.2 13903.0
1 ALGA0124376 10086.6 13910.3
1 ALGA0003927 10092.8 13917.6
1 ALGA0003930 10097.4 13924.9
1 MARC0059407 10102.8 13937.6
1 ASGA0003214 10113.1 13945.0
1 ASGA0003218 10118.1 13954.9
1 DRGA0001098 10134.3 13954.9
1 ASGA0003219 10145.0 13962.3
1 ASGA0003223 10161.7 13978.8
1 INRA0002704 10190.6 14013.5
1 ASGA0003229 10195.5 14025.5
1 MARC0104726 10198.0 14032.7
1 H3GA0001888 10208.3 14049.9
1 ALGA0003946 10210.8 14055.3
1 ASGA0003231 10213.4 14063.6
1 DRGA0001102 10226.8 14081.4
1 ASGA0003233 10226.8 14086.6
1 ALGA0003951 10239.7 14091.6
1 ALGA0003952 10239.8 14102.2
1 ALGA0003953 10242.7 14127.2
1 MARC0051304 10256.1 14142.8
1 H3GA0001895 10272.5 14156.0
1 H3GA0001896 10279.9 14177.1
1 ALGA0003960 10283.1 14181.8
1 ASGA0003235 10301.4 14193.2
1 INRA0002724 10317.0 14200.4
1 INRA0002723 10334.7 14211.0
1 ALGA0003968 10344.7 14245.3
1 ALGA0003972 10353.4 14248.1
1 ALGA0003975 10392.7 14264.2
1 DRGA0001106 10413.3 14272.1
1 ASGA0003239 10420.2 14274.6
1 INRA0002726 10427.8 14277.1
1 ASGA0003240 10427.9 14279.6
1 MARC0075306 10435.4 14308.0
1 ALGA0003981 10435.4 14313.0
1 ALGA0003988 10437.8 14313.0
1 ASGA0003249 10441.9 14319.7
1 INRA0002742 10450.5 14322.9
1 ALGA0003991 10450.5 14332.8
1 ALGA0003992 10460.9 14345.3
1 ALGA0003995 10468.5 14345.3
1 DIAS0002827 10468.5 14354.1
1 ALGA0004000 10468.5 14359.9
1 ALGA0004002 10472.2 14374.7
1 ALGA0004005 10476.0 14381.7
1 ALGA0004006 10476.0 14384.0
1 ALGA0004007 10476.0 14384.0
1 ALGA0119247 10483.6 14388.6
1 H3GA0052986 10486.2 14388.6
1 ASGA0100874 10488.7 14390.9
1 ALGA0004024 10491.2 14402.8
1 MARC0004056 10496.2 14414.9
1 ALGA0004035 10496.2 14419.6
1 ASGA0003282 10504.0 14429.8
1 INRA0002763 10509.0 14444.0
1 INRA0002764 10525.6 14459.2
1 ALGA0004040 10532.8 14464.0
1 ALGA0004042 10536.2 14471.4
1 ALGA0004046 10544.2 14476.3
1 ALGA0004048 10544.2 14483.6
1 ALGA0004050 10554.9 14483.6
1 MARC0085517 10554.9 14491.4
1 ALGA0004061 10565.7 14523.0
1 MARC0088321 10565.7 14533.8
1 ALGA0004067 10565.7 14538.8
1 ALGA0004072 10573.7 14546.2
1 ASGA0003288 10576.2 14553.7
1 ALGA0004073 10578.8 14575.5
1 ALGA0004074 10586.8 14589.1
1 ASGA0003300 10592.1 14599.2
1 H3GA0001937 10605.8 14608.0
1 ALGA0004077 10611.0 14614.5
1 MARC0060375 10611.0 14614.6
1 H3GA0001938 10623.5 14627.8
1 ASGA0003301 10652.2 14630.8
1 MARC0008079 10686.7 14638.4
1 ASGA0003304 10686.7 14643.5
1 INRA0002784 10700.3 14648.6
1 ASGA0003315 10700.3 14674.8
1 MARC0050325 10703.9 14685.9
1 ASGA0003312 10711.2 14693.9
1 ALGA0004090 10714.9 14705.8
1 ALGA0004089 10729.9 14718.9
1 ASGA0003306 10732.9 14723.7
1 ASGA0003311 10732.9 14740.7
1 ASGA0003317 10743.6 14763.1
1 ALGA0004095 10748.7 14766.4
1 ALGA0004093 10762.2 14780.7
1 H3GA0001949 10768.9 14799.1
1 DRGA0001118 10782.5 14803.9
1 ALGA0004105 10786.9 14831.2
1 ALGA0004113 10793.1 14837.9
1 ASGA0003322 10806.4 14843.7
1 ALGA0004109 10806.4 14849.3
1 DIAS0000563 10823.0 14856.6
1 MARC0058187 10833.8 14859.2
1 MARC0034307 10833.8 14864.5
1 ASGA0083304 10842.0 14886.6
1 ASGA0003327 10847.4 14906.9
1 SIRI0000077 10847.5 14920.1
1 INRA0002811 10850.1 14927.8
1 ALGA0004136 10850.1 14930.3
1 ALGA0004142 10850.2 14932.8
1 INRA0002818 10850.2 14935.3
1 H3GA0001956 10850.2 14940.9
1 ALGA0004148 10850.2 14958.8
1 ALGA0004150 10852.2 14968.9
1 INRA0002823 10854.2 14974.8
1 CASI0003924 10858.3 14979.2
1 H3GA0001957 10866.5 14983.6
1 ALGA0004157 10866.5 14989.8
1 ALGA0004160 10866.5 14996.0
1 MARC0021047 10874.7 15000.9
1 MARC0073935 10874.7 15010.3
1 ALGA0004169 10880.1 15013.4
1 DRGA0001127 10885.6 15015.8
1 MARC0082293 10895.2 15033.7
1 ALGA0004173 10904.8 15057.0
1 DRGA0001130 10904.8 15068.2
1 DRGA0001131 10905.4 15077.0
1 ALGA0004176 10906.1 15079.7
1 DRGA0001134 10906.8 15093.7
1 ASGA0003333 10907.4 15096.1
1 ASGA0003334 10907.4 15096.1
1 ALGA0004177 10910.1 15102.2
1 H3GA0001966 10912.8 15108.2
1 SIRI0000655 10921.0 15123.2
1 ASGA0003335 10921.0 15129.2
1 INRA0002837 10922.3 15135.3
1 ALGA0004188 10923.6 15150.4
1 ASGA0003341 10929.0 15164.5
1 ALGA0118685 10933.1 15172.8
1 ALGA0004191 10937.1 15182.9
1 MARC0078517 10937.1 15182.9
1 INRA0002845 10937.1 15185.3
1 INRA0002846 10942.5 15187.8
1 ALGA0004192 10947.8 15197.9
1 ALGA0004194 10954.0 15207.7
1 DRGA0001139 10967.0 15221.1
1 ALGA0004195 10978.1 15236.0
1 INRA0002849 10980.7 15244.6
1 ALGA0004197 10980.7 15247.1
1 DRGA0001141 10980.7 15252.1
1 INRA0002856 10988.7 15255.1
1 MARC0003018 10988.7 15275.7
1 ASGA0101213 10988.7 15283.5
1 ALGA0004198 10993.9 15295.3
1 ALGA0004199 10999.1 15319.4
1 ASGA0003346 11004.4 15329.6
1 ALGA0004206 11007.7 15342.5
1 MARC0007812 11011.0 15345.3
1 ALGA0004208 11017.7 15356.7
1 MARC0041373 11017.7 15362.5
1 ALGA0004210 11017.7 15367.0
1 ALGA0004211 11019.0 15379.5
1 H3GA0001974 11020.3 15399.9
1 H3GA0001976 11021.6 15405.3
1 H3GA0001977 11022.8 15415.3
1 ASGA0003367 11025.4 15424.6
1 ALGA0004218 11028.0 15427.6
1 ASGA0003370 11033.2 15437.7
1 ALGA0004227 11042.2 15443.4
1 ASGA0003384 11045.2 15452.0
1 H3GA0001989 11054.5 15455.8
1 ASGA0099897 11062.5 15462.2
1 ALGA0004243 11065.0 15467.0
1 H3GA0001991 11070.2 15482.4
1 ALGA0004245 11070.3 15492.3
1 ALGA0004246 11070.3 15497.1
1 MARC0029520 11070.3 15502.2
1 M1GA0001009 11078.2 15512.9
1 INRA0002881 11078.2 15513.0
1 ALGA0004254 11078.2 15518.2
1 MARC0090233 11083.4 15532.7
1 ALGA0004256 11083.4 15538.2
1 ASGA0102389 11090.0 15558.9
1 H3GA0002001 11096.4 15564.5
1 ASGA0089931 11096.5 15567.0
1 DRGA0001147 11100.3 15569.5
1 ASGA0003409 11104.2 15577.2
1 H3GA0002007 11109.4 15590.4
1 ASGA0003420 11109.4 15590.4
1 ALGA0004279 11114.7 15601.9
1 INRA0002901 11125.5 15614.4
1 ASGA0003421 11128.1 15617.0
1 ASGA0106258 11138.9 15637.6
1 MARC0015644 11141.5 15645.3
1 ALGA0111728 11141.6 15664.1
1 MARC0000006 11142.8 15688.8
1 ASGA0084706 11144.2 15689.7
1 ALGA0123576 11149.4 15690.5
1 ALGA0118409 11149.4 15691.3
1 MARC0079055 11156.0 15696.4
1 ASGA0003433 11162.7 15707.1
1 ASGA0003435 11162.7 15713.6
1 ASGA0003429 11179.3 15721.5
1 ALGA0004293 11190.0 15730.8
1 MARC0005586 11198.0 15734.6
1 MARC0090951 11204.0 15738.4
1 ASGA0003449 11216.6 15743.5
1 MARC0074946 11216.6 15748.6
1 ASGA0003457 11227.2 15759.0
1 MARC0013267 11229.8 15761.4
1 ALGA0004308 11240.1 15768.8
1 DRGA0001155 11243.4 15778.7
1 ALGA0004306 11250.2 15786.2
1 ASGA0003459 11256.4 15797.0
1 MARC0060545 11264.6 15816.6
1 ALGA0004318 11269.0 15819.0
1 ASGA0003465 11275.4 15821.4
1 ALGA0004311 11280.4 15821.4
1 H3GA0002028 11293.4 15828.8
1 MARC0025539 11299.7 15836.2
1 ALGA0004323 11305.9 15839.4
1 H3GA0002037 11316.1 15845.9
1 MARC0008268 11323.7 15853.4
1 MARC0026480 11326.2 15853.4
1 ALGA0004333 11341.4 15854.6
1 ASGA0003476 11347.2 15855.8
1 INRA0002909 11347.2 15860.7
1 DRGA0001159 11347.2 15860.7
1 ALGA0004343 11347.2 15863.2
1 ASGA0003481 11347.2 15865.7
1 INRA0002912 11347.2 15865.7
1 ASGA0003483 11357.8 15872.5
1 H3GA0002049 11375.5 15875.7
1 ALGA0004351 11400.7 15883.4
1 ALGA0004354 11409.7 15896.3
1 H3GA0002051 11415.6 15898.7
1 ASGA0003493 11421.1 15898.7
1 ASGA0003498 11428.6 15906.2
1 ALGA0004358 11428.6 15906.2
1 INRA0002918 11432.2 15906.2
1 ASGA0003503 11440.4 15906.2
1 ASGA0003506 11459.2 15908.6
1 ASGA0003511 11487.2 15911.1
1 ASGA0003519 11504.7 15914.7
1 MARC0022047 11507.5 15918.4
1 ALGA0004377 11513.2 15918.4
1 H3GA0002075 11526.4 15920.8
1 ALGA0004384 11538.0 15930.8
1 ALGA0004389 11541.7 15933.2
1 ALGA0004392 11546.7 15938.0
1 H3GA0002080 11559.9 15953.4
1 MARC0041363 11565.0 15965.3
1 ALGA0004394 11565.0 15970.9
1 H3GA0002082 11567.5 15978.2
1 INRA0002932 11567.6 15983.0
1 ALGA0004395 11577.9 15992.7
1 MARC0070470 11585.4 16002.1
1 ASGA0003533 11587.8 16009.1
1 ALGA0004401 11603.2 16030.7
1 DRGA0001165 11622.9 16040.8
1 ASGA0003530 11639.7 16066.5
1 INRA0002935 11652.3 16073.6
1 ALGA0004441 11654.7 16087.0
1 H3GA0002102 11654.7 16096.3
1 DRGA0001172 11657.1 16100.9
1 INRA0002957 11667.0 16110.3
1 H3GA0002093 11667.0 16117.2
1 ALGA0123514 11681.9 16131.8
1 MARC0027516 11686.3 16143.4
1 MARC0039482 11689.9 16148.9
1 ASGA0088131 11695.9 16162.7
1 ALGA0124491 11705.2 16177.6
1 ASGA0103302 11709.0 16189.9
1 ASGA0099145 11720.7 16212.1
1 ASGA0091540 11723.8 16214.5
1 H3GA0056035 11731.5 16227.1
1 ASGA0098061 11734.3 16234.4
1 ALGA0103592 11744.6 16245.8
1 DRGA0001170 11753.6 16271.3
1 MARC0005739 11766.1 16286.5
1 MARC0017353 11770.1 16290.1
1 ALGA0004418 11776.8 16299.3
1 MARC0037432 11788.8 16304.2
1 ALGA0004414 11788.8 16306.6
1 ASGA0003537 11794.5 16314.1
1 MARC0010696 11794.5 16325.5
1 ALGA0004408 11804.6 16333.9
1 MARC0027209 11804.6 16333.9
1 M1GA0001028 11812.2 16343.8
1 H3GA0002087 11817.5 16351.1
1 ALGA0108655 11828.3 16366.2
1 ASGA0088928 11850.5 16390.1
1 MARC0096848 11850.5 16395.0
1 DIAS0002899 11853.8 16400.8
1 ALGA0004442 11866.7 16409.7
1 ASGA0003558 11872.3 16419.8
1 ALGA0004445 11875.0 16422.2
1 DRGA0001180 11875.0 16437.0
1 ALGA0004451 11895.5 16447.8
1 ASGA0003564 11902.3 16447.8
1 SIRI0000273 11918.6 16457.7
1 ASGA0094053 11925.3 16460.1
1 MARC0093965 11930.5 16465.0
1 MARC0022221 11933.4 16472.5
1 ASGA0085501 11933.4 16477.4
1 H3GA0056556 11962.9 16477.4
1 MARC0029518 11980.7 16482.3
1 ALGA0004467 11987.6 16482.3
1 ASGA0003569 11987.7 16487.1
1 H3GA0002118 12001.6 16496.9
1 ALGA0004473 12005.5 16496.9
1 ALGA0004476 12013.2 16506.1
1 ALGA0004483 12023.5 16522.1
1 DIAS0002710 12033.3 16522.1
1 ASGA0003585 12047.5 16540.6
1 INRA0003003 12051.0 16548.0
1 INRA0002998 12083.9 16557.8
1 DRGA0001192 12091.7 16557.8
1 H3GA0002132 12094.1 16563.8
1 ASGA0003594 12099.3 16584.4
1 ALGA0004503 12114.0 16598.1
1 ASGA0003596 12124.6 16601.1
1 MARC0105148 12124.6 16601.1
1 ALGA0004508 12129.1 16601.1
1 INRA0003011 12142.4 16606.2
1 H3GA0002135 12145.3 16611.2
1 ASGA0003601 12155.4 16618.8
1 MARC0007213 12183.9 16641.1
1 ALGA0004509 12224.6 16677.6
1 ALGA0004510 12235.9 16682.9
1 H3GA0002137 12239.2 16685.5
1 ALGA0004513 12245.8 16699.1
1 ASGA0003606 12248.2 16707.0
1 MARC0109505 12254.6 16709.6
1 ASGA0003607 12258.7 16731.9
1 ALGA0004520 12264.6 16745.2
1 ALGA0004521 12267.6 16753.1
1 ASGA0003609 12272.5 16769.4
1 ALGA0004524 12276.3 16774.6
1 DRGA0001200 12292.7 16780.6
1 INRA0003035 12295.7 16793.2
1 INRA0003043 12323.4 16816.0
1 INRA0003044 12335.9 16835.8
1 MARC0104879 12353.6 16843.8
1 ALGA0004546 12358.2 16862.2
1 ALGA0004562 12362.9 16875.7
1 ALGA0004558 12370.0 16879.3
1 ALGA0004554 12380.2 16893.5
1 ALGA0004552 12383.9 16893.5
1 ALGA0004563 12387.2 16896.6
1 ALGA0004569 12410.6 16913.6
1 DRGA0001218 12434.8 16932.4
1 ALGA0004579 12442.1 16941.9
1 INRA0003064 12442.1 16945.0
1 ASGA0003630 12445.6 16945.0
1 ALGA0004588 12452.8 16945.0
1 ASGA0003633 12466.5 16952.6
1 DRGA0001228 12471.7 16955.1
1 ALGA0004601 12471.7 16955.1
1 MARC0060208 12471.8 16965.4
1 ALGA0004603 12471.8 16969.1
1 ASGA0003636 12489.1 16981.0
1 ALGA0004609 12504.5 16986.2
1 H3GA0002152 12524.7 16997.5
1 ASGA0003638 12524.7 17000.8
1 DRGA0001238 12528.2 17011.3
1 ALGA0004613 12531.7 17015.6
1 ALGA0004616 12536.1 17019.6
1 ALGA0004618 12536.1 17026.9
1 MARC0066474 12542.4 17034.0
1 DRGA0001246 12542.4 17034.0
1 H3GA0002156 12545.3 17044.9
1 INRA0003102 12555.4 17044.9
1 ALGA0004631 12576.1 17061.3
1 H3GA0002160 12586.0 17068.5
1 H3GA0002158 12597.4 17085.3
1 MARC0052673 12606.6 17091.3
1 ASGA0003652 12612.1 17097.2
1 DIAS0001377 12616.6 17101.0
1 ALGA0004640 12626.4 17121.9
1 H3GA0002165 12629.8 17126.5
1 DRGA0001252 12652.5 17138.4
1 DIAS0003146 12652.5 17149.8
1 ALGA0004653 12665.0 17185.0
1 DBUN0003645 12667.7 17210.7
1 ASGA0003663 12691.1 17232.6
1 MARC0094218 12705.6 17242.2
1 ASGA0003669 12709.3 17254.2
1 MARC0094179 12716.1 17268.7
1 ASGA0003671 12736.7 17296.0
1 ASGA0003672 12750.3 17298.8
1 ALGA0004665 12766.6 17301.5
1 DRGA0001261 12781.0 17309.3
1 DRGA0001263 12808.8 17327.0
1 INRA0003142 12816.5 17334.2
1 DRGA0001264 12837.6 17354.5
1 MARC0012696 12840.8 17357.2
1 ASGA0003680 12850.6 17362.0
1 MARC0015922 12853.7 17366.9
1 INRA0003143 12861.9 17374.3
1 MARC0037804 12874.9 17374.3
1 H3GA0002168 12882.0 17382.7
1 ALGA0004675 12884.4 17396.9
1 MARC0004543 12884.4 17399.6
1 DRGA0001265 12889.2 17417.0
1 INRA0003155 12891.5 17428.8
1 H3GA0002174 12893.9 17436.3
1 ASGA0003689 12897.9 17440.9
1 DRGA0001269 12911.3 17452.5
1 UMB10000008 12917.0 17457.5
1 ALGA0004684 12928.0 17465.3
1 DIAS0002545 12930.8 17465.3
1 BGIS0007632 12946.3 17486.0
1 DRGA0001274 12955.5 17520.1
1 ALGA0004686 12973.6 17535.3
1 ASGA0003694 12978.8 17540.0
1 H3GA0002180 12978.9 17547.0
1 ALGA0004688 12985.8 17551.6
1 ALGA0004693 12985.8 17560.8
1 ALGA0004694 12985.8 17566.0
1 INRA0003158 12998.1 17576.4
1 MARC0016265 13004.7 17579.2
1 ASGA0003695 13008.1 17587.1
1 MARC0025200 13013.3 17592.2
1 INRA0003161 13030.2 17623.5
1 ALGA0004697 13038.7 17631.1
1 MARC0004776 13054.8 17658.9
1 ALGA0004705 13068.9 17683.5
1 ALGA0004707 13068.9 17686.0
1 ALGA0004714 13075.8 17698.1
1 ASGA0003704 13091.2 17707.5
1 H3GA0002186 13101.9 17712.1
1 INRA0003173 13111.9 17716.7
1 CASI0005885 13120.9 17716.7
1 INRA0003174 13130.0 17723.9
1 ALGA0004722 13147.7 17733.6
1 DRGA0001282 13156.0 17742.5
1 ASGA0003711 13161.0 17742.5
1 DRGA0001283 13161.0 17745.3
1 INRA0003181 13161.0 17757.5
1 ALGA0004727 13168.6 17762.2
1 ASGA0003713 13172.3 17770.8
1 ASGA0003714 13183.9 17779.3
1 ALGA0004730 13187.9 17786.6
1 ASGA0003715 13191.9 17794.9
1 DRGA0001285 13211.4 17805.4
1 INRA0003184 13217.7 17811.7
1 DRGA0001289 13217.7 17855.2
1 DRGA0001286 13220.2 17870.6
1 INRA0003187 13223.1 17876.4
1 H3GA0002192 13223.1 17876.4
1 ASGA0003716 13243.4 17890.2
1 ALGA0004735 13243.4 17895.6
1 ASGA0003717 13243.4 17900.0
1 ALGA0004741 13257.0 17911.8
1 DRGA0001292 13265.6 17925.4
1 INRA0003193 13274.3 17933.5
1 ALGA0004743 13279.6 17935.9
1 ASGA0003720 13282.3 17945.6
1 H3GA0002196 13302.0 17965.9
1 MARC0041436 13307.5 17975.5
1 ALGA0113211 13334.8 17993.3
1 ALGA0004751 13340.3 17993.3
1 ALGA0004752 13349.7 17999.7
1 H3GA0002203 13354.6 18002.9
1 MARC0072873 13354.6 18005.5
1 DRGA0001296 13358.2 18010.8
1 ALGA0004758 13365.1 18013.4
1 MARC0033866 13365.2 18015.9
1 ASGA0003731 13372.0 18026.6
1 H3GA0002210 13377.4 18031.2
1 ALGA0004762 13377.4 18037.5
1 ALGA0004766 13380.4 18040.5
1 ALGA0004771 13387.9 18045.1
1 DRGA0001297 13387.9 18052.1
1 ALGA0004774 13396.4 18052.1
1 INRA0003205 13402.3 18054.4
1 H3GA0002218 13406.5 18056.8
1 MARC0030088 13420.6 18063.9
1 MARC0004786 13420.6 18068.6
1 DRGA0001299 13420.7 18075.8
1 DRGA0001300 13425.5 18079.1
1 DRGA0001302 13443.8 18086.7
1 ALGA0004794 13443.8 18089.5
1 ALGA0004796 13450.8 18110.4
1 ASGA0003758 13465.5 18142.1
1 MARC0063407 13470.4 18144.5
1 ASGA0003760 13470.4 18149.3
1 ASGA0003761 13475.1 18152.9
1 INRA0003212 13485.1 18156.5
1 ALGA0106356 13491.4 18161.5
1 H3GA0002223 13495.8 18161.5
1 INRA0003215 13495.8 18174.4
1 DRGA0001310 13495.8 18174.4
1 MARC0032569 13503.1 18182.0
1 ASGA0003764 13517.4 18190.5
1 ALGA0004805 13522.2 18193.2
1 ASGA0003769 13522.2 18204.7
1 ALGA0004809 13527.2 18215.9
1 ALGA0004816 13537.5 18233.4
1 ALGA0004819 13537.5 18238.9
1 ALGA0004820 13547.9 18262.7
1 ALGA0004827 13563.2 18281.4
1 ALGA0004829 13572.6 18290.0
1 H3GA0002228 13592.2 18315.2
1 ASGA0003777 13596.9 18325.6
1 H3GA0002231 13600.0 18328.6
1 INRA0003227 13606.3 18331.3
1 ASGA0003779 13620.2 18338.5
1 ASGA0003780 13625.5 18340.9
1 INRA0003230 13658.3 18353.5
1 CASI0009963 13666.9 18361.8
1 ALGA0004842 13671.0 18365.9
1 ALGA0004844 13673.7 18377.5
1 MARC0021257 13682.2 18383.3
1 H3GA0002237 13690.6 18390.8
1 ALGA0004855 13695.4 18400.9
1 ASGA0003785 13702.7 18434.7
1 DRGA0001331 13721.0 18437.9
1 ALGA0004864 13736.6 18447.4
1 ALGA0004869 13736.6 18455.7
1 INRA0003242 13739.6 18474.8
1 ALGA0004871 13754.3 18479.7
1 DRGA0001337 13764.7 18486.9
1 ASGA0003791 13764.7 18504.0
1 ALGA0004881 13769.6 18509.8
1 ALGA0004882 13775.4 18509.8
1 DRGA0001340 13783.8 18514.9
1 ALGA0004886 13797.9 18527.9
1 ALGA0004890 13805.6 18541.0
1 H3GA0002254 13805.6 18543.8
1 ASGA0003802 13813.0 18565.3
1 MARC0112119 13820.3 18567.7
1 MARC0007197 13841.9 18574.1
1 DRGA0001356 13841.9 18580.5
1 ASGA0003807 13857.5 18590.0
1 ASGA0003810 13877.5 18595.4
1 ASGA0104869 13886.6 18616.4
1 MARC0051408 13889.0 18623.6
1 ALGA0004925 13900.2 18644.3
1 ALGA0004924 13903.8 18647.0
1 M1GA0001055 13906.2 18647.0
1 DRGA0001357 13908.6 18649.5
1 ASGA0003812 13908.6 18649.5
1 ASGA0003819 13918.7 18671.1
1 MARC0009170 13922.4 18676.1
1 ALGA0004928 13926.0 18678.6
1 INRA0003287 13941.7 18681.1
1 DRGA0001362 13963.8 18688.7
1 MARC0009349 13975.3 18696.0
1 ALGA0004933 13986.8 18704.7
1 MARC0003227 13992.4 18704.7
1 ALGA0004937 13994.8 18704.7
1 DRGA0001363 14004.8 18713.5
1 ALGA0004938 14028.0 18728.7
1 ASGA0003828 14030.7 18746.4
1 M1GA0001057 14045.5 18755.6
1 ALGA0004941 14045.5 18758.6
1 DRGA0001365 14055.9 18760.9
1 CADI0000072 14074.7 18775.7
1 MARC0027368 14082.5 18785.1
1 ALGA0004945 14090.3 18791.4
1 ALGA0004950 14090.3 18803.5
1 ALGA0004951 14110.4 18809.0
1 INRA0003300 14132.0 18817.5
1 H3GA0002271 14136.5 18826.0
1 DRGA0001369 14152.9 18846.1
1 MARC0008801 14162.9 18852.7
1 H3GA0002276 14186.5 18861.4
1 MARC0067651 14189.2 18861.4
1 ASGA0003855 14194.5 18864.2
1 ASGA0003856 14202.5 18874.9
1 ASGA0003853 14208.0 18882.1
1 ALGA0004956 14228.0 18886.9
1 ALGA0004958 14234.1 18890.3
1 ALGA0004959 14236.5 18890.3
1 DRGA0001375 14239.0 18895.1
1 H3GA0002281 14241.4 18897.5
1 ALGA0004968 14262.4 18909.5
1 H3GA0002282 14271.7 18924.7
1 ALGA0004972 14278.3 18938.6
1 ALGA0004971 14295.4 18946.7
1 ALGA0004969 14298.1 18951.4
1 ASGA0003861 14303.5 18951.4
1 SIRI0001177 14307.4 18963.7
1 ALGA0004974 14316.2 18969.5
1 MARC0013705 14334.5 18976.4
1 ASGA0003865 14341.4 18987.2
1 MARC0086954 14358.2 18996.8
1 ASGA0003868 14461.3 19157.0
1 MARC0070002 14461.3 19161.9
1 ALGA0004980 14466.3 19164.4
1 H3GA0002290 14473.5 19167.2
1 ALGA0004983 14485.8 19179.7
1 ALGA0004987 14485.8 19179.8
1 ALGA0004991 14485.8 19184.8
1 ASGA0003873 14488.1 19189.9
1 H3GA0002294 14492.7 19206.1
1 MARC0071716 14495.0 19211.2
1 MARC0006337 14495.0 19219.0
1 MARC0015367 14499.6 19221.6
1 MARC0010516 14504.2 19230.8
1 ALGA0005004 14504.2 19236.9
1 ALGA0005006 14508.8 19239.8
1 ALGA0005007 14513.5 19242.4
1 H3GA0002300 14518.2 19250.3
1 ALGA0005010 14525.2 19252.8
1 H3GA0002301 14529.8 19258.1
1 ALGA0005012 14529.8 19258.1
1 ASGA0003884 14532.5 19258.1
1 DIAS0004812 14535.2 19260.7
1 ASGA0003886 14538.8 19263.4
1 H3GA0002307 14538.8 19266.0
1 MARC0049131 14546.3 19271.4
1 H3GA0002309 14557.6 19276.7
1 ALGA0005023 14563.1 19281.9
1 MARC0006105 14563.1 19287.0
1 ASGA0003903 14563.2 19289.6
1 ASGA0003904 14581.3 19297.6
1 ALGA0005033 14599.5 19310.9
1 ALGA0005037 14601.8 19318.7
1 ALGA0005041 14605.3 19323.8
1 MARC0087387 14623.7 19323.8
1 ALGA0005042 14623.7 19323.9
1 DRGA0001384 14640.8 19327.3
1 MARC0017575 14643.2 19334.3
1 MARC0089353 14650.4 19336.9
1 ASGA0093881 14655.1 19339.5
1 MARC0012126 14655.1 19339.5
1 MARC0055740 14657.4 19344.7
1 DRGA0001387 14694.5 19347.3
1 ASGA0003933 14734.7 19349.8
1 MARC0008887 14750.4 19364.7
1 MARC0071179 14759.7 19376.5
1 ALGA0005064 14769.6 19384.3
1 ASGA0003937 14784.6 19384.3
1 ALGA0005067 14784.6 19386.7
1 ALGA0123147 14784.6 19397.2
1 ALGA0005068 14784.6 19411.8
1 ALGA0005078 14788.5 19414.5
1 ALGA0005085 14796.4 19427.2
1 ALGA0005086 14803.4 19441.5
1 H3GA0002347 14812.8 19446.5
1 ASGA0003955 14815.6 19462.1
1 MARC0034119 14815.6 19471.3
1 ASGA0090247 14818.3 19477.3
1 ASGA0106270 14832.7 19484.7
1 ASGA0095814 14832.7 19492.2
1 MARC0110254 14836.3 19492.2
1 ASGA0099838 14839.9 19502.4
1 ASGA0102231 14842.6 19513.3
1 ASGA0104805 14863.7 19551.4
1 ASGA0100031 14876.0 19560.1
1 DIAS0000609 14907.8 19578.2
1 ASGA0096786 14935.7 19583.2
1 MARC0091246 14940.3 19596.3
1 DRGA0002540 14942.6 19601.3
1 MARC0011129 14942.6 19609.1
1 ASGA0008283 14942.6 19609.1
1 INRA0007952 14956.7 19614.1
1 MARC0015539 14965.3 19614.2
1 ALGA0011020 14965.3 19617.9
1 ALGA0011017 14968.1 19621.6
1 ASGA0008267 14970.3 19624.1
1 MARC0034538 14972.6 19629.5
1 INRA0003439 14974.9 19634.9
1 H3GA0002391 14989.6 19654.5
1 ASGA0004008 14996.8 19667.1
1 ALGA0005165 15003.9 19674.4
1 ASGA0004005 15010.8 19689.5
1 ALGA0005150 15013.1 19699.6
1 ASGA0003998 15017.6 19699.6
1 DRGA0001399 15053.4 19713.0
1 ASGA0003991 15075.6 19734.7
1 H3GA0002377 15085.1 19741.9
1 ASGA0003986 15088.2 19760.6
1 ASGA0003985 15097.8 19771.6
1 ASGA0003984 15100.0 19777.6
1 ASGA0003983 15106.2 19787.2
1 H3GA0002366 15116.0 19794.5
1 ALGA0005119 15123.8 19794.5
1 CASI0008179 15127.6 19800.5
1 ASGA0003969 15127.7 19800.6
1 ASGA0003968 15141.9 19809.7
1 ALGA0005102 15161.4 19836.9
1 INRA0003407 15171.0 19847.4
1 MARC0063504 15182.6 19854.2
1 INRA0003404 15194.1 19861.6
1 H3GA0053777 15198.7 19870.0
1 H3GA0053675 15203.3 19887.8
1 ALGA0105350 15207.9 19897.1
1 ASGA0100276 15210.2 19903.0
1 ALGA0005179 15212.5 19903.1
1 H3GA0002394 15212.5 19906.2
1 M1GA0001071 15218.3 19914.2
1 ASGA0004020 15224.2 19920.0
1 ASGA0004025 15224.2 19925.9
1 ASGA0004028 15224.2 19929.5
1 MARC0068314 15231.2 19943.4
1 ALGA0005191 15231.2 19951.0
1 H3GA0002403 15235.7 19954.5
1 MARC0072128 15241.2 19965.5
1 ALGA0005192 15246.6 19970.8
1 MARC0040730 15246.6 19978.9
1 DRGA0001405 15249.3 19992.7
1 INRA0003458 15263.1 20009.0
1 MARC0028113 15269.6 20029.8
1 MARC0073343 15280.2 20034.8
1 H3GA0002409 15298.0 20063.9
1 ALGA0005203 15337.2 20105.7
1 DRGA0001407 15378.2 20157.9
1 ALGA0005204 15395.7 20189.9
1 MARC0038164 15395.7 20205.2
1 ALGA0005208 15398.7 20208.7
1 ALGA0005215 15401.6 20216.0
1 ASGA0004055 15405.8 20222.2
1 MARC0082964 15411.4 20225.4
1 ALGA0005223 15418.5 20228.7
1 MARC0038607 15418.5 20237.2
1 ALGA0005251 15418.6 20246.5
1 ASGA0004070 15436.2 20263.4
1 ALGA0005253 15451.2 20290.1
1 INRA0003491 15458.3 20302.3
1 M1GA0001078 15458.3 20307.8
1 INRA0003497 15463.1 20340.1
1 ASGA0004073 15463.1 20342.9
1 INRA0003513 15470.5 20345.9
1 ALGA0005264 15477.9 20378.5
1 INRA0003515 15482.8 20415.1
1 MARC0064186 15485.2 20417.7
1 MARC0033372 15485.2 20419.0
1 INRA0003519 15487.7 20420.5
1 ALGA0005266 15490.2 20435.7
1 INRA0003520 15495.2 20443.9
1 M1GA0001079 15495.2 20453.2
1 MARC0088093 15497.6 20466.1
1 MARC0019742 15497.6 20468.5
1 MARC0075524 15511.0 20493.1
1 MARC0086394 15517.5 20527.0
1 INRA0003531 15520.2 20536.0
1 ALGA0005270 15522.9 20555.6
1 INRA0003533 15526.2 20572.4
1 ASGA0004079 15538.3 20607.9
1 INRA0003535 15538.3 20610.5
1 DRGA0001413 15541.2 20610.5
1 ALGA0005271 15554.0 20618.0
1 MARC0026670 15554.0 20620.7
1 ALGA0114063 15557.3 20632.0
1 MARC0030963 15562.9 20643.4
1 ALGA0120766 15562.9 20643.4
1 ALGA0005277 15566.3 20657.3
1 ALGA0005282 15566.3 20668.3
1 MARC0114221 15576.5 20685.3
1 DRGA0001418 15576.5 20693.0
1 ALGA0005287 15582.4 20700.8
1 CASI0003434 15585.2 20700.8
1 MARC0059550 15588.0 20706.1
1 H3GA0002448 15593.8 20708.8
1 H3GA0002450 15596.2 20708.8
1 H3GA0002451 15606.3 20734.6
1 CASI0004348 15614.9 20739.7
1 ASGA0004086 15626.4 20747.6
1 ASGA0004087 15631.9 20758.2
1 ALGA0005302 15632.0 20768.1
1 H3GA0002454 15653.2 20771.3
1 ALGA0005305 15660.5 20771.3
1 ASGA0004091 15660.5 20771.3
1 ASGA0004095 15660.5 20776.3
1 ASGA0004103 15665.4 20795.8
1 INRA0003585 15665.4 20812.4
1 CASI0009733 15667.8 20840.1
1 MARC0072716 15670.3 20861.3
1 ALGA0005312 15673.3 20874.8
1 MARC0022681 15682.5 20878.0
1 MARC0024008 15700.6 20905.1
1 DRGA0001423 15703.1 20916.7
1 INRA0003586 15703.1 20931.9
1 ASGA0004106 15715.4 20949.3
1 H3GA0002459 15718.3 20951.9
1 MARC0030572 15723.2 20957.5
1 MARC0074795 15723.2 20966.5
1 DRGA0001424 15733.4 21006.6
1 ASGA0004109 15733.4 21013.2
1 ALGA0005321 15733.4 21030.4
1 INRA0003592 15743.7 21040.3
1 ASGA0004111 15754.1 21049.0
1 ALGA0005324 15754.1 21062.4
1 INRA0003593 15767.1 21082.9
1 DRGA0001426 15785.7 21099.4
1 H3GA0002465 15785.7 21108.8
1 MARC0004882 15785.7 21117.2
1 ALGA0005329 15798.7 21137.8
1 ASGA0004114 15814.4 21158.0
1 DRGA0001431 15833.1 21165.3
1 DRGA0001432 15833.1 21168.8
1 ASGA0004115 15833.1 21168.9
1 H3GA0002469 15842.4 21189.8
1 ALGA0005334 15842.4 21210.8
1 ALGA0005335 15848.3 21224.9
1 ALGA0005336 15854.9 21231.3
1 ALGA0005337 15858.2 21242.2
1 INRA0003604 15858.3 21251.1
1 H3GA0002472 15860.7 21263.2
1 ALGA0005339 15860.7 21263.2
1 ALGA0005341 15860.8 21268.5
1 ALGA0005355 15860.8 21268.5
1 ASGA0004122 15860.8 21279.5
1 MARC0046223 15860.8 21284.9
1 INRA0003610 15860.8 21291.4
1 CASI0007755 15860.8 21300.4
1 MARC0031963 15860.8 21303.7
1 INRA0003613 15868.4 21328.6
1 ASGA0004126 15876.0 21344.6
1 ALGA0005361 15876.0 21349.0
1 DRGA0001436 15882.1 21371.7
1 MARC0087173 15885.0 21387.4
1 ASGA0004129 15891.0 21418.3
1 ALGA0005365 15891.1 21420.8
1 ALGA0005375 15891.1 21429.5
1 ALGA0005394 15893.5 21441.2
1 M1GA0001088 15896.0 21454.4
1 ALGA0005379 15898.4 21462.1
1 ALGA0005381 15898.4 21464.6
1 H3GA0002483 15903.4 21464.6
1 ASGA0004144 15903.5 21471.5
1 INRA0003647 15903.5 21471.5
1 ALGA0005389 15905.9 21475.1
1 ASGA0004149 15906.0 21477.7
1 INRA0003660 15906.0 21483.1
1 ASGA0004161 15908.4 21483.1
1 DIAS0002366 15913.4 21491.2
1 M1GA0001091 15922.0 21511.2
1 ALGA0005411 15922.0 21518.7
1 ALGA0005414 15933.0 21534.5
1 MARC0005237 15933.0 21534.5
1 MARC0081601 15933.0 21542.1
1 ALGA0005418 15936.1 21549.8
1 ALGA0005420 15938.6 21571.3
1 INRA0003669 15938.6 21578.5
1 DRGA0001449 15938.6 21584.9
1 ALGA0005422 15947.8 21592.7
1 ASGA0004174 15953.7 21597.8
1 INRA0003679 15961.2 21602.8
1 H3GA0002502 15963.7 21608.5
1 ALGA0005429 15968.7 21628.6
1 ASGA0004184 15971.1 21645.6
1 MARC0044070 15971.1 21649.6
1 ASGA0004194 15976.1 21662.3
1 H3GA0002516 15990.5 21678.2
1 ALGA0005447 15995.9 21683.2
1 MARC0005036 15998.6 21702.0
1 DIAS0003184 16001.3 21704.5
1 ALGA0005450 16011.6 21750.1
1 ALGA0005451 16016.6 21783.1
1 DBMA0000058 16019.1 21788.5
1 ASGA0004202 16024.0 21796.6
1 ASGA0004203 16024.0 21796.7
1 ASGA0004204 16025.6 21823.2
1 ALGA0005458 16027.2 21838.6
1 ASGA0004206 16027.2 21845.8
1 ASGA0004211 16033.6 21848.2
1 CASI0005611 16033.6 21848.2
1 ALGA0005468 16046.9 21855.0
1 INRA0003715 16051.1 21865.6
1 INRA0003716 16051.1 21874.1
1 M1GA0001095 16056.1 21888.4
1 MARC0026013 16056.1 21895.7
1 ASGA0004222 16058.5 21907.6
1 INRA0003735 16060.9 21910.4
1 DIAS0001261 16060.9 21922.5
1 ASGA0004229 16071.0 21940.3
1 MARC0007088 16071.0 21946.5
1 MARC0094747 16075.9 21962.7
1 ALGA0119806 16080.9 21973.2
1 MARC0017041 16080.9 21978.3
1 ALGA0107336 16080.9 21983.9
1 ASGA0106092 16080.9 21986.7
1 INRA0003745 16080.9 22004.9
1 ALGA0005490 16083.4 22024.0
1 H3GA0002538 16083.4 22026.4
1 INRA0003749 16083.4 22031.4
1 H3GA0002539 16083.4 22031.5
1 M1GA0001099 16085.9 22059.0
1 ASGA0004231 16087.2 22063.8
1 MARC0044466 16088.4 22066.2
1 MARC0076685 16094.4 22066.2
1 H3GA0002540 16103.4 22068.6
1 ASGA0004238 16110.7 22078.7
1 ASGA0004239 16110.8 22081.2
1 MARC0035967 16110.8 22086.2
1 MARC0016307 16113.2 22091.9
1 ALGA0005507 16126.3 22107.2
1 ASGA0004240 16136.5 22111.6
1 ALGA0005509 16136.5 22131.4
1 INRA0003768 16136.5 22144.0
1 MARC0015485 16136.6 22147.0
1 ASGA0004243 16139.8 22150.5
1 H3GA0002544 16146.4 22161.7
1 H3GA0002545 16146.4 22167.4
1 H3GA0002548 16151.2 22170.2
1 H3GA0002549 16156.1 22178.7
1 INRA0003792 16162.2 22202.0
1 H3GA0002553 16165.2 22207.5
1 MARC0114161 16168.1 22215.8
1 ALGA0005531 16180.7 22225.3
1 ALGA0005533 16186.8 22230.3
1 ALGA0005538 16193.0 22234.0
1 H3GA0002563 16200.5 22244.7
1 INRA0003807 16210.6 22261.4
1 ASGA0004260 16223.5 22264.0
1 ALGA0005548 16226.0 22266.7
1 ALGA0005551 16230.9 22272.1
1 ASGA0004265 16230.9 22277.4
1 MARC0087646 16235.8 22282.8
1 ALGA0005554 16240.8 22289.0
1 ALGA0005558 16240.8 22308.9
1 ALGA0005560 16243.3 22317.2
1 ALGA0005563 16243.3 22319.9
1 INRA0003826 16248.2 22331.3
1 ALGA0005564 16253.7 22339.8
1 H3GA0002572 16253.7 22345.4
1 MARC0086944 16271.2 22386.3
1 ALGA0108321 16276.1 22391.9
1 MARC0025882 16276.1 22391.9
1 MARC0029668 16283.6 22397.5
1 H3GA0002579 16283.6 22409.1
1 H3GA0002585 16303.9 22426.1
1 INRA0003830 16306.5 22431.3
1 INRA0003832 16324.1 22445.0
1 MARC0042912 16334.0 22471.7
1 ALGA0005584 16334.0 22482.6
1 DRGA0001459 16338.9 22485.2
1 H3GA0002589 16341.3 22493.3
1 ASGA0004300 16343.7 22496.6
1 DIAS0000196 16348.5 22506.8
1 H3GA0002594 16355.9 22520.8
1 DRGA0001460 16355.9 22523.5
1 ALGA0005599 16358.3 22534.8
1 INRA0003847 16365.8 22540.2
1 MARC0042433 16376.0 22554.3
1 ALGA0005609 16386.3 22576.4
1 ALGA0005610 16386.3 22583.2
1 CASI0008995 16386.3 22606.6
1 MARC0103791 16386.3 22614.6
1 ASGA0004304 16394.4 22630.0
1 ALGA0005618 16406.6 22638.6
1 ALGA0005613 16410.0 22641.1
1 INRA0003854 16414.6 22643.7
1 ASGA0004308 16423.6 22648.8
1 MARC0114067 16441.2 22672.9
1 DRGA0001461 16447.9 22702.3
1 ALGA0005624 16495.2 22776.7
1 INRA0003877 16521.5 22851.6
1 INRA0003881 16537.5 22875.3
1 ASGA0004309 16541.9 22875.3
1 MARC0042866 16566.9 22886.1
1 MARC0034194 16576.7 22892.5
1 MARC0081058 16576.7 22898.9
1 DIAS0000460 16589.4 22912.2
1 INRA0003887 16591.9 22914.7
1 ASGA0004314 16596.8 22925.3
1 MARC0060136 16596.9 22933.2
1 ALGA0005631 16596.9 22938.3
1 H3GA0002614 16599.2 22938.3
1 H3GA0002618 16601.7 22940.8
1 ALGA0005639 16620.4 22966.9
1 ASGA0004319 16627.5 22969.6
1 INRA0003912 16638.4 22993.0
1 MARC0004631 16648.6 22996.0
1 MARC0037875 16659.2 23022.3
1 INRA0003914 16667.0 23034.5
1 DRGA0001463 16685.2 23076.7
1 H3GA0002621 16697.0 23090.6
1 H3GA0002623 16707.6 23112.7
1 ALGA0005651 16718.2 23134.8
1 ALGA0005652 16720.7 23154.9
1 MARC0026602 16733.4 23159.2
1 ASGA0004324 16737.0 23159.2
1 ASGA0004325 16752.7 23179.0
1 BGIS0004506 16756.0 23186.2
1 ASGA0004326 16762.8 23188.7
1 H3GA0002627 16767.9 23197.1
1 ALGA0005664 16773.1 23208.7
1 MARC0072090 16773.1 23212.0
1 ALGA0005666 16773.1 23214.7
1 ALGA0005676 16789.0 23233.6
1 ASGA0004335 16792.0 23244.7
1 ALGA0005684 16794.6 23244.7
1 ALGA0005682 16803.9 23262.8
1 H3GA0002637 16803.9 23265.5
1 ALGA0005690 16810.0 23276.8
1 ALGA0005691 16822.9 23292.7
1 DRGA0001466 16836.1 23312.9
1 INRA0003956 16836.1 23316.5
1 INRA0003957 16849.2 23330.6
1 INRA0003960 16849.2 23339.4
1 ALGA0005699 16856.9 23350.1
1 ALGA0005701 16861.9 23354.1
1 MARC0007790 16861.9 23357.9
1 MARC0021068 16865.4 23360.5
1 DRGA0001468 16871.0 23377.0
1 MARC0026676 16874.4 23382.2
1 ALGA0005706 16882.1 23391.1
1 ALGA0005711 16882.1 23394.6
1 ALGA0005714 16882.1 23407.3
1 ALGA0005717 16893.7 23425.5
1 ASGA0004340 16903.9 23440.7
1 BGIS0007026 16912.9 23469.9
1 ALGA0005725 16912.9 23475.9
1 ALGA0005727 16926.1 23487.6
1 ALGA0005729 16926.1 23497.4
1 ALGA0005730 16926.1 23502.1
1 ALGA0005732 16931.0 23506.8
1 ASGA0004352 16949.3 23534.3
1 ASGA0004354 16953.6 23539.4
1 ALGA0005737 16957.9 23552.0
1 M1GA0001107 16976.3 23577.9
1 ASGA0004360 16981.3 23596.6
1 MARC0026235 16981.4 23601.7
1 BGIS0004747 16994.9 23610.5
1 H3GA0002655 17007.9 23634.2
1 MARC0114952 17007.9 23641.1
1 ASGA0004364 17010.9 23647.4
1 H3GA0002658 17010.9 23655.0
1 ALGA0005754 17021.5 23671.0
1 ASGA0004378 17024.6 23674.4
1 H3GA0002664 17024.7 23687.1
1 MARC0025849 17027.8 23690.2
1 ALGA0005765 17035.0 23700.1
1 H3GA0002668 17053.3 23732.9
1 ALGA0005767 17057.2 23746.7
1 ALGA0005768 17061.0 23759.0
1 ALGA0005769 17071.6 23759.1
1 MARC0003454 17084.5 23764.3
1 INRA0004007 17087.5 23777.8
1 ASGA0004383 17087.5 23777.8
1 INRA0004013 17087.5 23782.9
1 MARC0110979 17087.5 23795.1
1 H3GA0002670 17090.0 23802.4
1 ASGA0004385 17092.5 23811.6
1 H3GA0002674 17098.9 23820.4
1 SIRI0000355 17105.4 23822.8
1 ASGA0004393 17105.4 23827.5
1 ALGA0005778 17109.1 23842.5
1 INRA0004020 17113.0 23853.5
1 INRA0004022 17113.1 23856.8
1 ALGA0005779 17125.0 23891.1
1 CAMB0000069 17129.6 23897.3
1 CADI0000524 17148.6 23935.7
1 MARC0048753 17148.6 23952.4
1 MARC0068385 17153.7 23962.0
1 INRA0004031 17164.2 23976.5
1 INRA0004032 17164.2 23985.7
1 ALGA0005783 17166.7 23985.7
1 INRA0004033 17169.3 23989.2
1 MARC0065135 17177.2 24016.6
1 ALGA0005787 17188.2 24025.7
1 MARC0043011 17195.5 24046.1
1 H3GA0002680 17199.0 24058.2
1 INRA0004035 17207.7 24077.9
1 ALGA0005794 17210.8 24080.9
1 ASGA0004398 17215.0 24086.2
1 MARC0015119 17217.6 24097.4
1 ASGA0004399 17225.6 24103.8
1 DRGA0001488 17231.7 24134.8
1 H3GA0002682 17244.0 24141.1
1 INRA0004038 17246.5 24146.6
1 ALGA0005799 17246.5 24175.3
1 ISU10000568 17251.7 24193.6
1 ASGA0004402 17254.2 24210.0
1 ALGA0005803 17254.2 24227.9
1 ALGA0005805 17254.3 24227.9
1 SIRI0000117 17259.4 24239.5
1 INRA0004046 17265.6 24248.3
1 ASGA0004406 17278.3 24259.3
1 ALGA0005811 17278.3 24264.6
1 H3GA0002688 17278.3 24264.6
1 ALGA0005814 17278.3 24264.6
1 ALGA0005817 17278.3 24267.3
1 H3GA0002692 17278.4 24270.0
1 DRGA0001491 17278.4 24272.7
1 ASGA0004411 17280.9 24275.4
1 INRA0004051 17288.8 24280.8
1 MARC0088236 17294.1 24292.1
1 ALGA0005821 17296.6 24292.1
1 ALGA0005824 17299.2 24300.2
1 MARC0010832 17299.2 24307.0
1 ASGA0004416 17304.4 24310.3
1 ASGA0004417 17310.9 24313.6
1 ALGA0005829 17316.2 24316.2
1 INRA0004068 17319.7 24320.1
1 ALGA0005830 17319.7 24323.9
1 ALGA0005831 17336.0 24340.3
1 ALGA0005834 17352.4 24353.7
1 ASGA0004423 17362.8 24361.5
1 H3GA0002708 17367.8 24366.7
1 MARC0103956 17373.7 24370.5
1 DRGA0001495 17386.1 24374.4
1 ALGA0005838 17395.3 24380.8
1 ALGA0005840 17404.2 24388.8
1 MARC0111951 17407.6 24394.9
1 ALGA0005848 17422.7 24402.6
1 ALGA0005851 17433.8 24417.2
1 ALGA0005853 17437.3 24428.8
1 H3GA0002712 17440.2 24432.5
1 ALGA0005856 17445.9 24436.3
1 MARC0031379 17454.8 24455.4
1 INRA0004079 17458.8 24475.1
1 INRA0004080 17462.8 24475.1
1 MARC0022136 17462.8 24487.4
1 ALGA0005858 17462.8 24487.4
1 DRGA0001503 17471.0 24496.4
1 ASGA0004429 17490.1 24499.4
1 ALGA0005867 17493.0 24504.7
1 MARC0065733 17501.9 24504.7
1 ALGA0005869 17501.9 24507.4
1 ALGA0005871 17501.9 24510.0
1 DRGA0001507 17514.9 24521.0
1 INRA0004099 17522.9 24521.0
1 ALGA0005880 17522.9 24521.0
1 DRGA0001509 17531.3 24521.0
1 ALGA0005883 17531.3 24527.3
1 MARC0007146 17531.3 24533.5
1 ALGA0005890 17531.3 24533.5
1 MARC0087957 17531.3 24539.7
1 ASGA0004448 17542.2 24539.7
1 MARC0109454 17558.7 24544.9
1 DRGA0001516 17561.8 24550.2
1 MARC0048256 17561.8 24550.2
1 ALGA0005903 17569.8 24550.2
1 INRA0004114 17569.9 24552.8
1 ALGA0005907 17580.7 24563.4
1 MARC0014059 17586.0 24568.5
1 MARC0039560 17591.3 24573.7
1 ASGA0004457 17593.9 24573.7
1 MARC0001422 17593.9 24581.6
1 H3GA0002725 17596.5 24601.3
1 H3GA0002727 17600.0 24609.4
1 ASGA0004474 17600.0 24612.0
1 ALGA0005926 17607.2 24635.3
1 ASGA0004475 17607.2 24662.0
1 H3GA0002732 17611.2 24664.7
1 ALGA0005931 17623.4 24672.8
1 ALGA0005933 17623.4 24680.1
1 CASI0011475 17628.6 24687.5
1 ASGA0004479 17636.3 24699.5
1 INRA0004123 17638.8 24702.4
1 INRA0004128 17641.9 24714.7
1 MARC0012662 17641.9 24717.8
1 ALGA0005938 17648.3 24742.1
1 INRA0004136 17651.4 24750.1
1 DBMA0000223 17661.8 24757.9
1 INRA0004137 17686.0 24778.0
1 MARC0114808 17686.0 24781.7
1 ALGA0005942 17706.9 24792.4
1 INRA0004139 17706.9 24804.1
1 INRA0004144 17706.9 24804.1
1 ASGA0004482 17712.0 24804.1
1 ALGA0005946 17717.0 24809.8
1 MARC0109034 17719.5 24813.1
1 ASGA0004487 17722.2 24828.9
1 ASGA0004488 17764.8 24869.4
1 ASGA0004489 17815.5 24899.0
1 DBUN0000365 17826.1 24913.4
1 H3GA0002734 17826.1 24918.6
1 ALGA0005956 17831.2 24929.1
1 ALGA0005957 17838.8 24934.9
1 ASGA0004498 17838.8 24943.9
1 MARC0003626 17849.3 24950.0
1 MARC0016950 17857.2 24955.2
1 ASGA0004501 17857.2 24960.4
1 MARC0036466 17862.3 24963.0
1 M1GA0001111 17864.8 24973.7
1 H3GA0002740 17878.2 25007.1
1 INRA0004170 17880.9 25012.5
1 ALGA0005963 17883.4 25020.6
1 MARC0048575 17890.7 25044.3
1 MARC0056451 17902.2 25082.9
1 ALGA0110613 17924.9 25099.5
1 MARC0087036 17935.9 25112.3
1 MARC0114582 17939.4 25125.2
1 H3GA0002741 17939.4 25125.2
1 MARC0066667 17939.4 25130.0
1 MARC0066668 17951.6 25134.2
1 MARC0065884 17959.8 25150.6
1 MARC0047539 17959.8 25156.8
1 ASGA0004511 17959.8 25156.8
1 ASGA0004513 17962.3 25161.2
1 DIAS0004572 17965.0 25170.5
1 MARC0003250 17977.9 25170.5
1 INRA0004183 17983.9 25192.7
1 MARC0029067 17983.9 25195.4
1 MARC0026276 17984.0 25195.4
1 MARC0029278 17984.0 25203.0
1 ALGA0005978 17987.4 25206.2
1 H3GA0002752 17993.2 25215.0
1 DBNP0001033 17996.7 25225.0
1 ALGA0005981 17999.3 25239.8
1 ASGA0004534 18004.3 25252.2
1 ASGA0004535 18009.4 25256.8
1 INRA0004198 18009.4 25260.4
1 ASGA0004539 18009.5 25265.5
1 MARC0114325 18014.6 25275.7
1 ASGA0004540 18014.6 25286.0
1 H3GA0002753 18014.6 25293.7
1 ALGA0005983 18017.1 25298.7
1 H3GA0002754 18017.1 25303.6
1 ALGA0005984 18019.7 25313.7
1 MARC0054383 18022.2 25329.4
1 MARC0040501 18022.2 25347.8
1 MARC0029823 18024.7 25350.2
1 MARC0044402 18027.6 25368.6
1 INRA0004205 18030.6 25372.6
1 ALGA0005985 18033.5 25385.5
1 MARC0028472 18039.4 25390.4
1 M1GA0001116 18042.4 25395.4
1 ASGA0004547 18042.4 25401.3
1 ALGA0005991 18047.6 25406.2
1 ASGA0004549 18052.8 25419.1
1 H3GA0002760 18060.7 25451.1
1 ASGA0004558 18060.7 25456.2
1 INRA0004213 18060.7 25460.3
1 MARC0028615 18065.8 25469.5
1 H3GA0002769 18070.9 25478.2
1 ASGA0004563 18077.3 25478.2
1 ASGA0004564 18083.7 25500.1
1 MARC0043333 18083.7 25502.6
1 INRA0004224 18093.5 25510.7
1 DIAS0003570 18096.7 25523.6
1 M1GA0001121 18108.8 25534.4
1 ALGA0006009 18112.5 25541.3
1 ALGA0006012 18112.5 25547.1
1 INRA0004226 18117.6 25557.5
1 DIAS0000131 18120.1 25557.5
1 ALGA0006014 18122.6 25570.3
1 INRA0004228 18127.7 25586.2
1 ALGA0006019 18131.5 25591.9
1 ASGA0004574 18135.3 25603.8
1 ASGA0004575 18140.3 25608.8
1 MARC0109750 18146.4 25619.9
1 ALGA0006023 18155.9 25628.2
1 ALGA0006024 18161.0 25638.6
1 ALGA0006025 18164.8 25651.6
1 ALGA0006027 18168.5 25662.5
1 ASGA0004588 18168.5 25672.9
1 ASGA0004581 18184.6 25695.7
1 DRGA0001527 18184.6 25701.7
1 MARC0046237 18195.2 25722.4
1 ALGA0006036 18195.2 25733.8
1 ALGA0006038 18200.2 25736.9
1 ASGA0004593 18200.2 25748.9
1 ASGA0004595 18200.3 25748.9
1 DRGA0001530 18205.3 25754.6
1 MARC0020010 18209.3 25765.0
1 DRGA0001531 18218.1 25775.7
1 MARC0056240 18231.2 25795.4
1 MARC0056241 18231.2 25803.4
1 ASGA0004598 18231.3 25811.4
1 ALGA0006042 18231.3 25822.9
1 ALGA0006043 18236.2 25830.2
1 H3GA0002789 18248.8 25840.8
1 H3GA0002791 18251.2 25849.8
1 ALGA0006048 18254.1 25855.8
1 MARC0031455 18266.5 25863.3
1 ALGA0006052 18278.9 25871.8
1 MARC0023378 18278.9 25876.6
1 ALGA0006053 18281.7 25891.6
1 MARC0088600 18284.6 25905.1
1 INRA0004262 18296.9 25905.1
1 MARC0014831 18303.6 25905.1
1 DRGA0001532 18306.9 25928.4
1 ALGA0006059 18306.9 25934.3
1 H3GA0002796 18309.3 25943.4
1 ALGA0006061 18319.6 25961.2
1 DRGA0001535 18319.6 25968.0
1 ALGA0006063 18327.2 25976.0
1 ASGA0004615 18327.2 25988.7
1 ALGA0006065 18329.7 25994.8
1 DRGA0001536 18334.4 26003.0
1 H3GA0002800 18340.8 26014.0
1 ASGA0004618 18348.7 26019.3
1 INRA0004281 18353.3 26051.3
1 ASGA0004619 18383.8 26107.1
1 MARC0018541 18411.3 26168.8
1 H3GA0002801 18421.9 26185.3
1 INRA0004282 18450.4 26207.9
1 ASGA0004620 18461.1 26220.9
1 ASGA0004621 18471.6 26237.1
1 ALGA0006072 18474.1 26256.9
1 ALGA0006074 18474.1 26256.9
1 MARC0052454 18487.5 26273.9
1 INRA0004288 18487.5 26298.7
1 INRA0004289 18495.4 26298.7
1 ALGA0006075 18497.9 26313.7
1 DRGA0001537 18508.1 26316.8
1 ALGA0006076 18508.1 26342.9
1 DRGA0001538 18530.5 26352.8
1 ASGA0004627 18540.2 26357.7
1 DRGA0001542 18546.4 26370.3
1 INRA0004292 18546.4 26372.7
1 ALGA0006082 18557.2 26382.7
1 ALGA0006083 18562.4 26389.9
1 INRA0004304 18562.5 26397.1
1 INRA0004305 18575.9 26447.5
1 MARC0059479 18578.4 26463.7
1 INRA0004306 18578.4 26481.8
1 ALGA0006084 18586.1 26497.2
1 INRA0004307 18586.2 26499.7
1 ASGA0004629 18591.3 26507.3
1 INRA0004311 18601.7 26507.3
1 ALGA0006085 18601.7 26507.3
1 INRA0004312 18611.3 26520.3
1 MARC0056547 18615.8 26533.3
1 INRA0004314 18630.0 26542.0
1 ALGA0006089 18630.0 26550.6
1 INRA0004320 18642.7 26577.1
1 INRA0004324 18650.2 26582.3
1 MARC0070318 18656.9 26604.3
1 DRGA0001545 18660.2 26617.9
1 ASGA0004634 18660.2 26622.8
1 H3GA0002810 18665.2 26627.8
1 H3GA0002811 18673.0 26633.2
1 INRA0004329 18680.7 26658.7
1 ALGA0006097 18680.7 26663.9
1 H3GA0002812 18683.2 26674.6
1 ASGA0004638 18683.2 26674.6
1 ALGA0006103 18688.3 26709.0
1 H3GA0002817 18696.2 26714.1
1 H3GA0002815 18698.7 26714.1
1 DRGA0001546 18701.2 26716.7
1 ASGA0004641 18703.8 26732.9
1 H3GA0002819 18708.9 26752.1
1 ALGA0006112 18715.3 26781.0
1 INRA0004347 18723.2 26790.7
1 ASGA0004647 18732.4 26793.1
1 ALGA0006113 18740.2 26793.1
1 ASGA0004648 18751.0 26800.0
1 H3GA0002821 18751.0 26803.3
1 MARC0065063 18764.7 26816.5
1 H3GA0002823 18764.7 26821.5
1 ASGA0085220 18767.3 26826.5
1 ALGA0118182 18769.8 26826.5
1 ALGA0106213 18780.4 26838.4
1 H3GA0002828 18785.5 26845.2
1 MARC0092163 18793.2 26857.2
1 ALGA0006121 18798.3 26862.1
1 H3GA0002831 18798.3 26862.1
1 ALGA0006122 18800.8 26862.1
1 ALGA0006123 18805.8 26869.7
1 ASGA0004656 18808.3 26869.7
1 ASGA0004658 18810.8 26877.2
1 ASGA0004660 18810.8 26882.2
1 ALGA0006130 18810.8 26882.2
1 MARC0057112 18810.8 26883.4
1 ALGA0006132 18812.1 26884.6
1 ASGA0004662 18813.3 26892.2
1 ASGA0004664 18813.3 26899.9
1 ALGA0006137 18813.4 26904.9
1 ALGA0006141 18813.4 26907.4
1 M1GA0001130 18813.4 26909.9
1 ASGA0004673 18813.4 26915.0
1 ALGA0006146 18815.9 26915.0
1 H3GA0002849 18818.4 26915.0
1 ALGA0006150 18818.4 26915.0
1 ALGA0006154 18819.7 26916.2
1 ASGA0004676 18820.9 26917.5
1 MARC0056818 18823.5 26922.6
1 MARC0036647 18823.5 26925.1
1 ASGA0004684 18823.5 26930.2
1 ALGA0006160 18837.0 26935.4
1 ALGA0006162 18837.0 26940.6
1 ALGA0006167 18847.1 26949.8
1 ALGA0006170 18847.1 26949.8
1 ALGA0006172 18848.7 26952.7
1 MARC0088702 18850.3 26958.7
1 ASGA0004685 18850.3 26958.7
1 H3GA0002860 18855.3 26965.0
1 ALGA0006186 18857.8 26971.3
1 ASGA0004686 18865.5 26976.4
1 ALGA0006191 18874.8 26984.0
1 ASGA0004694 18880.8 26984.0
1 INRA0004409 18885.6 27005.0
1 MARC0082076 18885.6 27007.4
1 ALGA0006197 18891.8 27007.4
1 INRA0004421 18898.1 27014.8
1 MARC0047697 18898.1 27017.3
1 INRA0004425 18898.1 27019.8
1 ASGA0004699 18905.6 27032.8
1 ASGA0004700 18908.1 27048.1
1 H3GA0002868 18908.1 27054.0
1 INRA0004426 18917.7 27054.0
1 ALGA0006203 18920.8 27061.2
1 INRA0004431 18928.6 27072.6
1 ALGA0006204 18937.8 27078.9
1 ASGA0004704 18937.8 27082.0
1 ASGA0004706 18946.8 27088.1
1 ALGA0006210 18946.8 27093.2
1 ASGA0004709 18946.8 27098.3
1 ASGA0004712 18959.1 27115.3
1 ASGA0004713 18965.7 27160.9
1 ASGA0004714 18968.5 27177.3
1 ALGA0006218 18974.2 27182.8
1 MARC0010520 18974.2 27209.7
1 ASGA0004727 18991.1 27215.0
1 H3GA0002892 18999.8 27220.2
1 INRA0004454 18999.8 27220.2
1 ASGA0004730 19006.1 27250.7
1 H3GA0002894 19009.3 27250.7
1 ALGA0006238 19012.3 27253.4
1 SIRI0000960 19015.6 27258.5
1 MARC0002985 19032.3 27271.7
1 ASGA0004733 19104.1 27414.0
1 ALGA0006239 19107.4 27427.6
1 INRA0004460 19117.7 27450.3
1 ALGA0006242 19117.7 27469.6
1 ALGA0006243 19128.8 27482.9
1 MARC0069362 19144.3 27492.6
1 ASGA0004734 19159.6 27495.7
1 MARC0045178 19167.5 27503.3
1 ASGA0004735 19175.3 27503.3
1 INRA0004464 19175.3 27516.2
1 MARC0025419 19175.3 27518.8
1 H3GA0002904 19181.2 27521.5
1 MARC0044071 19194.3 27548.1
1 ALGA0006250 19201.1 27556.3
1 CASI0004102 19208.8 27563.8
1 ASGA0004738 19208.8 27563.8
1 MARC0051707 19211.2 27576.3
1 ASGA0004741 19216.2 27588.1
1 ASGA0004745 19216.2 27591.0
1 ALGA0006256 19218.7 27595.9
1 ALGA0006257 19218.7 27603.3
1 ASGA0004747 19218.7 27605.7
1 ASGA0004749 19218.7 27605.7
1 ALGA0006259 19221.2 27605.7
1 ALGA0006262 19221.2 27613.1
1 ASGA0004750 19223.7 27620.5
1 H3GA0002918 19228.8 27636.0
1 ASGA0004753 19231.3 27638.4
1 ASGA0004756 19231.3 27638.4
1 H3GA0002921 19233.8 27643.3
1 ALGA0006272 19236.3 27646.9
1 MARC0062973 19236.3 27650.6
1 INRA0004493 19236.4 27653.0
1 H3GA0002923 19241.4 27665.6
1 H3GA0002926 19241.4 27668.1
1 ALGA0006281 19241.5 27670.5
1 H3GA0002928 19254.6 27677.9
1 ALGA0006282 19262.2 27690.6
1 ALGA0006979 19269.9 27699.5
1 ALGA0006980 19275.0 27706.9
1 H3GA0003341 19285.3 27713.4
1 MARC0071028 19285.3 27713.4
1 CASI0011393 19285.3 27729.7
1 ALGA0006284 19285.3 27732.3
1 MARC0027019 19285.4 27748.6
1 ASGA0004766 19298.4 27779.3
1 MARC0055550 19311.4 27799.9
1 ALGA0006285 19321.0 27808.4
1 ASGA0004775 19324.1 27812.0
1 MARC0041097 19324.1 27820.7
1 ALGA0011126 19331.7 27833.6
1 ASGA0008327 19334.2 27838.6
1 H3GA0005430 19341.9 27851.9
1 MARC0086286 19341.9 27858.0
1 ALGA0011136 19348.7 27870.4
1 H3GA0005436 19352.0 27875.5
1 M1GA0002113 19359.8 27884.9
1 MARC0083970 19365.0 27891.1
1 SIRI0000829 19372.6 27896.3
1 ASGA0008337 19380.2 27898.8
1 ASGA0008338 19380.2 27898.8
1 ALGA0011142 19385.4 27907.6
1 INRA0007995 19385.4 27917.8
1 ALGA0011145 19385.4 27953.1
1 ASGA0008340 19393.7 27956.2
1 M1GA0002118 19393.8 27961.4
1 MARC0073315 19420.6 28019.9
1 H3GA0055329 19436.5 28042.0
1 H3GA0055523 19436.5 28046.3
1 MARC0036323 19444.4 28058.3
1 MARC0011195 19453.7 28073.4
1 MARC0037074 19458.1 28094.4
1 ALGA0006302 19462.4 28107.6
1 ALGA0006310 19475.6 28117.0
1 ALGA0006311 19488.3 28131.6
1 ASGA0004785 19491.2 28134.5
1 ALGA0006319 19496.2 28143.5
1 ALGA0006320 19503.6 28143.6
1 ASGA0004792 19503.6 28147.0
1 INRA0004525 19503.6 28154.1
1 M1GA0001153 19507.1 28154.1
1 INRA0004535 19511.8 28154.1
1 H3GA0002947 19520.9 28164.9
1 INRA0004546 19522.5 28164.9
1 ASGA0004802 19524.0 28167.5
1 ALGA0006336 19525.7 28170.1
1 MARC0064085 19530.5 28175.3
1 INRA0004551 19530.6 28177.9
1 ALGA0006341 19532.9 28180.5
1 ALGA0006344 19537.7 28185.7
1 ALGA0006347 19547.9 28191.5
1 ASGA0004813 19547.9 28228.9
1 ASGA0004819 19548.0 28244.2
1 ASGA0004821 19548.0 28250.2
1 ALGA0006367 19551.4 28271.1
1 M1GA0001158 19574.3 28284.4
1 MARC0057298 19574.3 28299.4
1 INRA0004588 19577.3 28302.0
1 MARC0048966 19585.7 28302.0
1 ASGA0004834 19585.7 28307.2
1 INRA0004582 19585.7 28309.7
1 ALGA0006362 19589.3 28309.9
1 M1GA0001154 19604.4 28312.5
1 ALGA0006383 19613.3 28347.9
1 ASGA0004855 19624.9 28355.6
1 H3GA0002996 19624.9 28360.7
1 ASGA0004864 19628.8 28371.2
1 MARC0068669 19631.9 28387.1
1 ALGA0006395 19636.0 28389.6
1 INRA0004641 19644.6 28397.2
1 ALGA0006396 19657.7 28415.7
1 MARC0044386 19670.4 28418.2
1 MARC0062569 19670.4 28423.2
1 H3GA0003007 19680.6 28425.7
1 ALGA0006401 19680.6 28433.3
1 H3GA0003011 19683.1 28435.8
1 ALGA0006404 19699.2 28451.7
1 INRA0004652 19699.2 28454.7
1 ASGA0004881 19701.8 28463.2
1 ASGA0004882 19704.3 28484.1
1 H3GA0003015 19714.9 28487.2
1 ALGA0006410 19719.9 28487.2
1 ALGA0006411 19724.8 28492.9
1 INRA0004665 19735.0 28503.7
1 ALGA0006412 19737.6 28514.5
1 H3GA0003025 19739.9 28519.7
1 ALGA0006420 19747.6 28522.3
1 M1GA0001195 19755.7 28533.1
1 ALGA0006423 19763.8 28538.1
1 ALGA0006424 19770.1 28543.2
1 MARC0004229 19770.1 28551.1
1 ALGA0006425 19787.0 28582.0
1 ALGA0006427 19805.1 28589.9
1 INRA0004678 19805.1 28602.8
1 H3GA0003029 19805.2 28602.8
1 DRGA0001561 19854.3 28654.7
1 MARC0026211 19898.5 28693.5
1 MARC0076837 19898.5 28699.1
1 ASGA0004896 19898.5 28699.1
1 ASGA0004897 19918.6 28709.9
1 H3GA0003037 19924.7 28725.4
1 CAIL0000083 19935.8 28734.3
1 ASGA0004898 19949.6 28743.8
1 ASGA0004899 19956.9 28753.1
1 INRA0004686 19957.0 28753.1
1 ASGA0004902 19976.0 28759.9
1 MARC0104995 19976.0 28763.2
1 ASGA0102632 19984.2 28763.2
1 ASGA0101470 19993.4 28768.3
1 INRA0004707 19998.5 28773.4
1 ALGA0006442 20001.0 28773.4
1 ASGA0004909 20003.5 28773.4
1 ASGA0004912 20009.9 28776.0
1 MARC0005226 20016.4 28789.4
1 ALGA0006451 20038.3 28808.0
1 INRA0004735 20041.2 28813.8
1 ALGA0006454 20057.0 28819.7
1 MARC0097668 20057.0 28838.3
1 MARC0000944 20075.1 28854.7
1 DRGA0001568 20102.8 28862.9
1 MARC0083025 20122.3 28896.3
1 ALGA0006460 20122.3 28896.3
1 ASGA0004922 20122.3 28907.0
1 ASGA0004924 20122.3 28912.3
1 DRGA0001569 20124.9 28917.6
1 ALGA0006468 20130.0 28925.4
1 M1GA0001198 20130.1 28925.5
1 ALGA0006467 20133.3 28931.3
1 CASI0008404 20143.6 28931.3
1 MARC0054709 20148.5 28949.4
1 ALGA0006470 20171.2 28983.9
1 ALGA0006476 20186.0 28992.6
1 INRA0004738 20191.1 29001.5
1 ASGA0004927 20193.7 29016.8
1 ALGA0006479 20205.4 29025.8
1 ALGA0006480 20211.4 29032.2
1 H3GA0003058 20226.1 29032.2
1 ALGA0006483 20229.1 29042.0
1 H3GA0003059 20229.1 29047.3
1 ALGA0006485 20231.7 29051.1
1 INRA0004759 20245.6 29055.0
1 INRA0004763 20256.2 29074.7
1 ASGA0004931 20269.6 29074.7
1 H3GA0003062 20277.6 29098.3
1 DRGA0001571 20287.1 29139.8
1 ASGA0004932 20290.2 29148.2
1 MARC0111537 20290.2 29150.8
1 INRA0004768 20292.7 29158.7
1 H3GA0003063 20295.6 29164.2
1 ALGA0006496 20307.2 29169.8
1 INRA0004774 20310.2 29193.4
1 MARC0095819 20313.1 29201.5
1 INRA0004778 20318.1 29209.8
1 H3GA0003065 20323.3 29233.7
1 INRA0004781 20327.3 29236.7
1 DRGA0001573 20331.1 29236.8
1 INRA0004789 20339.1 29236.8
1 INRA0004790 20339.1 29259.9
1 ALGA0006504 20345.0 29286.1
1 DIAS0000468 20351.0 29294.2
1 DRGA0001575 20359.9 29305.1
1 H3GA0003067 20371.0 29331.1
1 ALGA0006506 20371.1 29334.0
1 INRA0004799 20399.9 29347.7
1 INRA0004798 20399.9 29358.4
1 ALGA0006508 20399.9 29369.0
1 INRA0004803 20413.0 29378.9
1 ALGA0006510 20430.1 29385.9
1 ALGA0006512 20435.1 29390.7
1 DRGA0001581 20435.1 29407.4
1 ALGA0006516 20449.3 29412.7
1 DRGA0001578 20449.3 29412.7
1 MARC0010962 20478.4 29435.7
1 ALGA0006522 20478.4 29442.3
1 ALGA0006523 20478.4 29451.4
1 ALGA0006524 20504.0 29473.7
1 DRGA0001583 20506.7 29494.2
1 MARC0004113 20509.4 29514.5
1 ALGA0116832 20509.4 29517.5
1 ALGA0006532 20512.1 29517.5
1 DRGA0001587 20534.7 29535.2
1 ALGA0006534 20550.6 29549.9
1 ALGA0006535 20550.6 29555.5
1 ALGA0006539 20550.6 29561.1
1 H3GA0003071 20556.4 29592.2
1 ALGA0006541 20558.9 29603.3
1 MARC0060938 20560.1 29603.3
1 H3GA0003070 20561.3 29608.7
1 ASGA0004948 20574.7 29611.4
1 ALGA0006547 20588.0 29616.8
1 H3GA0003072 20590.5 29622.2
1 ASGA0004949 20600.7 29642.1
1 ALGA0006548 20600.7 29645.1
1 MARC0059332 20600.7 29645.1
1 M1GA0001199 20600.7 29651.5
1 H3GA0003073 20606.6 29661.4
1 ALGA0006549 20615.9 29671.3
1 H3GA0003074 20615.9 29677.9
1 ASGA0004950 20615.9 29677.9
1 INRA0004842 20615.9 29683.4
1 ALGA0006551 20618.4 29683.4
1 ASGA0004953 20621.0 29683.4
1 ASGA0004954 20631.3 29697.6
1 H3GA0003077 20631.3 29703.1
1 INRA0004847 20633.8 29708.5
1 MARC0035436 20633.8 29716.6
1 H3GA0003080 20649.8 29727.6
1 INRA0004853 20660.2 29744.7
1 INRA0004857 20660.3 29750.0
1 ASGA0004958 20667.8 29772.6
1 ASGA0004963 20667.8 29775.5
1 ALGA0006564 20667.8 29780.6
1 ALGA0006566 20667.8 29783.4
1 ALGA0006570 20682.7 29820.0
1 ALGA0006572 20686.2 29830.8
1 ASGA0004970 20691.7 29830.8
1 ASGA0004971 20715.5 29838.8
1 ALGA0006582 20739.4 29846.7
1 MARC0034873 20741.8 29846.8
1 INRA0004895 20744.2 29853.8
1 INRA0004897 20744.2 29857.2
1 H3GA0003096 20744.2 29859.8
1 DIAS0001368 20747.0 29879.7
1 MARC0109202 20762.4 29879.7
1 ASGA0004978 20762.4 29887.7
1 ASGA0004976 20775.5 29895.7
1 INRA0004910 20780.4 29918.9
1 MARC0075909 20780.4 29927.1
1 ASGA0004980 20787.8 29957.1
1 ALGA0006593 20787.8 29957.1
1 ASGA0004981 20790.1 29960.1
1 ALGA0006599 20790.2 29966.2
1 H3GA0003104 20792.5 29972.3
1 ALGA0006602 20793.9 29978.6
1 H3GA0003111 20795.4 29985.0
1 ASGA0101718 20819.0 30019.7
1 DIAS0000206 20819.0 30025.2
1 H3GA0003114 20819.0 30027.7
1 ASGA0106369 20840.5 30030.8
1 ASGA0004990 20840.5 30033.9
1 ASGA0004988 20840.5 30033.9
1 ASGA0004989 20845.3 30040.2
1 ALGA0006612 20850.1 30049.3
1 ASGA0004992 20853.3 30057.6
1 ASGA0004994 20869.8 30060.9
1 ALGA0006621 20881.3 30068.8
1 INRA0004954 20881.3 30068.8
1 ALGA0006628 20881.3 30085.3
1 INRA0004955 20886.3 30090.5
1 ALGA0006629 20894.0 30095.7
1 INRA0004960 20906.7 30100.9
1 CASI0009641 20906.7 30118.2
1 INRA0004964 20909.8 30139.1
1 MARC0081732 20913.3 30163.7
1 ALGA0006632 20913.3 30166.4
1 ASGA0005003 20920.2 30183.7
1 ALGA0006636 20920.2 30186.2
1 MARC0063109 20920.2 30205.1
1 ALGA0006655 20920.3 30208.0
1 ALGA0006660 20920.3 30210.5
1 ASGA0005014 20922.8 30221.1
1 ASGA0005017 20922.8 30234.2
1 INRA0004984 20928.0 30237.4
1 DRGA0001592 20933.2 30253.4
1 ASGA0005021 20933.2 30256.4
1 H3GA0003130 20933.2 30259.5
1 MARC0013872 20935.7 30269.2
1 ASGA0005029 20935.7 30270.5
1 MARC0110742 20935.7 30271.8
1 ASGA0005024 20935.7 30271.8
1 MARC0070192 20939.5 30279.6
1 MARC0093471 20943.4 30282.1
1 ASGA0005040 20948.5 30290.1
1 DRGA0001593 20953.8 30298.2
1 ALGA0006690 20959.1 30300.8
1 H3GA0003149 20959.1 30303.4
1 MARC0017323 20964.3 30320.4
1 MARC0033768 20969.4 30325.8
1 ALGA0006700 20969.4 30328.9
1 ALGA0006707 20969.4 30345.3
1 ALGA0006708 20969.4 30350.5
1 H3GA0003157 20974.6 30355.7
1 INRA0005010 20977.2 30361.0
1 MARC0115410 20979.8 30361.0
1 ASGA0005057 20979.8 30363.6
1 ASGA0005058 20979.8 30366.2
1 MARC0067021 20979.8 30374.2
1 MARC0053567 20982.4 30379.3
1 MARC0013229 20987.5 30387.2
1 DRGA0001597 20998.2 30403.9
1 ALGA0103973 21007.3 30423.8
1 ASGA0005064 21019.9 30439.1
1 INRA0005012 21024.3 30444.8
1 ALGA0006721 21037.2 30455.0
1 INRA0005019 21037.2 30455.0
1 ASGA0005068 21039.7 30463.2
1 H3GA0003166 21056.0 30494.5
1 ALGA0006722 21068.3 30509.8
1 ASGA0005070 21076.9 30513.2
1 ALGA0006723 21095.2 30533.6
1 ALGA0006725 21095.2 30536.2
1 ASGA0005079 21116.2 30557.8
1 DRGA0001598 21116.2 30570.2
1 DRGA0001599 21118.7 30573.0
1 MARC0003326 21121.2 30586.5
1 H3GA0003172 21123.7 30592.7
1 H3GA0003173 21123.7 30600.7
1 MARC0081465 21131.4 30621.0
1 ALGA0006736 21133.9 30628.7
1 ALGA0006737 21141.6 30650.8
1 H3GA0003177 21144.1 30664.0
1 ASGA0005085 21146.6 30666.5
1 ASGA0005093 21149.2 30671.5
1 ASGA0005108 21151.7 30671.5
1 MARC0039594 21154.2 30682.0
1 ASGA0102312 21154.2 30684.9
1 INRA0005046 21161.9 30707.0
1 M1GA0001216 21164.4 30714.8
1 ASGA0005112 21169.6 30720.0
1 ASGA0005113 21180.0 30722.5
1 ALGA0006764 21180.0 30727.7
1 H3GA0003194 21180.0 30730.2
1 DRGA0001601 21180.0 30732.7
1 ALGA0006773 21182.5 30732.7
1 ALGA0006774 21185.0 30732.7
1 ASGA0105448 21185.0 30746.0
1 ALGA0116902 21187.5 30746.0
1 ASGA0100759 21190.0 30746.0
1 ALGA0118327 21192.5 30746.0
1 MARC0038676 21194.9 30775.0
1 ALGA0006778 21197.4 30814.4
1 MARC0043401 21197.4 30817.3
1 MARC0070831 21202.4 30833.0
1 ASGA0005129 21204.9 30851.9
1 ALGA0006782 21207.3 30851.9
1 ASGA0005131 21207.3 30851.9
1 ASGA0005132 21220.2 30854.8
1 MARC0105021 21220.2 30870.6
1 H3GA0003201 21227.9 30877.5
1 H3GA0003202 21245.9 30891.5
1 H3GA0003203 21266.9 30901.5
1 ALGA0006787 21272.0 30911.5
1 ASGA0005146 21274.5 30920.1
1 MARC0054143 21274.5 30930.7
1 ALGA0006793 21277.0 30938.5
1 MARC0090098 21277.0 30949.1
1 MARC0054059 21279.5 30949.1
1 BGIS0003207 21279.5 30966.9
1 M1GA0001218 21287.1 30986.5
1 ALGA0006800 21287.1 30994.9
1 ALGA0006810 21287.1 31007.9
1 ASGA0005158 21290.7 31010.4
1 H3GA0003227 21295.3 31024.2
1 ASGA0005162 21307.1 31024.2
1 ALGA0006817 21322.5 31035.0
1 ASGA0005166 21322.5 31047.4
1 H3GA0003235 21327.5 31056.6
1 MARC0016452 21332.5 31064.3
1 ASGA0005172 21337.4 31072.0
1 ALGA0006831 21337.4 31077.6
1 MARC0005818 21339.9 31096.0
1 MARC0053979 21339.9 31098.6
1 INRA0005102 21346.6 31109.2
1 ASGA0005175 21349.9 31131.7
1 ALGA0006837 21355.0 31131.8
1 ALGA0006838 21355.0 31136.9
1 ALGA0006843 21358.8 31142.1
1 ALGA0006848 21362.6 31144.6
1 ALGA0006854 21370.4 31158.2
1 ALGA0006855 21378.1 31158.2
1 ASGA0005190 21387.8 31164.9
1 MARC0095307 21394.3 31171.7
1 ASGA0005202 21394.3 31179.7
1 ALGA0006860 21400.7 31193.5
1 ASGA0005207 21410.9 31213.4
1 M1GA0001228 21421.1 31216.5
1 ALGA0006867 21430.4 31219.1
1 ASGA0005216 21436.6 31221.8
1 MARC0085404 21436.6 31225.9
1 ALGA0006883 21439.1 31229.9
1 ASGA0005225 21441.6 31234.3
1 H3GA0003282 21444.1 31243.5
1 ALGA0006886 21449.1 31254.5
1 ASGA0102108 21449.2 31257.1
1 ALGA0006889 21456.1 31264.2
1 ALGA0006891 21463.9 31267.6
1 ALGA0006893 21474.0 31267.7
1 MARC0088780 21501.2 31284.5
1 ASGA0005234 21503.7 31287.7
1 ALGA0006895 21514.1 31301.2
1 ALGA0006896 21514.1 31309.2
1 ASGA0005237 21516.5 31311.8
1 ASGA0005249 21516.6 31322.6
1 H3GA0003303 21520.2 31326.0
1 ALGA0006911 21520.3 31333.0
1 ASGA0005251 21523.9 31358.9
1 ALGA0006920 21524.0 31364.0
1 H3GA0003311 21526.4 31366.5
1 ALGA0006923 21536.5 31380.2
1 INRA0005198 21536.5 31385.6
1 MARC0071100 21545.5 31398.1
1 INRA0005199 21565.6 31410.6
1 MARC0000066 21574.0 31418.9
1 H3GA0003318 21586.4 31427.0
1 ASGA0005258 21593.9 31432.3
1 INRA0005202 21593.9 31432.3
1 ASGA0005259 21604.0 31449.2
1 ASGA0005260 21606.4 31454.5
1 MARC0051429 21611.2 31457.1
1 ALGA0006933 21611.2 31470.6
1 INRA0005213 21616.1 31473.8
1 H3GA0003324 21616.1 31476.4
1 CASI0002714 21623.5 31484.7
1 ALGA0006940 21625.9 31492.9
1 ALGA0006943 21625.9 31498.3
1 ALGA0006948 21630.8 31498.3
1 ALGA0006952 21630.9 31498.3
1 DRGA0001613 21630.9 31498.3
1 H3GA0003330 21634.5 31498.4
1 ALGA0006955 21638.2 31512.4
1 DRGA0001617 21648.3 31526.4
1 DRGA0001618 21648.3 31531.9
1 INRA0005229 21655.8 31543.1
1 ALGA0006957 21659.0 31545.8
1 MARC0049963 21665.7 31548.5
1 M1GA0001246 21670.8 31554.0
1 H3GA0003337 21673.2 31554.0
1 ALGA0006962 21673.3 31556.7
1 MARC0086427 21678.3 31578.3
1 INRA0005238 21680.8 31617.0
1 DRGA0001623 21706.8 31649.3
1 DRGA0001624 21711.2 31652.9
1 DRGA0001626 21720.1 31658.2
1 DRGA0001627 21720.1 31664.7
1 DRGA0001628 21736.9 31683.8
1 DRGA0001629 21744.2 31688.9
1 MARC0110659 21747.7 31688.9
1 DRGA0001630 21755.7 31691.9
1 ALGA0006973 21764.9 31699.5
1 ALGA0006977 21774.5 31706.8
1 ALGA0006975 21788.9 31714.4
1 ALGA0112329 21791.4 31752.2
1 ALGA0006982 21793.9 31754.9
1 MARC0033388 21796.5 31760.0
1 ALGA0006991 21801.6 31760.0
1 MARC0001172 21801.6 31766.3
1 ALGA0006996 21815.5 31774.3
1 DRGA0001638 21815.5 31782.1
1 ALGA0006999 21817.2 31791.2
1 ALGA0007001 21818.9 31801.9
1 DRGA0001640 21818.9 31801.9
1 DRGA0001642 21826.0 31801.9
1 SIRI0001512 21829.9 31819.7
1 DRGA0001647 21833.8 31831.0
1 DRGA0001650 21833.8 31840.6
1 ALGA0007002 21836.3 31840.7
1 ALGA0007003 21838.9 31843.7
1 CASI0006815 21846.8 31865.1
1 INRA0005274 21855.0 31871.8
1 ALGA0007007 21860.3 31878.4
1 ALGA0007009 21860.3 31889.1
1 DRGA0001655 21864.3 31903.4
1 INRA0005278 21868.2 31908.4
1 MARC0080275 21870.7 31913.5
1 ASGA0005303 21875.9 31916.0
1 MARC0033468 21881.1 31921.1
1 MARC0002276 21881.1 31923.7
1 ALGA0007015 21889.0 31923.7
1 DRGA0001662 21891.6 31926.2
1 MARC0068360 21894.2 31934.0
1 MARC0044806 21894.2 31939.2
1 ALGA0007020 21894.2 31939.2
1 ALGA0115186 21894.2 31941.7
1 ALGA0007021 21900.4 31962.7
1 DRGA0001670 21913.8 31984.3
1 DRGA0001677 21913.8 31989.4
1 MARC0080881 21931.5 31996.0
1 MARC0113592 21931.5 32008.9
1 MARC0039700 21931.5 32008.9
1 ALGA0007024 21931.5 32020.1
1 H3GA0003349 21948.4 32047.2
1 DRGA0001684 21956.2 32060.8
1 MARC0055716 21956.2 32060.9
1 ALGA0007029 21962.5 32067.4
1 H3GA0003350 21965.5 32074.0
1 ALGA0007032 21971.8 32082.0
1 DRGA0001685 21971.8 32090.1
1 INRA0005299 21974.4 32101.2
1 MARC0007670 21979.7 32106.5
1 ALGA0007038 21996.1 32126.4
1 H3GA0003357 21996.1 32140.1
1 INRA0005310 22003.9 32140.1
1 ASGA0005318 22003.9 32151.1
1 INRA0005315 22011.6 32151.1
1 MARC0012071 22011.6 32167.3
1 INRA0005316 22011.7 32170.3
1 ALGA0007045 22011.7 32176.9
1 MARC0092489 22011.7 32180.1
1 INRA0005312 22011.7 32183.3
1 DRGA0001694 22022.2 32203.4
1 ALGA0007048 22022.2 32203.4
1 ASGA0005319 22028.4 32213.2
1 ALGA0007053 22037.7 32238.2
1 MARC0068940 22040.1 32249.3
1 ALGA0007054 22047.7 32269.8
1 ASGA0005324 22055.4 32292.2
1 DRGA0001699 22055.4 32300.9
1 DIAS0000673 22055.4 32303.7
1 ALGA0007058 22055.4 32308.9
1 INRA0005322 22057.9 32316.9
1 MARC0000046 22059.1 32325.0
1 ALGA0007061 22060.4 32325.0
1 CASI0010228 22068.1 32336.2
1 ALGA0007070 22068.1 32344.4
1 MARC0044880 22073.0 32361.7
1 INRA0005325 22075.5 32372.8
1 DRGA0001702 22075.5 32381.0
1 INRA0005327 22078.0 32383.8
1 MARC0062234 22083.0 32410.2
1 DRGA0001707 22085.5 32421.2
1 DRGA0001708 22088.0 32429.2
1 MARC0093236 22088.0 32429.2
1 ALGA0007081 22088.0 32434.4
1 ALGA0007083 22088.0 32442.4
1 ALGA0007086 22088.1 32459.1
1 INRA0005335 22088.1 32464.3
1 H3GA0003364 22100.6 32476.1
1 ASGA0005337 22103.6 32478.8
1 ALGA0007097 22106.1 32481.6
1 ASGA0005340 22122.4 32493.2
1 INRA0005338 22132.8 32506.7
1 ASGA0005342 22135.3 32516.4
1 ALGA0007108 22154.3 32562.1
1 H3GA0003371 22173.3 32590.7
1 INRA0005344 22173.3 32600.3
1 ASGA0005344 22189.3 32619.7
1 ALGA0007111 22197.0 32631.5
1 ALGA0007113 22200.5 32646.0
1 DRGA0001719 22200.5 32649.1
1 DRGA0001724 22206.4 32666.3
1 DRGA0001722 22217.9 32679.9
1 DRGA0001728 22237.1 32705.8
1 ALGA0007114 22250.2 32716.9
1 DRGA0001729 22250.2 32720.4
1 INRA0005357 22250.2 32735.2
1 CASI0012083 22250.2 32742.6
1 DRGA0001734 22250.2 32750.2
1 DRGA0001736 22263.7 32768.9
1 DRGA0001738 22271.0 32795.5
1 MARC0044611 22281.8 32799.7
1 DRGA0001741 22292.1 32842.2
1 ALGA0007117 22297.1 32842.2
1 ALGA0007118 22300.7 32852.7
1 MARC0054010 22305.6 32865.6
1 INRA0005366 22315.4 32877.2
1 ALGA0119142 22338.3 32934.7
1 ASGA0005345 22353.4 32951.3
1 ASGA0005351 22365.2 32970.2
1 DRGA0001747 22365.2 32970.3
1 DRGA0001750 22368.1 32978.0
1 ASGA0005355 22373.9 33010.3
1 INRA0005371 22381.6 33010.3
1 ASGA0005357 22392.1 33010.3
1 MARC0040499 22394.6 33021.2
1 DIAS0003245 22405.4 33038.3
1 DRGA0001758 22405.4 33044.1
1 ASGA0005361 22408.0 33073.5
1 DRGA0001759 22408.0 33076.1
1 ALGA0007128 22410.6 33081.4
1 INRA0005373 22410.6 33081.4
1 ALGA0007129 22410.6 33086.7
1 INRA0005375 22421.2 33094.8
1 MARC0021233 22424.2 33097.4
1 H3GA0003379 22437.1 33100.0
1 INRA0005380 22439.7 33129.1
1 INRA0005383 22445.0 33134.8
1 ASGA0005364 22455.8 33151.3
1 ALGA0113685 22455.8 33163.6
1 ALGA0007133 22462.1 33176.1
1 H3GA0003381 22462.1 33184.2
1 INRA0005391 22468.5 33189.5
1 ASGA0005365 22471.6 33192.1
1 DRGA0001766 22474.7 33200.1
1 ALGA0007138 22476.0 33200.1
1 DRGA0001767 22477.3 33200.1
1 ASGA0005369 22480.0 33205.3
1 DRGA0001768 22483.4 33207.9
1 INRA0005400 22493.8 33224.6
1 ASGA0005375 22499.2 33235.5
1 M1GA0001252 22499.2 33238.1
1 ALGA0007147 22499.3 33240.7
1 ALGA0007150 22504.7 33254.4
1 ASGA0005379 22507.4 33265.1
1 DRGA0001772 22507.4 33265.1
1 M1GA0001254 22514.2 33272.9
1 ALGA0007156 22521.0 33280.8
1 M1GA0001255 22523.8 33283.3
1 ALGA0007157 22526.3 33288.4
1 ALGA0007158 22526.4 33304.8
1 ALGA0007160 22531.8 33312.6
1 ALGA0007161 22531.8 33328.5
1 ALGA0007163 22537.1 33336.0
1 DRGA0001776 22545.2 33348.7
1 ALGA0007166 22545.2 33353.6
1 DIAS0001688 22545.3 33358.6
1 ALGA0007171 22547.9 33363.5
1 DIAS0001576 22548.0 33363.5
1 ASGA0005396 22550.6 33368.3
1 ASGA0005397 22556.1 33371.5
1 INRA0005436 22556.1 33377.9
1 H3GA0003393 22556.1 33382.7
1 DRGA0001777 22556.1 33395.4
1 MARC0070963 22561.7 33405.8
1 ALGA0007181 22570.2 33439.7
1 H3GA0003396 22573.0 33453.8
1 ASGA0005399 22581.4 33464.7
1 ALGA0007183 22585.5 33477.7
1 DRGA0001779 22589.7 33503.7
1 MARC0061178 22593.8 33526.3
1 ALGA0007188 22593.9 33531.4
1 INRA0005437 22593.9 33531.4
1 MARC0045620 22598.0 33533.9
1 DRGA0001783 22600.7 33536.5
1 ALGA0007189 22603.4 33541.7
1 DRGA0001784 22611.7 33549.4
1 MARC0054706 22615.0 33562.7
1 ALGA0007194 22621.6 33593.7
1 ALGA0007197 22628.1 33603.7
1 MARC0073463 22628.1 33603.7
1 ASGA0005405 22631.7 33616.5
1 ALGA0007209 22637.7 33621.4
1 MARC0077600 22641.3 33639.8
1 ALGA0007215 22646.6 33642.2
1 ALGA0007211 22651.9 33656.5
1 ALGA0007216 22659.1 33673.9
1 ASGA0005406 22662.5 33686.9
1 ASGA0005409 22670.5 33691.9
1 MARC0009706 22675.8 33710.4
1 ALGA0007226 22675.8 33718.0
1 ALGA0007224 22675.8 33720.5
1 MARC0002572 22675.8 33726.6
1 ALGA0007219 22683.9 33747.5
1 DIAS0000210 22683.9 33750.1
1 MARC0025063 22683.9 33764.3
1 ASGA0005414 22700.5 33774.8
1 ALGA0007238 22700.5 33780.1
1 CASI0002831 22711.1 33786.6
1 ALGA0007243 22719.0 33796.5
1 H3GA0003414 22719.1 33801.8
1 M1GA0001259 22721.6 33801.8
1 ASGA0005422 22726.8 33809.7
1 ALGA0007245 22740.3 33814.9
1 INRA0005458 22740.3 33822.7
1 MARC0023454 22740.3 33841.7
1 ASGA0005423 22740.3 33845.6
1 ALGA0007251 22749.3 33862.5
1 H3GA0003418 22753.5 33869.0
1 MARC0056056 22756.0 33871.5
1 ALGA0007253 22756.0 33874.0
1 H3GA0003422 22761.2 33879.1
1 ASGA0005433 22766.4 33884.9
1 ALGA0007262 22766.4 33890.8
1 INRA0005464 22766.4 33896.7
1 ALGA0007263 22769.8 33896.7
1 ALGA0007265 22769.8 33907.2
1 MARC0008892 22776.7 33907.2
1 ASGA0005436 22784.5 33910.4
1 MARC0043804 22784.5 33920.3
1 ALGA0007272 22787.1 33934.6
1 ALGA0007273 22787.1 33947.5
1 H3GA0003428 22795.0 33952.1
1 ALGA0007275 22795.0 33956.8
1 ALGA0007278 22805.6 33967.2
1 ALGA0007280 22805.6 33969.7
1 MARC0058373 22810.7 33974.7
1 ASGA0005442 22810.7 33979.8
1 ALGA0007287 22813.1 33985.0
1 ALGA0007291 22813.1 33985.0
1 MARC0001775 22820.8 33998.4
1 MARC0069419 22820.8 34002.2
1 ASGA0005444 22825.8 34006.0
1 DRGA0001807 22828.3 34016.3
1 ALGA0007300 22846.9 34026.3
1 MARC0019057 22854.5 34031.2
1 ASGA0005446 22854.5 34036.2
1 H3GA0003435 22857.0 34036.2
1 ASGA0005449 22864.7 34041.2
1 ALGA0007303 22864.7 34046.1
1 INRA0005502 22867.2 34056.1
1 DRGA0001810 22869.7 34056.1
1 ALGA0007307 22872.3 34058.4
1 ASGA0005452 22874.8 34058.5
1 MARC0070904 22877.4 34068.3
1 ALGA0007312 22885.2 34073.0
1 INRA0005515 22889.1 34075.8
1 INRA0005516 22892.9 34081.7
1 ALGA0122592 22892.9 34087.6
1 ALGA0007316 22895.4 34089.9
1 INRA0005523 22898.0 34105.0
1 INRA0005522 22898.0 34105.0
1 DRGA0001813 22900.5 34129.1
1 DRGA0001812 22900.6 34140.2
1 DRGA0001815 22900.6 34157.0
1 H3GA0003444 22900.6 34164.3
1 H3GA0003447 22900.6 34167.1
1 H3GA0003450 22900.6 34173.0
1 MARC0036774 22905.8 34178.9
1 INRA0005533 22913.7 34178.9
1 MARC0021330 22919.0 34188.8
1 MARC0004994 22919.0 34192.0
1 INRA0005545 22919.0 34198.6
1 ASGA0005464 22919.0 34198.6
1 INRA0005548 22919.0 34206.1
1 ALGA0007326 22919.0 34241.8
1 ALGA0007327 22924.3 34294.5
1 ASGA0005465 22929.6 34307.7
1 BGIS0005780 22929.6 34316.9
1 INRA0005556 22938.7 34333.0
1 ALGA0007333 22943.1 34352.2
1 INRA0005567 22947.1 34373.5
1 ASGA0005468 22951.1 34381.5
1 INRA0005577 22953.7 34381.5
1 MARC0030984 22953.7 34386.8
1 M1GA0001267 22957.6 34391.9
1 ALGA0007339 22961.5 34399.7
1 ALGA0007337 22961.5 34410.2
1 H3GA0003458 22972.3 34424.0
1 DRGA0001818 22975.0 34434.3
1 ALGA0007346 22977.6 34437.6
1 ALGA0007347 22981.5 34460.4
1 ALGA0007349 22985.4 34466.4
1 ALGA0007352 22985.4 34475.2
1 MARC0070749 22999.1 34503.5
1 ASGA0005486 23001.7 34503.5
1 ALGA0007355 23001.7 34509.1
1 MARC0011407 23009.7 34525.8
1 INRA0005584 23015.1 34528.5
1 ALGA0007361 23017.7 34537.4
1 ALGA0007362 23017.7 34555.7
1 INRA0005587 23021.2 34558.4
1 ALGA0007365 23028.4 34580.3
1 ALGA0007366 23028.4 34603.5
1 INRA0005588 23044.8 34609.6
1 ALGA0007368 23061.3 34620.1
1 H3GA0003474 23062.1 34622.6
1 MARC0051034 23063.0 34631.3
1 DIAS0000842 23063.9 34649.9
1 M1GA0001271 23077.6 34663.4
1 ALGA0007369 23091.3 34686.2
1 ALGA0007370 23091.3 34708.8
1 ALGA0007372 23095.3 34712.1
1 ASGA0005491 23099.4 34723.2
1 MARC0088563 23107.6 34729.5
1 ASGA0005492 23107.6 34735.6
1 ALGA0007376 23123.0 34759.3
1 INRA0005593 23126.5 34763.0
1 CASI0011336 23129.5 34774.8
1 MARC0005070 23140.2 34780.7
1 ALGA0007377 23148.0 34780.7
1 MARC0045245 23198.9 34836.5
1 ASGA0091080 23233.5 34846.5
1 MARC0044664 23233.5 34846.5
1 ASGA0098702 23238.4 34856.1
1 MARC0074040 23242.0 34872.4
1 ASGA0097664 23249.7 34875.3
1 ASGA0091058 23252.2 34875.4
1 ASGA0090125 23252.2 34883.2
1 ALGA0007384 23254.7 34896.6
1 ALGA0007387 23254.7 34901.7
1 DBMA0000170 23258.0 34901.7
1 H3GA0003484 23258.1 34906.8
1 MARC0080812 23274.8 34906.8
1 MARC0036886 23278.1 34917.1
1 MARC0045253 23296.4 34928.5
1 INRA0005602 23296.4 34934.1
1 INRA0005605 23299.3 34943.7
1 MARC0114326 23302.2 34958.7
1 M1GA0001276 23306.1 34969.4
1 ASGA0005503 23310.0 34980.0
1 ASGA0005512 23315.3 34987.8
1 ASGA0005511 23315.3 34993.1
1 ASGA0005506 23317.9 34996.0
1 ALGA0007411 23319.2 35003.2
1 ASGA0005514 23320.5 35006.9
1 ASGA0005515 23320.5 35014.3
1 ASGA0005518 23325.9 35022.5
1 ASGA0005520 23325.9 35036.4
1 ASGA0005521 23325.9 35036.4
1 ALGA0007427 23325.9 35050.9
1 ALGA0007429 23325.9 35057.6
1 ALGA0007421 23329.2 35067.7
1 ASGA0005524 23350.7 35075.7
1 H3GA0003498 23350.7 35098.9
1 INRA0005641 23376.3 35116.7
1 INRA0005642 23376.3 35128.3
1 H3GA0003500 23387.3 35136.7
1 INRA0005643 23389.9 35142.2
1 ALGA0007438 23395.2 35156.7
1 MARC0022267 23395.2 35162.2
1 INRA0005652 23413.9 35170.5
1 MARC0080374 23417.2 35176.0
1 MARC0099703 23433.8 35176.0
1 ALGA0007443 23438.9 35181.5
1 INRA0005655 23441.9 35187.0
1 ALGA0007447 23444.6 35201.3
1 CASI0007529 23444.6 35206.7
1 INRA0005658 23448.5 35227.2
1 ALGA0007453 23452.4 35235.4
1 ALGA0007455 23460.4 35235.4
1 MARC0087576 23463.4 35245.7
1 ALGA0007457 23463.5 35249.1
1 ALGA0007460 23463.5 35254.5
1 ALGA0007463 23463.5 35257.1
1 H3GA0003509 23465.0 35257.1
1 H3GA0003511 23466.5 35259.8
1 CAMB0000347 23471.2 35279.8
1 ASGA0005541 23478.1 35279.8
1 INRA0005670 23483.0 35282.5
1 MARC0034476 23486.8 35285.1
1 ALGA0007467 23492.1 35290.4
1 H3GA0003515 23492.1 35292.9
1 ALGA0007468 23497.4 35312.6
1 H3GA0003518 23500.1 35317.9
1 ALGA0007474 23502.7 35344.0
1 ALGA0007475 23502.7 35344.0
1 H3GA0003520 23502.7 35346.5
1 MARC0027617 23508.0 35351.8
1 DBNP0000401 23508.0 35380.9
1 ALGA0007483 23508.0 35383.5
1 ALGA0007491 23513.3 35405.8
1 INRA0005695 23515.9 35408.3
1 ALGA0007493 23515.9 35427.8
1 ALGA0007497 23536.8 35461.5
1 INRA0005700 23571.2 35508.6
1 MARC0032542 23579.5 35511.4
1 ALGA0007502 23591.1 35534.4
1 INRA0005701 23591.1 35546.5
1 BGIS0006737 23595.5 35578.3
1 MARC0074872 23595.5 35584.7
1 ALGA0007509 23598.1 35593.0
1 CASI0003456 23598.1 35596.2
1 DRGA0002298 23603.6 35606.1
1 MARC0045252 23613.7 35625.9
1 ALGA0007515 23620.2 35625.9
1 ALGA0007513 23620.2 35636.7
1 ALGA0007511 23620.3 35639.4
1 INRA0005707 23620.3 35639.4
1 MARC0073760 23620.3 35678.2
1 ALGA0007518 23620.3 35683.6
1 H3GA0003526 23628.6 35694.2
1 MARC0076499 23628.6 35694.2
1 ALGA0007520 23634.0 35704.7
1 DRGA0001835 23634.1 35709.8
1 ALGA0007523 23636.7 35717.4
1 DRGA0001836 23645.0 35723.0
1 ALGA0007524 23645.0 35732.9
1 DRGA0001841 23645.9 35745.1
1 MARC0110067 23646.8 35751.7
1 ALGA0007526 23647.7 35759.5
1 DRGA0001842 23653.2 35770.1
1 ASGA0005547 23658.6 35778.0
1 ALGA0007530 23666.9 35780.5
1 H3GA0003531 23672.3 35788.2
1 ALGA0007533 23677.8 35798.8
1 INRA0005719 23680.5 35813.1
1 DRGA0001844 23680.5 35830.4
1 ASGA0005549 23680.5 35849.7
1 ALGA0007539 23680.5 35861.8
1 ALGA0007541 23688.7 35877.3
1 ALGA0007544 23694.1 35885.7
1 DRGA0001848 23702.4 35890.8
1 DRGA0001849 23702.4 35890.9
1 DRGA0001852 23716.7 35922.8
1 INRA0005724 23716.7 35922.8
1 INRA0005725 23719.3 35925.3
1 INRA0005726 23722.0 35933.0
1 ALGA0007548 23724.6 35940.8
1 DRGA0001854 23728.5 35940.8
1 INRA0005731 23732.5 35971.8
1 INRA0005733 23749.1 36014.7
1 INRA0005735 23759.9 36031.4
1 MARC0093158 23759.9 36031.4
1 MARC0111417 23762.5 36034.0
1 ASGA0005555 23762.6 36036.7
1 ASGA0005556 23770.6 36039.3
1 INRA0005739 23770.6 36053.2
1 DRGA0001859 23770.6 36061.2
1 DRGA0001861 23770.6 36071.8
1 MARC0018172 23770.6 36077.9
1 ALGA0007555 23770.7 36088.2
1 ALGA0007557 23784.6 36118.6
1 DRGA0001867 23795.9 36127.2
1 ALGA0007558 23795.9 36132.8
1 DRGA0001870 23796.0 36141.3
1 DRGA0001872 23807.4 36172.5
1 MARC0042482 23815.6 36177.6
1 MARC0011360 23828.4 36206.0
1 DRGA0001874 23832.4 36213.7
1 MARC0085717 23838.0 36219.2
1 MARC0026136 23838.0 36225.6
1 DRGA0001877 23840.8 36243.0
1 DRGA0001878 23846.3 36259.3
1 M1GA0001280 23851.7 36261.7
1 H3GA0003538 23857.1 36264.2
1 ALGA0007568 23862.6 36271.6
1 DRGA0001883 23868.0 36279.0
1 H3GA0003540 23868.0 36289.2
1 DRGA0001884 23868.0 36294.3
1 INRA0005750 23873.4 36299.4
1 ALGA0007570 23873.4 36315.0
1 ALGA0007572 23876.1 36330.5
1 M1GA0001282 23878.7 36332.9
1 H3GA0003544 23898.2 36356.4
1 INRA0005757 23927.7 36382.0
1 INRA0005758 23930.7 36393.0
1 MARC0111831 23939.0 36393.0
1 ASGA0005566 23947.5 36403.2
1 ALGA0007578 23956.0 36405.7
1 ASGA0005568 23958.7 36410.7
1 MARC0095347 23967.3 36418.1
1 DRGA0001892 23973.0 36436.4
1 MARC0011676 23981.7 36452.0
1 MARC0095915 23990.5 36462.4
1 ALGA0007583 24011.6 36470.1
1 H3GA0003548 24014.7 36472.6
1 ALGA0007591 24032.6 36491.2
1 INRA0005770 24035.4 36493.6
1 ALGA0007595 24038.1 36501.1
1 ASGA0005574 24038.1 36503.6
1 ALGA0007602 24043.7 36503.6
1 MARC0105437 24049.2 36503.6
1 MARC0054994 24057.6 36516.8
1 ALGA0007608 24060.3 36527.9
1 MARC0068190 24065.8 36547.0
1 ASGA0005581 24069.4 36563.2
1 MARC0010605 24069.4 36563.2
1 H3GA0003557 24076.7 36565.9
1 ALGA0007613 24084.7 36569.8
1 ASGA0005582 24087.4 36577.7
1 MARC0015301 24087.4 36581.3
1 BGIS0005209 24097.8 36593.1
1 DRGA0001901 24101.2 36605.4
1 ALGA0007620 24106.7 36605.4
1 MARC0052458 24110.8 36630.0
1 ALGA0007624 24114.8 36632.8
1 ALGA0007630 24122.9 36635.2
1 ASGA0005588 24131.1 36646.9
1 INRA0005792 24131.1 36683.5
1 MARC0102209 24131.1 36689.9
1 ASGA0005590 24139.4 36699.6
1 MARC0018995 24152.5 36710.0
1 INRA0005793 24155.6 36712.5
1 ALGA0007633 24155.6 36715.1
1 MARC0037014 24158.7 36715.1
1 MARC0052794 24158.7 36717.6
1 MARC0046138 24161.4 36720.1
1 ALGA0007637 24166.8 36728.0
1 INRA0005794 24166.8 36731.1
1 ALGA0007638 24171.3 36737.5
1 ASGA0005594 24180.5 36743.9
1 ALGA0007641 24188.7 36752.1
1 MARC0055516 24194.8 36757.5
1 H3GA0003570 24200.7 36757.5
1 ALGA0007645 24213.3 36780.8
1 ALGA0007649 24229.9 36788.9
1 ALGA0007651 24233.0 36806.3
1 H3GA0003584 24244.3 36809.6
1 ALGA0007660 24249.5 36819.9
1 H3GA0003586 24249.5 36821.3
1 INRA0005809 24260.5 36822.8
1 INRA0005810 24265.8 36848.8
1 INRA0005811 24275.9 36851.7
1 ALGA0007668 24289.7 36865.9
1 DRGA0001917 24297.0 36874.9
1 DRGA0001918 24311.0 36881.4
1 ASGA0005619 24321.1 36898.8
1 ALGA0007681 24329.1 36909.5
1 INRA0005826 24339.9 36920.2
1 ALGA0007685 24339.9 36923.2
1 ALGA0007686 24340.0 36926.2
1 ASGA0005622 24347.9 36926.2
1 DRGA0001920 24347.9 36926.2
1 MARC0036301 24355.5 36926.2
1 MARC0021916 24367.3 36939.0
1 ASGA0005625 24381.2 36962.0
1 MARC0034197 24381.2 36964.5
1 M1GA0001287 24386.4 36967.0
1 ALGA0007694 24400.1 36969.6
1 MARC0034631 24405.4 36980.2
1 ALGA0007707 24409.3 36983.6
1 M1GA0001288 24413.3 36990.6
1 MARC0091785 24417.2 36990.6
1 MARC0014094 24421.1 36990.6
1 MARC0087403 24424.4 37004.0
1 ASGA0093811 24427.7 37006.5
1 MARC0071934 24434.3 37009.1
1 ASGA0005635 24436.9 37022.6
1 INRA0005852 24440.0 37028.7
1 ALGA0007718 24443.1 37036.9
1 INRA0005858 24452.9 37041.0
1 CASI0006817 24463.9 37052.0
1 ALGA0007720 24463.9 37081.7
1 INRA0005861 24474.8 37098.1
1 INRA0005862 24491.6 37123.2
1 DRGA0001924 24498.1 37128.1
1 MARC0017968 24504.7 37137.1
1 MARC0111426 24504.7 37142.9
1 ALGA0007730 24504.7 37157.1
1 ALGA0007741 24520.5 37168.6
1 ASGA0005661 24526.5 37171.1
1 ASGA0005663 24534.5 37177.5
1 ALGA0007745 24537.1 37183.8
1 ALGA0007749 24537.1 37189.3
1 CASI0000102 24582.0 37215.3
1 MARC0072754 24615.2 37232.5
1 INRA0005875 24615.2 37237.7
1 MARC0050998 24615.2 37248.5
1 MARC0025256 24617.9 37251.1
1 INRA0005874 24623.2 37255.2
1 ASGA0005668 24628.5 37266.3
1 MARC0112103 24628.6 37272.4
1 MARC0086327 24636.6 37306.9
1 MARC0043882 24647.0 37310.2
1 MARC0088012 24650.3 37319.8
1 ALGA0007762 24658.5 37322.2
1 MARC0050962 24658.5 37327.1
1 ALGA0007767 24661.2 37337.0
1 MARC0025913 24665.1 37344.4
1 ALGA0007768 24673.3 37344.4
1 INRA0005879 24677.3 37344.4
1 ALGA0007770 24685.6 37354.4
1 MARC0095069 24693.8 37363.0
1 MARC0112311 24699.2 37363.0
1 ALGA0007772 24699.2 37370.9
1 INRA0005883 24716.8 37374.0
1 MARC0025508 24728.2 37384.0
1 ALGA0007776 24728.2 37392.4
1 ALGA0007781 24734.4 37398.0
1 ASGA0005674 24740.5 37403.5
1 ALGA0007787 24753.3 37419.0
1 ALGA0007789 24780.6 37429.2
1 MARC0033132 24793.6 37450.6
1 ALGA0007793 24799.8 37453.1
1 MARC0114708 24802.5 37463.3
1 H3GA0003639 24816.2 37468.3
1 DRGA0001938 24818.7 37468.4
1 MARC0016270 24818.7 37470.8
1 ALGA0007798 24824.4 37474.5
1 DBMA0000198 24827.3 37478.3
1 ALGA0007797 24846.2 37478.3
1 ALGA0007799 24846.2 37488.7
1 ASGA0005681 24869.3 37505.0
1 MARC0002716 24878.3 37510.9
1 ALGA0007803 24882.6 37529.9
1 ALGA0007805 24882.6 37538.2
1 ALGA0007807 24887.9 37592.6
1 ALGA0007808 24893.3 37614.6
1 H3GA0003644 24893.3 37617.4
1 ALGA0007812 24898.6 37620.8
1 ALGA0007813 24898.6 37627.8
1 MARC0035313 24898.6 37630.8
1 INRA0005915 24901.2 37652.3
1 MARC0049741 24904.6 37672.7
1 ASGA0005683 24925.7 37711.4
1 ALGA0007818 24932.4 37723.2
1 ALGA0007819 24939.1 37734.3
1 CASI0008619 24939.1 37734.3
1 MARC0044032 24945.9 37739.9
1 ALGA0007824 24954.2 37761.5
1 ALGA0007825 24962.4 37771.8
1 ALGA0007828 24988.8 37809.1
1 ALGA0007831 25015.1 37833.9
1 ALGA0007833 25015.1 37839.0
1 MARC0033075 25028.4 37857.5
1 MARC0067849 25031.6 37860.5
1 ASGA0005686 25037.4 37891.8
1 H3GA0003648 25049.1 37911.6
1 ALGA0007841 25049.1 37920.2
1 ALGA0007843 25062.8 37931.7
1 ASGA0005688 25065.4 37936.6
1 ALGA0007845 25070.5 37941.5
1 INRA0005928 25073.1 37941.5
1 MARC0082691 25077.1 37953.6
1 INRA0005930 25095.4 37959.2
1 INRA0005931 25112.4 37964.2
1 ALGA0007846 25117.7 37966.7
1 ALGA0007848 25117.7 37972.7
1 ALGA0007847 25123.0 37972.7
1 M1GA0001298 25132.8 37988.8
1 ASGA0005690 25139.1 37991.8
1 MARC0097782 25149.9 38000.0
1 ASGA0005698 25153.3 38010.1
1 MARC0051692 25160.4 38025.6
1 ASGA0005692 25171.5 38044.5
1 ALGA0007858 25186.2 38064.8
1 ASGA0005696 25189.6 38068.3
1 MARC0030613 25195.3 38086.4
1 INRA0005938 25195.4 38093.7
1 ALGA0007864 25203.9 38109.0
1 H3GA0003654 25214.7 38116.6
1 MARC0086022 25220.0 38121.5
1 MARC0110104 25220.0 38121.5
1 INRA0005944 25230.8 38129.1
1 ALGA0007868 25230.8 38129.1
1 ALGA0007870 25230.8 38134.1
1 MARC0013619 25230.8 38143.6
1 ALGA0007873 25230.9 38146.6
1 INRA0005948 25230.9 38149.7
1 H3GA0003655 25236.2 38152.2
1 MARC0055965 25236.2 38160.2
1 INRA0005950 25236.2 38166.7
1 MARC0091406 25236.2 38174.9
1 INRA0005953 25250.1 38184.6
1 ASGA0005701 25258.1 38192.6
1 ALGA0007880 25258.1 38192.7
1 ASGA0005703 25258.1 38192.7
1 ALGA0007881 25266.1 38203.6
1 ASGA0005707 25276.8 38221.4
1 INRA0005962 25276.8 38225.4
1 ALGA0007882 25276.8 38231.2
1 ALGA0007883 25276.8 38247.6
1 ALGA0007887 25279.4 38265.9
1 DRGA0001952 25282.1 38274.7
1 ALGA0007890 25282.1 38280.6
1 ASGA0005713 25304.7 38299.8
1 INRA0005966 25324.1 38316.4
1 ALGA0007891 25324.1 38326.1
1 H3GA0003665 25326.7 38331.7
1 DRGA0001953 25336.1 38347.8
1 INRA0005969 25349.0 38363.6
1 MARC0111837 25354.5 38374.6
1 ALGA0007897 25355.8 38374.6
1 INRA0005971 25357.1 38379.9
1 ALGA0007899 25357.1 38385.4
1 ALGA0007903 25365.2 38402.1
1 MARC0033050 25367.9 38421.6
1 ASGA0005718 25370.5 38432.2
1 ALGA0007908 25370.5 38446.5
1 DRGA0001958 25373.2 38449.8
1 MARC0070753 25375.8 38455.6
1 H3GA0055171 25375.8 38462.5
1 ALGA0007912 25378.5 38462.5
1 MARC0028314 25381.1 38472.2
1 ALGA0007916 25386.5 38477.4
1 H3GA0003677 25386.5 38482.7
1 ALGA0007919 25386.5 38488.0
1 MARC0037942 25391.8 38498.9
1 MARC0075368 25391.8 38501.5
1 DRGA0001965 25394.5 38504.1
1 MARC0071077 25394.5 38510.2
1 MARC0087295 25399.8 38523.0
1 MARC0056239 25405.2 38536.7
1 MARC0067813 25405.2 38550.2
1 DRGA0001967 25405.2 38552.8
1 ASGA0005725 25405.2 38555.5
1 MARC0085838 25407.9 38558.1
1 MARC0033992 25410.5 38560.7
1 MARC0070487 25413.1 38560.7
1 ASGA0005726 25415.8 38560.7
1 ASGA0005727 25415.8 38569.0
1 DRGA0001968 25421.3 38590.1
1 MARC0000617 25429.6 38598.6
1 MARC0034204 25429.7 38598.6
1 MARC0042925 25429.7 38598.6
1 ALGA0007933 25429.7 38601.3
1 ALGA0007934 25435.1 38601.4
1 MARC0074547 25435.1 38604.0
1 MARC0060890 25435.1 38609.5
1 ALGA0007943 25435.1 38615.0
1 MARC0093617 25435.1 38620.4
1 MARC0046104 25440.4 38625.8
1 H3GA0003690 25445.7 38633.0
1 ALGA0007945 25445.8 38636.6
1 DRGA0001973 25445.8 38636.6
1 H3GA0003693 25452.9 38655.5
1 ASGA0005741 25456.3 38666.3
1 ALGA0007959 25461.6 38672.6
1 ALGA0007961 25461.6 38677.9
1 ALGA0007964 25461.6 38680.5
1 ALGA0007967 25466.9 38683.1
1 DRGA0001976 25466.9 38685.7
1 H3GA0003697 25469.4 38696.5
1 ALGA0007971 25472.0 38707.5
1 MARC0081771 25474.6 38710.1
1 DRGA0001978 25479.9 38718.2
1 ASGA0005753 25491.1 38744.9
1 M1GA0001305 25491.1 38747.6
1 ALGA0102566 25505.2 38770.4
1 ALGA0121783 25505.2 38770.4
1 MARC0010564 25505.2 38773.3
1 MARC0004686 25510.5 38784.2
1 MARC0071692 25513.2 38786.9
1 ASGA0005756 25513.2 38790.3
1 MARC0074403 25513.2 38797.3
1 INRA0006032 25513.2 38797.3
1 ASGA0005757 25513.2 38797.3
1 DIAS0004495 25513.2 38800.3
1 MARC0032849 25515.8 38816.5
1 MARC0057282 25518.4 38824.5
1 ALGA0007989 25521.0 38841.4
1 INRA0006042 25523.5 38844.8
1 ASGA0005759 25534.2 38854.6
1 DRGA0001980 25534.2 38861.4
1 H3GA0003706 25544.2 38881.7
1 MARC0000312 25544.2 38885.2
1 INRA0006050 25544.3 38890.7
1 MARC0071323 25547.5 38903.3
1 ALGA0007993 25550.2 38909.4
1 INRA0006051 25550.2 38914.6
1 ALGA0007995 25558.3 38943.4
1 ALGA0007996 25558.3 38952.5
1 ASGA0005761 25558.3 38961.6
1 INRA0006065 25558.3 38991.7
1 INRA0006057 25561.0 39025.7
1 INRA0006061 25563.7 39044.1
1 ALGA0007997 25566.3 39044.1
1 INRA0006067 25569.0 39052.9
1 ASGA0005764 25572.8 39052.9
1 ASGA0005765 25578.3 39069.4
1 MARC0112434 25585.3 39095.4
1 H3GA0003712 25588.0 39104.2
1 MARC0023009 25588.0 39106.7
1 H3GA0055689 25593.5 39130.4
1 MARC0037096 25598.9 39136.9
1 ALGA0008008 25604.3 39157.5
1 ASGA0005769 25604.3 39165.2
1 INRA0006084 25604.3 39165.2
1 INRA0006085 25604.3 39167.7
1 INRA0006091 25604.3 39172.8
1 MARC0005594 25604.4 39175.2
1 ASGA0005772 25604.4 39188.4
1 H3GA0003720 25608.3 39194.6
1 MARC0009587 25612.3 39202.3
1 ASGA0005790 25620.3 39214.3
1 ASGA0005796 25620.3 39227.1
1 H3GA0003728 25621.2 39232.0
1 MARC0106431 25622.1 39234.8
1 H3GA0003730 25622.9 39249.6
1 ASGA0005799 25625.5 39259.5
1 DRGA0001990 25625.6 39266.9
1 CASI0003475 25625.6 39274.3
1 MARC0052267 25625.6 39276.7
1 H3GA0003731 25628.2 39281.5
1 DBNP0001332 25642.4 39303.3
1 ALGA0008046 25662.8 39322.0
1 DRGA0001995 25668.1 39329.4
1 H3GA0003733 25668.1 39339.4
1 DRGA0001997 25672.1 39354.8
1 H3GA0003734 25673.4 39366.3
1 H3GA0003735 25674.7 39374.9
1 ALGA0008065 25676.1 39374.9
1 ALGA0008072 25679.6 39384.3
1 ASGA0005829 25686.8 39388.0
1 ASGA0005831 25686.8 39400.5
1 ASGA0005841 25686.8 39416.5
1 ASGA0005840 25686.8 39418.9
1 DRGA0002003 25686.8 39430.4
1 ALGA0008078 25692.3 39435.1
1 MARC0084954 25697.7 39485.1
1 MARC0054846 25697.8 39492.9
1 SIRI0000064 25697.8 39506.3
1 ALGA0115981 25697.8 39509.3
1 ASGA0094711 25697.8 39522.2
1 MARC0025555 25703.3 39533.0
1 ASGA0101909 25703.3 39533.0
1 ASGA0106004 25711.6 39546.9
1 ASGA0092318 25711.6 39546.9
1 ALGA0113327 25711.6 39549.5
1 ASGA0094341 25719.8 39549.5
1 MARC0030838 25719.9 39549.5
1 ALGA0101866 25719.9 39552.1
1 ALGA0108140 25728.1 39552.1
1 M1GA0001315 25728.1 39554.7
1 ASGA0005852 25728.1 39554.7
1 DRGA0002004 25728.1 39560.1
1 H3GA0003751 25728.1 39562.7
1 ALGA0008113 25728.1 39565.3
1 MARC0099224 25733.5 39570.6
1 DRGA0002005 25737.1 39578.6
1 MARC0047741 25744.5 39593.9
1 ALGA0008126 25752.9 39615.9
1 INRA0006177 25752.9 39623.8
1 INRA0006192 25754.2 39623.8
1 DRGA0002012 25755.6 39623.8
1 H3GA0003758 25758.2 39628.9
1 ALGA0008129 25758.3 39636.7
1 INRA0006189 25762.3 39646.1
1 ALGA0008128 25766.4 39652.5
1 ASGA0005866 25772.0 39672.2
1 ALGA0008127 25772.0 39677.3
1 ASGA0005864 25774.7 39693.9
1 ALGA0008131 25783.1 39727.4
1 ALGA0008130 25783.1 39732.7
1 ASGA0005879 25787.3 39745.9
1 ALGA0008142 25791.5 39749.0
1 DRGA0002014 25794.3 39755.2
1 ALGA0008149 25794.3 39768.0
1 DRGA0002016 25794.3 39778.8
1 INRA0006201 25794.3 39788.4
1 MARC0018156 25794.3 39788.4
1 ALGA0008154 25794.3 39796.5
1 DRGA0002018 25799.8 39802.9
1 ALGA0008158 25802.5 39808.1
1 ALGA0008159 25805.2 39810.7
1 ALGA0008161 25807.9 39810.7
1 H3GA0003770 25813.4 39813.3
1 H3GA0003772 25813.4 39813.3
1 INRA0006207 25813.4 39815.9
1 CASI0003440 25813.4 39829.8
1 MARC0086529 25813.4 39829.8
1 MARC0055307 25813.5 39835.1
1 ALGA0008166 25813.5 39835.2
1 MARC0099237 25816.2 39840.5
1 INRA0006224 25816.2 39840.5
1 MARC0092620 25816.2 39843.1
1 INRA0006234 25816.2 39843.1
1 INRA0006238 25816.2 39887.4
1 MARC0016816 25821.9 39887.4
1 ALGA0008170 25827.5 39901.8
1 DRGA0002030 25842.3 39918.0
1 MARC0019185 25845.2 39920.5
1 MARC0054626 25848.0 39920.5
1 MARC0110178 25848.0 39924.4
1 ASGA0104692 25850.8 39928.2
1 ALGA0105963 25850.8 39928.2
1 ALGA0008179 25853.6 39930.7
1 ALGA0008182 25856.4 39930.7
1 MARC0098008 25860.6 39930.7
1 MARC0047721 25864.8 39930.7
1 H3GA0003776 25864.8 39933.2
1 MARC0078906 25864.8 39933.3
1 ASGA0089119 25867.6 39933.3
1 ASGA0005904 25870.3 39935.8
1 ALGA0008188 25878.7 39938.2
1 ALGA0008198 25878.7 39943.3
1 MARC0013218 25886.9 39945.8
1 MARC0052771 25901.2 39958.9
1 ALGA0008200 25901.2 39958.9
1 ALGA0008199 25906.7 39977.8
1 CASI0011854 25906.7 39977.8
1 ASGA0005906 25906.8 39982.9
1 ALGA0008205 25917.8 39987.9
1 ASGA0005908 25927.7 39995.6
1 H3GA0003790 25927.7 39995.6
1 MARC0057309 25934.3 40003.4
1 MARC0103751 25937.1 40003.4
1 INRA0006263 25939.8 40006.0
1 ASGA0005912 25939.8 40009.0
1 ALGA0008212 25948.2 40027.2
1 DRGA0002041 25948.2 40036.0
1 ASGA0105182 25957.5 40076.5
1 DRGA0002047 25962.1 40082.8
1 MARC0077162 25964.9 40091.3
1 DIAS0001793 25964.9 40099.8
1 DRGA0002054 25964.9 40099.8
1 DRGA0002057 25967.6 40102.6
1 ALGA0008228 25970.4 40108.0
1 MARC0003778 25970.4 40113.3
1 DRGA0002060 25976.0 40131.5
1 ASGA0005920 25981.7 40160.2
1 ALGA0008231 25981.7 40160.2
1 MARC0060067 25981.7 40168.6
1 CASI0009704 25984.5 40171.2
1 ALGA0008233 25987.3 40173.9
1 DRGA0002066 25990.1 40176.6
1 DRGA0002067 25990.1 40180.6
1 DRGA0002068 25991.4 40184.6
1 DRGA0002069 25992.8 40187.3
1 ASGA0005926 26001.3 40195.7
1 ALGA0008236 26006.8 40195.7
1 DRGA0002076 26006.8 40206.9
1 DRGA0002077 26006.8 40206.9
1 CASI0008604 26006.8 40221.4
1 DRGA0002082 26009.6 40229.9
1 MARC0092897 26009.6 40235.5
1 ALGA0008240 26024.0 40246.6
1 ALGA0008248 26024.0 40266.4
1 ALGA0008249 26034.4 40273.2
1 ALGA0008251 26037.8 40279.9
1 INRA0006307 26037.8 40292.5
1 BGIS0006479 26041.8 40308.5
1 MARC0011856 26043.8 40308.5
1 DRGA0002096 26045.7 40308.5
1 INRA0006316 26048.8 40311.1
1 ALGA0008261 26062.5 40338.4
1 ALGA0008262 26062.5 40343.9
1 DRGA0002098 26065.9 40349.4
1 ASGA0005941 26076.4 40365.8
1 ALGA0008267 26081.8 40389.5
1 ALGA0008268 26081.8 40395.5
1 DRGA0002107 26087.1 40395.6
1 DRGA0002108 26090.9 40402.7
1 MARC0012500 26103.3 40406.3
1 ALGA0008273 26103.3 40432.8
1 MARC0034113 26113.6 40459.2
1 INRA0006325 26113.6 40459.3
1 MARC0070036 26116.8 40459.3
1 ALGA0008275 26116.8 40459.3
1 MARC0005765 26116.8 40462.8
1 ALGA0008281 26122.0 40470.1
1 MARC0004238 26127.2 40470.1
1 ALGA0008284 26127.2 40478.3
1 ALGA0008286 26130.4 40488.0
1 ASGA0005955 26140.7 40497.8
1 ASGA0005957 26140.7 40497.8
1 DRGA0002119 26140.7 40500.9
1 ASGA0005961 26153.4 40516.8
1 ASGA0005962 26157.3 40522.8
1 DRGA0002122 26157.3 40522.8
1 DRGA0002123 26168.5 40528.1
1 ASGA0005966 26168.5 40531.9
1 MARC0060715 26168.5 40537.1
1 ASGA0005967 26184.5 40545.3
1 ASGA0005965 26188.0 40554.6
1 MARC0097394 26198.9 40573.5
1 ASGA0005971 26198.9 40573.5
1 H3GA0003811 26198.9 40576.4
1 DRGA0002128 26204.3 40582.5
1 ASGA0005976 26209.7 40593.9
1 ASGA0005978 26215.1 40596.7
1 H3GA0003815 26226.0 40617.7
1 ALGA0008314 26234.0 40632.8
1 ALGA0008316 26242.2 40637.4
1 ALGA0008326 26242.2 40651.4
1 CASI0000133 26249.8 40665.5
1 ASGA0005986 26261.6 40682.7
1 ALGA0008318 26264.2 40685.3
1 H3GA0003817 26264.2 40691.8
1 MARC0042010 26286.7 40711.5
1 ASGA0005995 26312.4 40725.6
1 ASGA0005998 26312.4 40730.4
1 ALGA0008336 26317.8 40734.3
1 ALGA0008338 26320.5 40744.8
1 ALGA0008340 26323.2 40752.3
1 DRGA0002144 26323.2 40792.5
1 ASGA0006006 26331.5 40818.8
1 DRGA0002145 26331.5 40821.5
1 INRA0006383 26331.5 40827.1
1 H3GA0003822 26335.1 40833.4
1 ASGA0006016 26342.3 40849.8
1 H3GA0003828 26342.3 40857.9
1 ASGA0006012 26345.8 40860.5
1 ALGA0008356 26353.0 40867.1
1 MARC0093314 26353.1 40873.6
1 ALGA0008360 26353.1 40889.7
1 ASGA0006024 26353.1 40906.7
1 ALGA0008370 26361.3 40913.1
1 ASGA0006027 26361.3 40913.1
1 ASGA0006028 26372.2 40935.1
1 ASGA0006031 26380.3 40943.0
1 DRGA0002148 26382.9 40954.8
1 ASGA0006035 26389.7 40958.8
1 MARC0083663 26389.7 40982.4
1 ALGA0008378 26396.3 40999.2
1 ASGA0006040 26407.1 41014.8
1 MARC0040187 26407.1 41025.0
1 ALGA0008385 26407.2 41028.3
1 MARC0057360 26417.4 41035.0
1 INRA0006414 26421.4 41041.1
1 ALGA0008391 26434.3 41050.2
1 ASGA0006047 26434.3 41055.1
1 ASGA0102957 26438.1 41058.1
1 MARC0006584 26442.0 41067.5
1 ALGA0008398 26445.2 41093.3
1 MARC0036217 26445.2 41098.5
1 MARC0085056 26455.1 41109.3
1 INRA0006430 26458.7 41116.9
1 ALGA0008405 26463.4 41132.6
1 ALGA0008406 26473.7 41142.7
1 MARC0084019 26479.1 41142.7
1 ALGA0008408 26479.1 41146.0
1 ALGA0008410 26479.1 41149.3
1 ALGA0008413 26487.1 41152.6
1 H3GA0003852 26496.4 41174.3
1 ALGA0008419 26496.5 41207.5
1 H3GA0003854 26505.8 41212.6
1 H3GA0003856 26505.8 41220.3
1 CASI0000147 26505.8 41233.5
1 ASGA0006059 26513.7 41236.7
1 ASGA0006060 26513.7 41243.2
1 H3GA0003857 26521.7 41256.9
1 MARC0054858 26521.8 41259.5
1 DRGA0002160 26532.5 41275.4
1 ALGA0008429 26535.9 41278.4
1 H3GA0003862 26535.9 41286.3
1 INRA0006446 26543.0 41301.1
1 ALGA0008433 26548.3 41326.7
1 DRGA0002163 26548.3 41329.3
1 ALGA0008434 26548.3 41329.3
1 ALGA0008438 26550.9 41340.1
1 ALGA0008439 26558.8 41346.6
1 INRA0006462 26558.8 41354.2
1 INRA0006463 26564.0 41369.9
1 INRA0006470 26571.9 41413.6
1 DRGA0002167 26574.4 41432.0
1 DRGA0002168 26574.5 41441.0
1 DRGA0002169 26574.5 41441.0
1 MARC0034775 26584.6 41449.3
1 INRA0006482 26587.9 41457.7
1 DRGA0002172 26593.2 41465.9
1 DRGA0002174 26595.8 41469.8
1 DRGA0002175 26595.8 41474.5
1 MARC0036579 26595.8 41474.5
1 INRA0006486 26598.5 41474.5
1 ALGA0008446 26603.7 41490.9
1 MARC0013756 26603.7 41490.9
1 H3GA0003870 26611.7 41499.4
1 ALGA0008449 26619.8 41502.6
1 ALGA0008452 26627.9 41533.2
1 DRGA0002178 26627.9 41553.3
1 MARC0002018 26627.9 41556.5
1 INRA0006496 26627.9 41562.9
1 INRA0006497 26627.9 41572.4
1 MARC0047151 26627.9 41584.4
1 MARC0025741 26636.1 41606.5
1 H3GA0003873 26638.7 41609.6
1 MARC0027812 26641.3 41615.8
1 DRGA0002181 26649.4 41636.4
1 ALGA0119299 26657.8 41646.4
1 ASGA0100485 26663.5 41655.6
1 MARC0007004 26694.4 41694.8
1 ALGA0008460 26694.4 41701.0
1 INRA0006520 26707.6 41714.1
1 ALGA0008462 26707.6 41719.2
1 MARC0009506 26707.7 41727.1
1 ALGA0008465 26710.9 41747.4
1 MARC0003821 26713.5 41761.6
1 ALGA0008468 26713.5 41771.1
1 ALGA0008470 26719.7 41780.7
1 ALGA0008475 26729.2 41804.2
1 ALGA0008484 26738.6 41821.1
1 ALGA0008485 26755.9 41863.2
1 MARC0054674 26755.9 41865.8
1 MARC0110847 26761.2 41878.1
1 ALGA0008491 26761.2 41888.9
1 ALGA0008493 26766.5 41895.8
1 DRGA0002188 26766.6 41909.5
1 ASGA0006103 26766.6 41924.4
1 MARC0085915 26769.2 41952.5
1 H3GA0003891 26769.2 41955.3
1 ASGA0006108 26769.2 41958.7
1 H3GA0003892 26778.2 41958.7
1 MARC0096193 26782.5 41965.5
1 ALGA0008501 26787.6 41970.5
1 M1GA0001327 26799.0 41992.8
1 MARC0088028 26804.4 41995.3
1 INRA0006561 26804.4 41995.3
1 ASGA0006115 26804.4 42003.2
1 DRGA0002191 26808.5 42005.8
1 MARC0099000 26821.2 42016.4
1 ALGA0008515 26821.2 42027.2
1 MARC0009400 26826.7 42027.2
1 ALGA0008517 26826.7 42038.1
1 ALGA0008532 26826.7 42051.6
1 ALGA0008534 26829.2 42054.1
1 MARC0094147 26832.0 42064.3
1 H3GA0003922 26843.2 42099.1
1 ASGA0006140 26845.9 42104.3
1 DRGA0002194 26848.6 42111.8
1 ALGA0008558 26851.4 42131.8
1 INRA0006574 26860.4 42151.2
1 ALGA0008559 26863.7 42158.8
1 ASGA0006152 26867.9 42169.3
1 ALGA0008564 26873.3 42174.3
1 H3GA0052708 26873.3 42184.7
1 MARC0012678 26878.6 42192.6
1 M1GA0001337 26882.6 42195.4
1 ALGA0008565 26886.7 42195.4
1 ASGA0006156 26886.7 42198.2
1 CASI0005544 26886.7 42220.5
1 ASGA0006163 26889.4 42225.9
1 H3GA0003932 26892.1 42231.2
1 ALGA0008570 26892.1 42234.4
1 ASGA0006176 26892.1 42244.8
1 ALGA0008582 26900.3 42252.8
1 ASGA0006191 26900.3 42255.4
1 H3GA0003948 26906.6 42258.1
1 ASGA0094601 26906.6 42262.0
1 H3GA0003950 26920.1 42262.0
1 ASGA0006196 26920.1 42274.5
1 MARC0022523 26920.1 42274.5
1 DRGA0002197 26927.7 42279.8
1 H3GA0003952 26931.3 42279.8
1 ASGA0006198 26936.8 42282.4
1 ALGA0008593 26943.2 42287.7
1 ALGA0008595 26943.2 42290.3
1 ASGA0006202 26951.0 42292.9
1 ASGA0006209 26958.6 42303.8
1 ALGA0008605 26962.9 42309.2
1 ASGA0006216 26972.0 42315.7
1 ASGA0006218 26972.0 42325.4
1 ASGA0006219 26980.1 42328.0
1 ALGA0008613 26980.1 42341.8
1 ASGA0006224 26983.2 42345.1
1 ALGA0008606 26996.9 42367.7
1 ALGA0008615 26996.9 42378.9
1 INRA0006621 26996.9 42390.6
1 H3GA0003977 27004.3 42390.6
1 ASGA0006236 27004.3 42393.4
1 ALGA0008617 27007.9 42404.7
1 MARC0076289 27007.9 42410.2
1 MARC0104065 27010.5 42410.2
1 ALGA0008622 27015.9 42421.5
1 ASGA0006244 27025.2 42429.8
1 ALGA0008626 27037.5 42429.8
1 MARC0017351 27050.9 42429.8
1 ALGA0008638 27050.9 42443.7
1 ASGA0006250 27051.0 42451.7
1 ALGA0008635 27053.6 42451.7
1 ASGA0006255 27058.9 42454.8
1 H3GA0003998 27058.9 42469.5
1 ALGA0008657 27064.4 42478.3
1 ALGA0008664 27064.4 42487.2
1 ASGA0006269 27069.8 42492.7
1 DIAS0002810 27078.1 42500.9
1 H3GA0004023 27083.5 42501.0
1 H3GA0004027 27083.6 42504.2
1 ALGA0008672 27083.6 42511.0
1 ALGA0008677 27083.6 42514.4
1 ASGA0006289 27083.6 42517.0
1 ASGA0006294 27089.0 42517.0
1 ALGA0008683 27100.3 42522.4
1 H3GA0004037 27111.6 42533.5
1 H3GA0004040 27131.2 42541.6
1 H3GA0004046 27135.3 42549.7
1 DIAS0004419 27151.6 42552.8
1 ASGA0006313 27157.3 42552.8
1 MARC0059534 27157.3 42568.7
1 ALGA0008705 27161.2 42576.1
1 ALGA0008712 27163.9 42589.5
1 ALGA0008717 27166.6 42596.2
1 ASGA0006326 27166.6 42604.9
1 ASGA0006330 27170.2 42608.2
1 ALGA0008727 27177.8 42627.6
1 ALGA0008728 27181.3 42633.9
1 ALGA0008730 27191.9 42647.0
1 MARC0095678 27195.1 42647.0
1 ALGA0008736 27203.3 42657.7
1 ALGA0008740 27211.8 42682.4
1 H3GA0004066 27211.8 42682.4
1 ASGA0006349 27217.5 42696.1
1 MARC0040681 27217.6 42699.2
1 H3GA0004072 27217.6 42702.3
1 ALGA0008750 27221.3 42704.9
1 ALGA0008751 27221.3 42710.3
1 ASGA0006358 27228.7 42718.5
1 ASGA0083834 27234.3 42718.5
1 ASGA0091778 27237.0 42718.5
1 ALGA0008759 27237.0 42723.8
1 MARC0027678 27237.0 42734.9
1 ASGA0006364 27237.0 42754.7
1 H3GA0004090 27242.6 42760.6
1 ASGA0006375 27245.3 42764.1
1 ASGA0006373 27253.1 42781.2
1 ALGA0008773 27264.7 42784.5
1 ALGA0008779 27264.7 42787.0
1 H3GA0004093 27274.3 42800.0
1 MARC0007297 27284.0 42805.1
1 MARC0034797 27286.6 42815.5
1 ASGA0006391 27286.7 42821.6
1 ASGA0006393 27286.7 42821.6
1 ASGA0006400 27292.1 42830.9
1 CASI0003490 27309.3 42844.2
1 MARC0092783 27322.7 42849.3
1 DIAS0003179 27322.7 42854.3
1 INRA0006750 27326.0 42867.6
1 DRGA0002228 27326.0 42867.6
1 MARC0009572 27333.1 42872.7
1 ASGA0006412 27338.0 42878.6
1 ALGA0008817 27345.0 42894.3
1 M1GA0001375 27348.6 42907.9
1 ASGA0006416 27350.4 42913.1
1 ALGA0008826 27352.2 42918.4
1 INRA0006754 27355.8 42926.3
1 H3GA0004119 27358.4 42931.5
1 INRA0006756 27358.4 42931.5
1 ALGA0008832 27358.4 42936.7
1 INRA0006758 27366.7 42957.8
1 ASGA0006421 27366.7 42972.5
1 ALGA0008833 27369.4 42979.1
1 ASGA0006422 27372.1 42993.1
1 ASGA0006424 27372.2 43012.0
1 H3GA0004123 27372.2 43018.6
1 INRA0006767 27372.2 43021.7
1 DRGA0002233 27372.2 43035.2
1 INRA0006768 27372.2 43041.4
1 ASGA0006427 27373.5 43061.0
1 DIAS0004421 27374.9 43067.4
1 DRGA0002238 27383.2 43089.3
1 ALGA0008851 27410.2 43095.0
1 ALGA0111004 27424.8 43103.8
1 ALGA0008856 27429.4 43109.7
1 MARC0030335 27429.4 43117.7
1 MARC0101037 27429.4 43121.5
1 DRGA0002242 27429.4 43121.5
1 CASI0000155 27440.6 43127.3
1 ALGA0008860 27440.6 43130.1
1 MARC0085861 27451.8 43147.6
1 MARC0025346 27451.8 43158.8
1 MARC0013167 27462.9 43174.7
1 ALGA0008866 27468.0 43174.7
1 ALGA0008869 27468.1 43180.6
1 INRA0006789 27468.1 43183.4
1 MARC0076211 27471.6 43183.5
1 ALGA0008875 27487.6 43194.4
1 MARC0050725 27487.6 43194.4
1 ASGA0006450 27487.6 43197.4
1 ALGA0008881 27490.2 43217.1
1 ASGA0006456 27493.0 43217.1
1 ALGA0008890 27498.5 43220.1
1 ASGA0006466 27512.6 43235.8
1 ASGA0006468 27517.9 43246.2
1 H3GA0004140 27520.6 43251.2
1 ALGA0008898 27520.6 43251.2
1 ASGA0006477 27520.6 43256.2
1 INRA0006832 27523.7 43264.0
1 ALGA0008905 27537.3 43266.5
1 ALGA0008906 27537.3 43266.5
1 ASGA0006484 27537.3 43271.6
1 ASGA0006482 27560.6 43276.6
1 MARC0019505 27566.4 43295.3
1 INRA0006852 27585.9 43303.4
1 INRA0006853 27590.0 43332.3
1 ASGA0006487 27594.1 43338.0
1 INRA0006858 27594.1 43346.6
1 INRA0006860 27599.7 43350.7
1 DRGA0002251 27602.4 43379.0
1 ALGA0008919 27608.0 43405.0
1 INRA0006868 27610.7 43410.1
1 ALGA0008922 27613.5 43423.4
1 DRGA0002254 27619.1 43436.8
1 INRA0006872 27627.7 43459.0
1 INRA0003953 27627.7 43459.0
1 H3GA0004147 27630.5 43461.8
1 DRGA0002258 27633.2 43478.2
1 ASGA0006490 27633.2 43486.2
1 ASGA0006492 27633.3 43502.7
1 INRA0006883 27633.3 43528.3
1 DRGA0002263 27634.6 43534.8
1 CASI0007783 27636.0 43541.3
1 DRGA0002266 27638.8 43549.2
1 DIAS0000064 27638.8 43549.2
1 ALGA0008932 27647.2 43559.2
1 ALGA0008933 27651.4 43562.4
1 MARC0091392 27655.5 43565.6
1 ALGA0008934 27655.5 43568.8
1 DRGA0002271 27655.5 43575.5
1 INRA0006892 27661.1 43589.3
1 ALGA0008939 27663.8 43600.2
1 ALGA0008942 27666.5 43608.3
1 ALGA0008945 27669.3 43630.8
1 H3GA0004153 27669.3 43637.3
1 MARC0099156 27669.3 43643.9
1 DIAS0000008 27680.6 43657.8
1 DIAS0000004 27680.6 43661.2
1 DIAS0000006 27685.9 43661.2
1 DIAS0000005 27686.0 43661.2
1 DIAS0004415 27692.3 43667.5
1 H3GA0004158 27698.6 43680.7
1 INRA0006908 27704.9 43691.5
1 ALGA0008953 27707.5 43694.9
1 DRGA0002279 27707.5 43694.9
1 INRA0006910 27707.5 43697.6
1 MARC0098332 27710.2 43706.4
1 MARC0008477 27717.3 43739.3
1 ASGA0006500 27717.3 43742.0
1 ALGA0008960 27720.8 43742.0
1 INRA0006917 27720.8 43742.1
1 ALGA0008961 27729.0 43747.6
1 DRGA0002281 27744.1 43747.6
1 H3GA0004165 27748.7 43761.4
1 ALGA0008968 27751.4 43766.7
1 CASI0003401 27754.0 43771.9
1 ALGA0008970 27756.6 43774.9
1 MARC0006875 27762.0 43788.1
1 INRA0006935 27766.1 43788.2
1 INRA0006938 27770.1 43799.1
1 MARC0053473 27775.4 43799.1
1 ALGA0008971 27775.5 43801.7
1 ALGA0008973 27783.6 43807.0
1 ALGA0008978 27788.9 43807.0
1 ALGA0008981 27788.9 43817.9
1 ALGA0008983 27797.0 43823.1
1 ALGA0008984 27797.0 43828.4
1 H3GA0004172 27805.0 43828.4
1 ASGA0006516 27816.3 43842.3
1 ASGA0006518 27824.7 43844.9
1 INRA0006956 27824.7 43847.5
1 INRA0006959 27827.4 43850.1
1 H3GA0004180 27830.0 43852.7
1 MARC0075813 27835.4 43855.9
1 INRA0006961 27840.7 43865.7
1 MARC0045950 27840.7 43868.2
1 H3GA0004183 27854.6 43901.4
1 ALGA0008997 27854.7 43921.2
1 ALGA0008999 27854.7 43924.1
1 ALGA0009001 27868.8 43925.5
1 ASGA0006523 27868.8 43926.6
1 ALGA0009009 27871.4 43926.6
1 H3GA0004187 27876.8 43926.6
1 ASGA0006527 27876.8 43937.0
1 ALGA0009013 27882.2 43939.8
1 ASGA0006533 27885.6 43954.3
1 ASGA0006543 27896.4 43980.4
1 ALGA0009021 27908.4 43991.1
1 ASGA0006539 27915.9 43991.1
1 DRGA0002286 27916.0 43991.1
1 H3GA0004197 27928.2 43996.1
1 MARC0092899 27937.1 44006.3
1 ALGA0009024 27943.6 44011.2
1 MARC0081319 27961.4 44016.1
1 MARC0055276 27966.7 44021.1
1 M1GA0001392 27971.0 44028.9
1 ASGA0006557 27971.0 44028.9
1 ALGA0009034 27980.0 44034.0
1 ALGA0009035 27980.0 44034.0
1 ALGA0009036 27999.6 44044.3
1 INRA0006996 28011.5 44053.0
1 DRGA0002289 28011.5 44058.6
1 DRGA0002290 28027.1 44064.1
1 MARC0055609 28027.1 44068.9
1 DRGA0002291 28030.8 44071.3
1 ASGA0006575 28038.4 44071.3
1 ALGA0009048 28046.0 44081.1
1 M1GA0001396 28046.0 44081.1
1 ASGA0006584 28051.4 44089.6
1 INRA0007004 28056.7 44092.3
1 INRA0007007 28069.3 44099.4
1 MARC0075959 28069.4 44105.5
1 ALGA0009060 28081.8 44112.8
1 ALGA0009062 28081.8 44112.9
1 ALGA0009065 28095.2 44120.2
1 ALGA0009068 28098.4 44122.6
1 DRGA0002303 28109.5 44143.6
1 ASGA0006594 28109.5 44156.4
1 ALGA0009071 28109.5 44161.2
1 ALGA0009073 28109.5 44182.0
1 ALGA0009074 28117.6 44184.4
1 DRGA0002305 28125.6 44186.9
1 ALGA0009079 28125.7 44197.1
1 MARC0055037 28128.3 44204.7
1 DRGA0002308 28133.6 44212.3
1 ASGA0006609 28133.6 44212.3
1 ALGA0009090 28139.8 44215.5
1 ASGA0006606 28152.3 44215.6
1 MARC0033965 28152.3 44222.1
1 ALGA0009101 28168.7 44232.2
1 ASGA0006619 28168.7 44232.2
1 ALGA0009108 28168.7 44235.1
1 MARC0064250 28171.8 44260.3
1 H3GA0004229 28176.0 44269.2
1 ALGA0009114 28184.6 44277.3
1 H3GA0004243 28201.2 44287.5
1 MARC0003819 28204.4 44297.7
1 DIAS0004493 28228.7 44297.7
1 ALGA0009135 28228.7 44302.5
1 MARC0055206 28251.8 44307.7
1 ALGA0123800 28293.7 44430.7
1 H3GA0004367 28296.5 44438.9
1 INRA0007171 28302.3 44444.2
1 MARC0006978 28305.2 44450.8
1 ASGA0006878 28305.2 44457.5
1 H3GA0004371 28305.2 44457.5
1 ASGA0006896 28308.0 44471.6
1 MARC0097674 28308.0 44481.9
1 MARC0058939 28314.4 44487.7
1 M1GA0001460 28328.5 44490.3
1 H3GA0004406 28345.7 44495.6
1 H3GA0004412 28348.9 44495.6
1 DIAS0000267 28352.1 44498.5
1 ASGA0104765 28352.1 44502.9
1 ASGA0006940 28352.1 44517.9
1 ALGA0009507 28352.1 44538.4
1 M1GA0001479 28355.0 44555.3
1 ALGA0009532 28363.8 44566.3
1 ASGA0006959 28372.6 44577.5
1 M1GA0001485 28372.6 44594.9
1 ALGA0009544 28372.6 44594.9
1 ASGA0006980 28375.5 44597.5
1 MARC0026691 28375.5 44597.6
1 ALGA0123303 28378.3 44602.8
1 ASGA0096104 28381.2 44606.3
1 ASGA0006972 28387.0 44613.5
1 ALGA0009549 28389.9 44613.5
1 ALGA0009557 28395.8 44642.1
1 ALGA0009564 28398.7 44650.3
1 H3GA0004479 28404.5 44660.6
1 ASGA0006995 28404.5 44660.6
1 DIAS0001276 28404.5 44663.1
1 H3GA0004482 28413.2 44668.1
1 ASGA0006999 28431.7 44684.0
1 SIRI0000539 28431.7 44706.0
1 H3GA0004505 28431.7 44706.1
1 H3GA0004506 28437.5 44711.1
1 DRGA0002379 28437.5 44718.8
1 ALGA0111770 28443.2 44732.1
1 ASGA0007029 28455.1 44737.2
1 ASGA0007031 28470.1 44737.2
1 ALGA0009596 28470.1 44743.8
1 ALGA0110352 28470.1 44761.6
1 DRGA0017354 28470.2 44761.6
1 ASGA0083599 28470.2 44770.6
1 ALGA0122311 28481.9 44782.8
1 ASGA0098445 28493.7 44794.7
1 ALGA0009600 28493.7 44798.1
1 DRGA0002384 28496.5 44811.1
1 ALGA0009612 28502.4 44827.1
1 ALGA0009614 28502.4 44829.7
1 ALGA0009617 28502.4 44837.9
1 ASGA0007050 28502.4 44840.6
1 ALGA0009626 28502.4 44843.2
1 ASGA0007059 28511.3 44843.2
1 ALGA0009629 28517.1 44852.5
1 ALGA0009635 28519.9 44865.0
1 H3GA0054041 28519.9 44883.0
1 H3GA0004527 28525.6 44907.4
1 H3GA0004529 28531.2 44912.6
1 DRGA0002388 28531.3 44917.8
1 ASGA0007068 28534.1 44925.8
1 ASGA0007075 28534.1 44925.8
1 ASGA0007079 28534.1 44928.3
1 H3GA0004533 28534.1 44930.9
1 ASGA0007081 28534.1 44930.9
1 ALGA0009657 28534.1 44930.9
1 ALGA0009662 28537.0 44941.4
1 INRA0007300 28537.0 44948.3
1 MARC0024322 28537.0 44951.7
1 ALGA0009668 28537.0 44954.2
1 H3GA0004544 28537.0 44961.1
1 SIRI0000572 28537.0 44964.5
1 H3GA0004547 28545.7 44977.8
1 ALGA0009672 28545.7 44985.6
1 MARC0001718 28545.7 44985.6
1 ASGA0007101 28551.5 44990.8
1 ASGA0007103 28551.5 44993.8
1 ALGA0009685 28554.3 45010.0
1 MARC0004216 28560.1 45033.2
1 ALGA0009692 28571.7 45049.9
1 ALGA0009695 28580.2 45060.6
1 ALGA0009700 28580.2 45060.6
1 DIAS0000076 28580.2 45063.2
1 ASGA0007126 28581.6 45068.5
1 ASGA0007129 28583.0 45068.5
1 ASGA0007149 28588.7 45085.3
1 ALGA0009717 28591.5 45085.3
1 ALGA0009722 28594.3 45090.6
1 ASGA0007157 28594.3 45097.6
1 ALGA0009731 28594.3 45101.1
1 ASGA0007166 28594.3 45104.3
1 MARC0019833 28597.1 45104.3
1 MARC0090745 28599.9 45104.3
1 ASGA0007175 28608.3 45114.1
1 ALGA0009736 28608.3 45116.6
1 ALGA0009745 28619.8 45123.0
1 MARC0058759 28619.8 45130.4
1 MARC0017374 28637.7 45145.7
1 ASGA0007206 28652.2 45163.4
1 ASGA0007199 28652.2 45171.9
1 ASGA0007207 28652.3 45180.5
1 INRA0007356 28655.0 45195.1
1 ASGA0007200 28657.8 45212.4
1 ALGA0009753 28657.8 45215.5
1 ALGA0009755 28657.8 45215.5
1 MARC0068073 28660.6 45225.8
1 ALGA0009758 28660.6 45233.5
1 MARC0114050 28660.6 45242.8
1 ALGA0009759 28664.3 45245.7
1 ASGA0007213 28671.6 45264.7
1 ALGA0009765 28674.3 45275.9
1 ALGA0009767 28676.9 45287.4
1 ALGA0009770 28676.9 45300.2
1 H3GA0004588 28677.0 45308.3
1 H3GA0052791 28679.7 45335.2
1 H3GA0004590 28687.1 45348.8
1 ASGA0007217 28690.7 45355.2
1 DRGA0002401 28699.0 45361.2
1 ALGA0009775 28699.1 45364.1
1 DRGA0002408 28699.1 45383.7
1 INRA0007367 28699.1 45383.7
1 DRGA0002416 28701.8 45397.0
1 MARC0097687 28704.5 45397.0
1 ALGA0009797 28705.9 45397.0
1 ALGA0009798 28707.2 45399.6
1 H3GA0004594 28707.2 45402.1
1 ASGA0007230 28707.2 45407.4
1 H3GA0004595 28721.3 45411.8
1 H3GA0004598 28721.3 45425.9
1 ALGA0009811 28735.4 45434.3
1 ALGA0009804 28735.4 45449.4
1 DRGA0002418 28735.5 45461.4
1 DRGA0002422 28735.5 45466.6
1 DRGA0002425 28735.5 45471.8
1 ALGA0009830 28746.7 45488.4
1 M1GA0001507 28746.8 45499.7
1 ASGA0007237 28746.8 45509.1
1 ALGA0009831 28755.1 45515.3
1 INRA0007400 28755.1 45518.7
1 ALGA0009842 28757.9 45529.2
1 ASGA0007242 28760.6 45534.4
1 ALGA0009844 28767.2 45547.5
1 DIAS0000332 28777.1 45547.5
1 ALGA0009857 28788.3 45553.0
1 ASGA0007258 28793.6 45571.1
1 ASGA0007260 28793.6 45586.1
1 ALGA0009864 28796.3 45594.6
1 ALGA0009867 28796.3 45609.8
1 ALGA0009878 28796.3 45612.7
1 ALGA0009879 28796.3 45620.3
1 MARC0099923 28799.0 45622.8
1 ASGA0007271 28802.6 45633.2
1 ASGA0007280 28810.0 45645.3
1 ALGA0009895 28810.0 45648.2
1 MARC0103954 28810.1 45656.9
1 ASGA0095661 28812.7 45668.8
1 ASGA0084566 28812.7 45668.8
1 MARC0084160 28818.2 45681.7
1 ALGA0122208 28826.6 45711.6
1 ASGA0007285 28829.3 45728.0
1 H3GA0004624 28832.0 45735.4
1 ALGA0009914 28834.7 45737.8
1 ASGA0007292 28837.4 45742.6
1 ALGA0009918 28840.1 45747.4
1 DRGA0002440 28840.4 45750.0
1 ALGA0009920 28843.2 45752.5
1 MARC0041154 28860.0 45769.2
1 M1GA0001518 28888.4 45785.7
1 ALGA0009926 28905.6 45790.4
1 ASGA0007310 28905.6 45797.8
1 MARC0019052 28910.1 45810.4
1 ASGA0007320 28919.4 45812.7
1 H3GA0004641 28919.4 45812.8
1 DIAS0000208 28927.7 45821.0
1 ALGA0009943 28927.7 45835.8
1 DRGA0002443 28927.7 45853.7
1 ASGA0007333 28927.7 45862.0
1 ALGA0009949 28927.7 45874.9
1 M1GA0001525 28951.3 45892.2
1 H3GA0004655 28951.3 45906.4
1 ALGA0009983 28968.5 45910.2
1 DIAS0003046 28968.5 45913.9
1 ASGA0007355 28968.5 45929.9
1 ALGA0009974 28971.3 45937.4
1 ASGA0007364 28971.3 45947.7
1 MARC0081462 28976.8 45966.3
1 H3GA0004663 28976.8 45966.3
1 ALGA0009998 28979.5 45966.3
1 H3GA0004678 28982.2 45978.5
1 ALGA0010014 28982.2 45982.0
1 CASI0009970 28996.5 45996.7
1 ALGA0010033 29007.7 46009.1
1 ALGA0010036 29007.7 46009.1
1 ALGA0010037 29007.7 46016.5
1 MARC0052534 29024.8 46023.8
1 H3GA0004688 29041.9 46028.5
1 ALGA0123970 29041.9 46040.6
1 H3GA0004711 29047.5 46050.3
1 MARC0042411 29050.2 46056.2
1 H3GA0004705 29052.9 46069.7
1 ASGA0007409 29055.6 46091.3
1 H3GA0004696 29060.9 46111.1
1 MARC0038335 29071.9 46129.5
1 M1GA0001546 29071.9 46134.7
1 ALGA0010073 29082.6 46145.2
1 H3GA0004734 29082.6 46156.0
1 MARC0028807 29082.6 46164.1
1 MARC0084793 29085.7 46183.2
1 ALGA0010089 29088.8 46192.5
1 ALGA0010096 29098.5 46198.3
1 INRA0007495 29098.5 46198.3
1 ALGA0010101 29098.5 46210.5
1 ASGA0007441 29098.5 46210.5
1 H3GA0004746 29101.1 46210.5
1 MARC0056777 29114.7 46238.0
1 ASGA0007454 29125.3 46252.9
1 INRA0007514 29125.3 46275.7
1 ASGA0007526 29125.4 46290.9
1 MARC0030490 29131.7 46311.0
1 ALGA0010261 29139.9 46322.9
1 ALGA0010290 29146.1 46342.8
1 DRGA0002504 29160.8 46367.9
1 INRA0007548 29166.6 46381.3
1 ALGA0010305 29177.7 46396.9
1 ALGA0108629 29182.8 46427.7
1 ALGA0010326 29186.7 46444.4
1 ASGA0007540 29194.0 46472.3
1 DRGA0002486 29209.2 46496.7
1 ALGA0010213 29211.9 46524.1
1 H3GA0004795 29222.5 46537.2
1 ASGA0099217 29234.8 46587.5
1 ASGA0007485 29247.9 46608.2
1 MARC0007762 29271.2 46637.3
1 ALGA0010146 29294.0 46662.6
1 ALGA0010173 29315.2 46710.2
1 ALGA0010331 29327.2 46783.1
1 M1GA0001554 29339.4 46834.8
1 INRA0007576 29339.4 46837.5
1 ASGA0007552 29339.4 46841.0
1 H3GA0004837 29339.4 46846.2
1 INRA0007578 29339.4 46863.3
1 DRGA0002518 29344.7 46898.1
1 DRGA0002521 29350.6 46914.0
1 ASGA0007561 29368.8 46921.1
1 H3GA0004844 29368.8 46933.9
1 ALGA0010384 29381.9 46945.2
1 ASGA0007568 29389.8 46957.8
1 H3GA0004851 29400.6 46975.9
1 DRGA0002525 29405.8 46986.1
1 INRA0007586 29408.3 46988.8
1 ALGA0010388 29408.4 46992.4
1 MARC0096868 29408.4 46996.1
1 ALGA0010391 29408.4 46999.8
1 ALGA0010394 29410.9 47002.5
1 MARC0034132 29418.9 47007.9
1 ALGA0010401 29431.2 47024.8
1 ASGA0007577 29435.0 47044.5
1 INRA0007591 29448.6 47052.5
1 MARC0000526 29457.1 47060.5
1 ASGA0007579 29461.2 47065.7
1 ASGA0007582 29464.2 47068.3
1 ASGA0007584 29464.3 47068.3
1 ASGA0007588 29464.3 47072.3
1 MARC0008342 29473.1 47076.3
1 M1GA0001558 29477.4 47079.5
1 ASGA0007592 29477.4 47079.5
1 M1GA0001570 29496.8 47092.9
1 H3GA0004881 29503.9 47101.2
1 ASGA0007597 29512.1 47101.2
1 M1GA0001575 29512.1 47101.2
1 H3GA0004883 29521.9 47119.0
1 ASGA0007607 29533.4 47133.6
1 ALGA0010429 29533.4 47136.3
1 M1GA0001578 29535.9 47141.8
1 ALGA0109136 29551.9 47144.6
1 ALGA0114974 29565.1 47144.6
1 SIRI0001487 29565.1 47144.6
1 INRA0007601 29565.1 47147.3
1 ALGA0010452 29578.3 47150.0
1 ASGA0007624 29590.0 47155.6
1 ALGA0010455 29605.0 47212.9
1 ALGA0010456 29605.0 47218.3
1 ASGA0007633 29605.0 47218.3
1 M1GA0001585 29610.1 47247.6
1 H3GA0004899 29623.2 47247.6
1 ASGA0007646 29623.2 47250.2
1 H3GA0004911 29630.6 47264.1
1 H3GA0004945 29635.4 47266.7
1 H3GA0004934 29646.5 47280.4
1 ALGA0010477 29646.5 47294.5
1 H3GA0004924 29646.5 47294.5
1 H3GA0004939 29654.3 47304.9
1 M1GA0001619 29654.3 47304.9
1 ALGA0010495 29654.4 47304.9
1 ALGA0010501 29656.9 47305.0
1 MARC0085290 29659.4 47315.3
1 ALGA0010502 29659.4 47322.9
1 INRA0007631 29662.0 47345.5
1 ALGA0010511 29667.2 47353.4
1 H3GA0004975 29673.6 47358.6
1 ALGA0010517 29673.7 47358.6
1 ASGA0007710 29680.1 47365.4
1 ASGA0007711 29680.1 47369.1
1 ASGA0007712 29682.6 47375.5
1 ALGA0010541 29685.2 47392.7
1 ASGA0007734 29690.4 47395.5
1 ALGA0010551 29693.0 47403.4
1 ALGA0010554 29695.6 47411.1
1 M1GA0001651 29695.6 47414.8
1 H3GA0005017 29702.0 47426.3
1 H3GA0005023 29710.6 47428.7
1 H3GA0005027 29726.9 47438.5
1 ALGA0010569 29739.4 47448.6
1 MARC0088732 29750.7 47453.5
1 ASGA0007772 29750.7 47468.7
1 ALGA0010578 29754.7 47473.5
1 ASGA0007764 29758.8 47488.6
1 ALGA0010574 29758.8 47495.8
1 ALGA0010577 29761.4 47508.1
1 ASGA0007770 29769.9 47523.8
1 ALGA0010581 29778.4 47532.9
1 M1GA0001675 29778.4 47532.9
1 ASGA0007777 29778.4 47539.3
1 ASGA0007789 29783.8 47559.9
1 ASGA0007782 29789.2 47571.1
1 MARC0033609 29803.2 47591.9
1 ASGA0007791 29803.2 47591.9
1 ALGA0010595 29811.2 47597.0
1 ASGA0007792 29811.2 47602.1
1 ASGA0007794 29813.9 47602.1
1 ALGA0010606 29813.9 47618.2
1 DBNP0000338 29813.9 47620.7
1 ASGA0007810 29816.5 47623.2
1 DBNP0000860 29819.1 47623.2
1 INRA0007714 29830.1 47625.6
1 DBNP0000002 29835.5 47625.7
1 ALGA0010607 29838.1 47628.1
1 H3GA0005060 29849.1 47635.8
1 ALGA0010622 29857.4 47638.3
1 ASGA0007824 29868.6 47643.3
1 H3GA0005075 29873.2 47645.8
1 H3GA0055500 29888.0 47670.6
1 M1GA0001706 29907.8 47681.0
1 H3GA0005088 29907.8 47686.1
1 ASGA0007850 29907.8 47686.1
1 DBMA0000227 29913.1 47688.6
1 ALGA0010663 29919.6 47691.1
1 ALGA0010673 29929.7 47696.0
1 ALGA0010677 29932.4 47703.5
1 MARC0056499 29932.5 47712.3
1 ASGA0007890 29936.0 47712.3
1 ASGA0007897 29955.2 47721.0
1 M1GA0001749 29975.0 47735.7
1 H3GA0005137 29978.1 47741.4
1 ASGA0007917 29980.8 47748.7
1 ASGA0007944 29983.6 47755.8
1 ASGA0007950 29989.9 47761.4
1 ASGA0007961 29993.0 47766.3
1 DIAS0004440 29996.0 47771.3
1 ASGA0007967 29999.1 47776.2
1 M1GA0001790 30005.4 47789.3
1 MARC0054266 30016.7 47789.4
1 ASGA0007968 30018.0 47794.5
1 H3GA0005173 30019.4 47797.0
1 ALGA0010777 30022.1 47810.2
1 ALGA0010783 30022.1 47812.8
1 MARC0034819 30022.1 47812.8
1 ASGA0007995 30048.6 47815.3
1 M1GA0001801 30056.5 47825.3
1 ASGA0008011 30072.5 47825.3
1 ALGA0010788 30076.0 47828.5
1 ALGA0010800 30078.7 47828.5
1 ALGA0010804 30078.7 47833.6
1 MARC0031044 30078.7 47833.6
1 H3GA0005192 30081.5 47846.7
1 ALGA0010815 30081.5 47854.1
1 ALGA0108090 30084.2 47862.6
1 ASGA0008026 30084.2 47874.0
1 ASGA0008030 30091.4 47878.8
1 H3GA0005220 30091.5 47878.8
1 MARC0007390 30091.5 47881.2
1 MARC0099340 30095.0 47891.2
1 ASGA0008038 30098.7 47913.1
1 H3GA0005226 30115.3 47936.0
1 ASGA0008049 30118.1 47943.2
1 ALGA0112558 30120.9 47946.6
1 ASGA0008077 30126.6 47954.5
1 ASGA0099258 30132.2 47962.4
1 ASGA0082996 30150.1 47973.2
1 ASGA0082211 30150.1 47973.2
1 MARC0031931 30156.2 47983.9
1 M1GA0001857 30170.7 48000.2
1 ASGA0008080 30175.2 48002.8
1 ASGA0008079 30179.3 48007.9
1 MARC0097624 30183.4 48013.0
1 MARC0069568 30183.4 48016.2
1 ASGA0102049 30183.4 48016.3
1 ASGA0105620 30183.4 48023.0
1 ASGA0082050 30183.4 48025.5
1 ALGA0121179 30183.4 48033.2
1 H3GA0056709 30183.4 48033.2
1 H3GA0055145 30191.6 48035.7
1 ALGA0123414 30202.6 48040.8
1 MARC0039390 30202.6 48043.3
1 ASGA0103624 30211.1 48066.3
1 ASGA0008088 30215.2 48082.7
1 ASGA0008092 30219.3 48085.6
1 ALGA0010898 30219.3 48088.1
1 MARC0112805 30222.0 48103.7
1 ALGA0010901 30222.0 48106.6
1 ALGA0010903 30230.3 48114.2
1 H3GA0005257 30233.0 48127.4
1 MARC0006813 30235.7 48129.9
1 H3GA0005266 30244.0 48140.2
1 M1GA0001903 30252.3 48147.8
1 ALGA0010913 30259.7 48155.6
1 ALGA0010917 30263.4 48163.3
1 ALGA0010918 30263.4 48163.3
1 ASGA0008132 30267.0 48189.2
1 M1GA0001910 30274.3 48211.4
1 H3GA0005283 30282.6 48213.9
1 MARC0102908 30282.6 48216.3
1 M1GA0001912 30306.8 48222.1
1 ALGA0010933 30330.9 48234.3
1 ASGA0008146 30335.2 48244.6
1 ALGA0010937 30338.9 48249.6
1 INRA0007888 30342.6 48252.1
1 INRA0007890 30348.3 48271.0
1 ASGA0008154 30353.8 48276.0
1 MARC0050637 30353.8 48278.5
1 H3GA0005297 30353.9 48278.6
1 H3GA0005295 30353.9 48281.0
1 INRA0007903 30353.9 48286.1
1 ALGA0010946 30362.4 48288.6
1 M1GA0001931 30362.4 48293.6
1 MARC0077306 30365.2 48296.1
1 ASGA0008160 30376.6 48298.6
1 M1GA0001939 30388.7 48301.1
1 H3GA0005315 30388.7 48303.6
1 ALGA0121037 30396.7 48308.7
1 ASGA0094373 30413.5 48331.2
1 H3GA0005335 30457.5 48347.2
1 M1GA0001985 30477.9 48347.3
1 M1GA0002011 30477.9 48357.4
1 ALGA0010985 30480.7 48373.0
1 ALGA0010988 30481.6 48374.2
1 ASGA0008176 30482.5 48375.4
1 M1GA0002101 30483.5 48380.4
1 MARC0033290 30489.1 48385.4
1 ASGA0008258 30494.7 48385.4
1 ASGA0008254 30500.4 48390.3
1 M1GA0002066 30508.9 48392.8
1 ALGA0010989 30508.9 48399.5
1 ASGA0008234 30508.9 48402.9
1 M1GA0002042 30517.3 48425.1
1 MARC0099170 30517.4 48438.6
1 ASGA0098979 30528.7 48463.8
1 M1GA0024839 30539.7 48478.6
1 M1GA0026399 30539.7 48487.7
1 ALGA0118442 30539.7 48493.6
1 ALGA0102621 30542.5 48499.5
2 MARC0066239 0.0 0.0
2 MARC0053324 6.0 0.0
2 M1GA0024950 9.0 0.0
2 MARC0066363 18.2 2.7
2 MARC0030061 21.0 21.8
2 MARC0044928 28.4 37.5
2 M1GA0024408 37.2 40.1
2 ALGA0123907 49.5 40.1
2 ALGA0115204 49.5 42.8
2 ASGA0082773 59.6 45.4
2 ASGA0098481 71.7 50.8
2 MARC0022036 77.2 53.5
2 MARC0095814 77.2 64.5
2 M1GA0025119 85.7 68.5
2 ALGA0103099 89.1 72.4
2 ALGA0116344 96.1 77.8
2 MARC0008125 99.6 97.3
2 ASGA0083230 102.4 100.2
2 ASGA0082213 109.9 104.0
2 ALGA0112642 113.5 114.1
2 ALGA0115736 118.9 122.1
2 H3GA0052813 125.6 145.0
2 ALGA0104369 132.2 150.1
2 ALGA0112306 132.2 161.8
2 H3GA0055669 146.6 187.8
2 MARC0046316 170.4 219.3
2 ASGA0101159 170.4 219.3
2 H3GA0055732 170.4 219.3
2 MARC0071616 170.4 224.8
2 H3GA0005515 178.5 230.2
2 ALGA0011377 185.0 247.7
2 ASGA0008415 191.6 262.1
2 H3GA0005507 210.2 284.0
2 ALGA0011357 240.6 322.8
2 ALGA0011362 251.6 344.5
2 INRA0008096 265.1 352.9
2 H3GA0005547 268.8 361.1
2 H3GA0005551 283.5 369.2
2 ALGA0011405 283.5 369.2
2 ASGA0008471 298.7 369.2
2 MARC0011145 311.3 377.3
2 M1GA0002231 317.6 388.2
2 MARC0070315 317.6 390.9
2 M1GA0002229 320.2 396.2
2 M1GA0002246 320.2 396.2
2 H3GA0005590 331.0 404.2
2 M1GA0002263 334.1 409.5
2 M1GA0002265 347.1 417.4
2 ALGA0109310 350.4 434.1
2 MARC0045154 362.2 445.0
2 ASGA0008524 378.4 468.5
2 ALGA0011440 383.6 482.7
2 H3GA0005598 410.5 488.2
2 ALGA0011460 410.5 496.7
2 M1GA0002294 419.1 496.7
2 H3GA0005627 427.7 502.4
2 M1GA0002310 451.5 508.1
2 ASGA0008566 462.5 516.6
2 ALGA0011480 465.2 522.2
2 MARC0008502 479.1 564.8
2 ASGA0008572 490.0 587.4
2 MARC0015843 503.6 589.9
2 ASGA0008575 503.6 589.9
2 ALGA0011482 503.6 592.4
2 DIAS0004776 510.2 592.4
2 MARC0089109 528.4 597.5
2 ASGA0008585 533.8 603.2
2 ALGA0011510 544.7 621.0
2 ASGA0008593 552.7 642.8
2 ALGA0011516 555.4 658.5
2 ASGA0008596 562.3 677.8
2 M1GA0002332 566.2 695.6
2 ALGA0011527 574.9 700.8
2 ASGA0008611 586.3 706.1
2 ASGA0008614 593.5 713.7
2 ALGA0011531 598.5 713.7
2 ASGA0008621 605.7 720.4
2 ASGA0008626 614.2 723.7
2 ALGA0011534 614.2 726.6
2 H3GA0055977 621.0 739.0
2 M1GA0025499 624.4 739.0
2 MARC0109929 624.5 744.1
2 M1GA0002346 642.7 749.2
2 ASGA0008646 645.4 751.7
2 ASGA0008649 652.7 762.1
2 ASGA0008662 658.6 779.6
2 ASGA0008665 682.2 786.2
2 ALGA0011566 687.4 805.3
2 ASGA0008705 690.0 815.6
2 M1GA0002416 690.0 823.1
2 M1GA0002423 709.1 833.2
2 ASGA0008719 717.4 838.1
2 M1GA0002438 723.0 843.0
2 ASGA0008746 728.5 856.0
2 ALGA0011623 737.8 861.1
2 DBWU0000981 743.8 873.6
2 ASGA0084492 754.3 876.6
2 MARC0023230 771.8 889.8
2 MARC0056713 775.2 902.4
2 ALGA0114758 786.0 905.3
2 ASGA0082795 791.5 907.8
2 ASGA0102450 803.1 920.9
2 M1GA0002493 817.4 936.8
2 ALGA0011643 822.8 952.7
2 ALGA0011652 822.8 957.9
2 M1GA0002485 825.5 957.9
2 MARC0101520 829.5 957.9
2 H3GA0005778 833.5 960.4
2 ALGA0011662 840.6 960.4
2 H3GA0005798 844.9 965.5
2 ASGA0008811 851.3 968.0
2 ASGA0008809 857.8 968.0
2 ASGA0008834 860.5 981.2
2 ASGA0008841 861.8 988.9
2 H3GA0005813 863.2 991.3
2 ALGA0011706 863.2 996.3
2 H3GA0005819 868.6 1004.0
2 M1GA0002528 868.6 1006.5
2 H3GA0005831 871.6 1009.0
2 MARC0089099 891.8 1036.7
2 MARC0016794 891.8 1039.3
2 M1GA0002554 918.4 1052.1
2 ASGA0008845 935.0 1067.3
2 ASGA0008848 935.1 1070.2
2 ASGA0008857 941.2 1079.8
2 ASGA0008861 950.5 1082.9
2 ALGA0011728 956.6 1087.9
2 MARC0041894 975.3 1091.0
2 H3GA0005861 994.1 1094.2
2 ASGA0008863 996.7 1099.3
2 ASGA0008864 999.4 1102.8
2 ALGA0107996 1014.7 1147.5
2 MARC0061776 1017.6 1156.8
2 ASGA0095320 1026.4 1168.5
2 ASGA0102529 1042.4 1190.3
2 H3GA0053137 1048.7 1192.8
2 MARC0042845 1048.7 1195.3
2 DBWU0000818 1062.8 1203.0
2 MARC0058937 1062.8 1203.0
2 ALGA0011760 1068.2 1222.8
2 ALGA0011764 1070.8 1235.6
2 DIAS0004778 1076.3 1243.5
2 M1GA0002584 1081.7 1251.3
2 ASGA0008939 1081.7 1251.3
2 CASI0008622 1081.7 1253.8
2 ALGA0011778 1084.4 1258.8
2 ASGA0008934 1084.4 1263.7
2 ASGA0082164 1084.4 1269.5
2 ALGA0109725 1084.4 1269.5
2 ALGA0011791 1084.4 1280.7
2 H3GA0005904 1087.1 1285.4
2 ALGA0011799 1087.1 1289.5
2 ASGA0008974 1091.1 1298.0
2 DIAS0004603 1095.1 1312.5
2 DIAS0000337 1095.1 1316.3
2 INRA0058297 1096.4 1320.0
2 DIAS0000336 1097.7 1320.0
2 MARC0012359 1100.4 1325.4
2 H3GA0005949 1113.8 1351.5
2 ALGA0011851 1133.4 1371.8
2 ALGA0011855 1133.4 1371.8
2 ALGA0011859 1133.5 1371.8
2 ALGA0011846 1137.5 1374.5
2 ALGA0011841 1141.5 1374.6
2 M1GA0002671 1141.5 1380.8
2 ASGA0009099 1144.2 1383.9
2 ALGA0011949 1152.3 1387.0
2 ALGA0011938 1152.3 1394.5
2 ALGA0011927 1152.4 1394.5
2 ASGA0009052 1154.9 1401.9
2 ASGA0009050 1155.0 1401.9
2 MARC0058488 1160.2 1409.3
2 ALGA0011900 1161.5 1416.8
2 MARC0055038 1162.8 1424.2
2 ALGA0011897 1162.8 1429.2
2 ASGA0009038 1162.8 1442.0
2 ALGA0011881 1173.9 1460.7
2 ALGA0011875 1182.2 1473.7
2 ASGA0009032 1182.2 1481.8
2 ALGA0011877 1183.5 1486.9
2 ASGA0009028 1184.8 1489.7
2 MARC0114506 1184.8 1498.8
2 ASGA0009027 1190.2 1520.1
2 ASGA0009021 1192.9 1524.9
2 DRGA0002684 1192.9 1527.3
2 H3GA0005955 1221.6 1552.8
2 ALGA0011860 1247.0 1581.0
2 MARC0050503 1257.0 1593.5
2 MARC0065010 1263.4 1603.3
2 ASGA0102837 1263.4 1605.7
2 ASGA0101291 1263.4 1605.7
2 MARC0070507 1263.5 1624.4
2 M1GA0025098 1268.8 1632.0
2 MARC0090671 1277.9 1650.6
2 MARC0016301 1291.0 1653.7
2 MARC0046222 1298.0 1675.0
2 ASGA0084128 1318.1 1691.4
2 MARC0006122 1325.2 1700.5
2 ASGA0098145 1325.2 1707.8
2 ASGA0009130 1332.5 1715.1
2 ASGA0009119 1336.8 1724.9
2 ALGA0116109 1336.8 1730.8
2 ASGA0098756 1354.7 1738.6
2 ALGA0106245 1359.3 1745.9
2 ASGA0009146 1378.9 1757.7
2 H3GA0006026 1378.9 1757.7
2 ASGA0009136 1390.4 1789.1
2 H3GA0006023 1390.4 1789.1
2 MARC0111536 1396.0 1794.3
2 ALGA0011978 1405.7 1796.8
2 ALGA0112610 1410.4 1804.6
2 ASGA0102567 1410.4 1814.4
2 ASGA0103706 1410.4 1817.6
2 ASGA0105274 1410.4 1830.9
2 MARC0067088 1413.3 1843.9
2 ALGA0106081 1416.1 1847.3
2 ASGA0094999 1419.7 1852.6
2 ASGA0101621 1419.7 1857.9
2 ALGA0113046 1431.1 1861.4
2 ASGA0086549 1446.4 1871.8
2 ASGA0094487 1446.4 1871.8
2 ALGA0012002 1452.2 1899.8
2 MARC0009808 1454.3 1909.3
2 H3GA0006029 1456.4 1912.4
2 H3GA0006033 1460.6 1921.5
2 ALGA0012022 1470.7 1927.5
2 UMB10000151 1480.8 1932.5
2 ALGA0012032 1480.8 1937.5
2 ALGA0012034 1485.0 1942.5
2 H3GA0006044 1489.2 1947.6
2 ASGA0009202 1489.2 1950.2
2 ASGA0009211 1494.9 1958.0
2 DIAS0004771 1503.6 1974.6
2 DBWU0000789 1515.3 1985.4
2 ASGA0009243 1532.3 2019.1
2 ALGA0114708 1558.4 2060.0
2 DRGA0003735 1569.3 2107.1
2 ASGA0096861 1582.2 2164.2
2 DRGA0017554 1596.4 2171.4
2 ASGA0093819 1599.8 2181.0
2 ALGA0103558 1623.2 2236.6
2 ASGA0095568 1634.4 2246.2
2 ALGA0118887 1634.4 2255.2
2 ASGA0093482 1634.4 2262.7
2 ALGA0123177 1652.5 2281.3
2 MARC0089141 1659.7 2331.9
2 ASGA0091241 1664.5 2380.8
2 ASGA0083343 1685.3 2386.1
2 H3GA0006088 1685.3 2405.0
2 MARC0027612 1691.1 2408.3
2 ALGA0012152 1691.1 2415.2
2 ASGA0009276 1692.5 2437.3
2 ASGA0009274 1694.0 2442.5
2 ASGA0009275 1706.3 2447.6
2 ALGA0012135 1706.3 2447.6
2 DBKK0000051 1706.3 2473.6
2 ASGA0009301 1706.3 2478.8
2 MARC0063245 1721.2 2482.2
2 ASGA0009300 1724.6 2489.0
2 H3GA0006098 1724.6 2499.5
2 DIAS0001373 1724.6 2507.4
2 ASGA0009314 1724.6 2515.4
2 MARC0086081 1730.3 2520.7
2 INRA0008277 1733.2 2526.5
2 MARC0099191 1754.6 2556.0
2 MARC0063238 1757.8 2566.9
2 INRA0060764 1760.6 2566.9
2 ALGA0012169 1781.9 2582.0
2 MARC0083391 1785.2 2590.5
2 ALGA0012184 1797.8 2599.1
2 ALGA0012182 1804.8 2604.7
2 DRGA0002743 1804.8 2604.7
2 INRA0008287 1804.8 2610.9
2 ASGA0009344 1804.8 2625.3
2 MARC0015122 1807.7 2643.9
2 ALGA0012217 1815.0 2660.7
2 ASGA0009363 1818.6 2660.7
2 H3GA0006122 1822.7 2670.2
2 ALGA0012199 1830.6 2676.3
2 ASGA0009346 1834.3 2676.3
2 ALGA0012192 1842.0 2686.5
2 H3GA0055446 1842.0 2689.5
2 M1GA0024551 1844.8 2689.5
2 M1GA0027279 1844.8 2689.5
2 ALGA0105266 1866.3 2700.8
2 ALGA0108160 1878.1 2709.6
2 ASGA0104384 1885.4 2712.1
2 H3GA0055001 1885.4 2717.1
2 ASGA0105635 1900.1 2719.6
2 H3GA0053741 1913.5 2727.2
2 H3GA0006144 1916.4 2732.3
2 ALGA0111487 1919.2 2735.8
2 H3GA0006150 1930.5 2746.8
2 MARC0077623 1930.5 2756.7
2 ALGA0108373 1930.5 2765.3
2 H3GA0006163 1930.5 2785.2
2 ASGA0009403 1938.9 2793.3
2 ASGA0009415 1938.9 2793.4
2 H3GA0006184 1938.9 2798.4
2 ASGA0009425 1938.9 2800.9
2 ALGA0012279 1938.9 2803.4
2 H3GA0006173 1985.9 2871.9
2 ALGA0106124 2017.3 2928.2
2 ALGA0106249 2017.3 2933.0
2 ALGA0121852 2020.0 2933.0
2 ALGA0122588 2023.8 2933.0
2 ALGA0012286 2029.1 2948.1
2 H3GA0006192 2039.4 2957.3
2 ALGA0012299 2053.6 2960.2
2 H3GA0006199 2053.6 2965.0
2 ALGA0012311 2057.3 2967.3
2 ALGA0012321 2062.9 2974.5
2 H3GA0006212 2068.6 2979.2
2 H3GA0006218 2072.2 2991.3
2 H3GA0006215 2077.4 2993.6
2 ALGA0012333 2082.8 2998.4
2 ALGA0012337 2082.8 3000.7
2 ALGA0012365 2091.1 3005.5
2 INRA0008331 2093.7 3005.5
2 ASGA0009491 2101.8 3043.3
2 DIAS0002519 2101.8 3050.7
2 ASGA0009502 2104.4 3057.6
2 ASGA0009505 2118.7 3080.6
2 ALGA0012381 2124.1 3080.6
2 ALGA0012383 2135.5 3085.3
2 ASGA0009510 2146.7 3093.6
2 ALGA0112320 2146.7 3105.0
2 H3GA0055697 2152.3 3113.1
2 H3GA0006253 2159.9 3121.3
2 ASGA0009513 2163.5 3132.3
2 ALGA0012393 2163.5 3137.2
2 H3GA0006250 2169.0 3137.2
2 ASGA0009522 2171.7 3138.4
2 ALGA0012402 2171.7 3139.6
2 H3GA0006251 2180.1 3145.5
2 ASGA0009524 2180.1 3154.5
2 MARC0008100 2188.9 3164.9
2 DRGA0002762 2194.7 3176.8
2 MARC0084482 2197.5 3185.5
2 H3GA0006255 2197.5 3185.5
2 ALGA0012412 2203.2 3195.6
2 SIRI0000818 2208.9 3213.2
2 ALGA0012414 2214.5 3221.6
2 INRA0008351 2214.5 3221.6
2 ALGA0012415 2221.4 3230.0
2 ALGA0012424 2228.2 3245.1
2 ASGA0009531 2230.9 3247.6
2 ALGA0012418 2233.6 3250.2
2 MARC0043817 2236.4 3252.8
2 H3GA0006258 2243.1 3266.6
2 ALGA0012425 2253.6 3278.8
2 ASGA0009532 2253.6 3284.6
2 ALGA0012431 2253.6 3293.5
2 H3GA0006260 2255.0 3293.6
2 MARC0015434 2256.5 3298.8
2 H3GA0006265 2278.1 3312.6
2 MARC0107054 2299.8 3320.8
2 MARC0039631 2305.7 3344.0
2 ALGA0109169 2308.6 3344.0
2 MARC0025659 2314.2 3346.6
2 MARC0030449 2326.0 3360.4
2 MARC0024974 2326.0 3374.2
2 M1GA0002781 2331.8 3382.3
2 H3GA0006271 2339.6 3384.9
2 ALGA0012456 2343.3 3394.1
2 ALGA0012462 2343.3 3403.1
2 ALGA0012467 2343.4 3410.7
2 MARC0088868 2352.2 3417.3
2 ALGA0012476 2355.1 3417.3
2 ALGA0012479 2355.1 3420.0
2 DRGA0002772 2363.9 3428.1
2 ALGA0012481 2369.6 3451.7
2 MARC0090630 2378.4 3468.4
2 ALGA0012489 2384.2 3473.7
2 H3GA0006282 2384.2 3487.5
2 INRA0008385 2391.9 3487.5
2 H3GA0006284 2395.8 3493.7
2 ASGA0101778 2416.4 3509.9
2 MARC0086501 2422.6 3509.9
2 ALGA0107213 2425.6 3509.9
2 ALGA0012504 2425.6 3515.1
2 ASGA0009568 2434.1 3522.8
2 ALGA0012515 2434.1 3525.3
2 MARC0025743 2445.6 3538.8
2 DRGA0002785 2456.2 3552.4
2 MARC0042937 2460.6 3560.2
2 MARC0056253 2469.8 3565.4
2 DRGA0002791 2473.1 3565.4
2 ALGA0012526 2476.5 3578.8
2 DRGA0002793 2480.7 3581.4
2 MARC0050788 2484.7 3583.9
2 ASGA0100338 2499.2 3603.7
2 ASGA0098560 2507.8 3614.6
2 H3GA0006292 2516.2 3639.5
2 H3GA0006295 2534.0 3651.0
2 H3GA0006290 2543.5 3671.5
2 DRGA0002798 2546.5 3700.4
2 ALGA0012549 2565.9 3706.5
2 ASGA0009583 2569.4 3712.0
2 DRGA0002803 2573.8 3732.1
2 DRGA0002806 2588.4 3738.1
2 H3GA0006303 2588.4 3757.4
2 MARC0103441 2588.4 3760.9
2 ALGA0108908 2600.2 3770.5
2 ALGA0102464 2612.2 3781.8
2 ALGA0012559 2627.5 3806.0
2 ASGA0009591 2630.4 3809.1
2 DRGA0002813 2630.4 3812.4
2 ALGA0012571 2633.2 3847.9
2 H3GA0006306 2633.2 3862.5
2 H3GA0006308 2647.9 3876.7
2 SIRI0000207 2647.9 3885.0
2 ALGA0012581 2647.9 3887.6
2 ALGA0012590 2647.9 3891.6
2 MARC0025331 2665.0 3904.9
2 ALGA0106882 2671.7 3908.1
2 DRGA0002828 2671.7 3929.7
2 DRGA0002830 2687.5 3945.8
2 ALGA0012597 2687.5 3956.7
2 DRGA0002838 2687.5 3967.7
2 DRGA0002840 2691.5 3984.1
2 ALGA0012611 2699.4 3989.2
2 ALGA0110043 2700.1 3994.3
2 H3GA0006318 2705.8 3999.3
2 ALGA0109528 2715.1 4009.6
2 ALGA0012618 2718.1 4019.7
2 ASGA0009623 2718.1 4019.7
2 MARC0012877 2724.3 4027.2
2 ASGA0009625 2737.0 4034.7
2 CASI0005539 2737.0 4034.7
2 ALGA0012629 2737.0 4049.8
2 ALGA0012631 2743.0 4055.6
2 ALGA0012634 2743.0 4055.7
2 ALGA0012637 2743.0 4073.3
2 ASGA0009634 2746.0 4081.5
2 ALGA0012638 2749.0 4081.5
2 ALGA0012642 2749.0 4084.2
2 ASGA0009650 2767.9 4101.6
2 H3GA0006332 2786.7 4117.2
2 MARC0014260 2786.8 4123.5
2 ASGA0009648 2789.8 4133.2
2 MARC0079934 2799.0 4146.2
2 ALGA0012643 2802.0 4151.6
2 M1GA0026517 2819.5 4164.9
2 ASGA0102885 2822.7 4170.2
2 ALGA0116490 2836.0 4177.2
2 MARC0010519 2839.2 4181.9
2 ALGA0012664 2845.8 4219.6
2 MARC0085641 2845.8 4227.2
2 MARC0035544 2848.6 4240.4
2 ALGA0112366 2860.5 4242.8
2 M1GA0026080 2864.3 4250.2
2 ALGA0107594 2870.6 4260.1
2 M1GA0027140 2874.5 4264.9
2 MARC0092956 2879.9 4270.5
2 M1GA0002799 2885.1 4282.2
2 H3GA0006361 2889.1 4300.4
2 H3GA0006355 2906.6 4313.1
2 MARC0030353 2906.6 4315.6
2 MARC0088324 2919.9 4323.3
2 M1GA0002805 2933.0 4328.3
2 ALGA0012728 2933.1 4331.1
2 ALGA0012725 2965.9 4350.1
2 H3GA0006376 2978.3 4355.4
2 H3GA0006383 2981.2 4355.4
2 MARC0053520 2981.2 4358.8
2 H3GA0006388 2981.2 4365.8
2 ASGA0095823 2984.1 4365.8
2 H3GA0052945 2987.0 4369.2
2 ALGA0012733 2992.9 4376.2
2 H3GA0006392 2992.9 4380.0
2 ALGA0012736 2992.9 4388.0
2 ALGA0012743 2992.9 4390.9
2 MARC0099142 2998.7 4400.0
2 ALGA0106794 3010.7 4426.4
2 H3GA0054883 3013.6 4429.1
2 MARC0050568 3013.6 4432.0
2 ASGA0104263 3053.2 4447.9
2 ASGA0083666 3070.3 4447.9
2 ALGA0116188 3070.3 4451.2
2 ALGA0121290 3075.2 4455.4
2 ASGA0088318 3092.2 4469.0
2 MARC0041828 3095.8 4479.7
2 ALGA0012754 3128.9 4490.3
2 MARC0028281 3136.5 4495.4
2 MARC0028771 3140.3 4503.2
2 MARC0103770 3140.3 4505.8
2 MARC0066440 3144.7 4508.3
2 MARC0049296 3153.6 4508.3
2 DIAS0004405 3161.0 4510.8
2 INRA0059415 3172.5 4525.0
2 MARC0033765 3175.5 4556.4
2 MARC0020428 3177.0 4556.4
2 ALGA0012772 3178.5 4561.5
2 ALGA0012781 3191.0 4572.2
2 ASGA0009757 3205.4 4579.9
2 ALGA0012784 3205.4 4582.4
2 ALGA0012786 3209.9 4585.9
2 DRGA0002876 3209.9 4591.7
2 ALGA0012798 3216.2 4595.3
2 DBWU0000245 3239.1 4608.7
2 ASGA0009768 3239.1 4611.2
2 ASGA0009797 3242.7 4613.7
2 SIRI0000800 3254.1 4613.7
2 H3GA0006428 3266.3 4626.7
2 MARC0007223 3288.9 4632.0
2 ASGA0009796 3294.0 4643.1
2 ALGA0012816 3310.2 4667.9
2 MARC0028087 3310.2 4680.6
2 MARC0097248 3320.2 4725.0
2 MARC0108314 3357.1 4773.7
2 DRGA0002878 3368.9 4799.2
2 ALGA0012822 3395.1 4815.2
2 MARC0024404 3398.0 4833.8
2 ALGA0012829 3398.0 4839.6
2 ASGA0009813 3409.0 4839.6
2 MARC0033945 3427.3 4878.4
2 ASGA0009826 3442.4 4882.4
2 ASGA0009814 3442.5 4891.0
2 ASGA0009838 3449.7 4898.7
2 ASGA0009830 3449.7 4898.7
2 ASGA0009835 3456.0 4903.8
2 MARC0005485 3460.2 4911.7
2 ISU10000111 3464.3 4924.6
2 INRA0008518 3479.2 4927.6
2 MARC0040962 3482.1 4930.1
2 ALGA0012849 3482.1 4940.6
2 ALGA0012850 3485.0 4943.2
2 INRA0008527 3496.6 4956.5
2 ALGA0012852 3496.6 4967.9
2 ALGA0012853 3496.6 4985.8
2 MARC0077635 3508.5 4985.8
2 MARC0025420 3517.4 5002.0
2 ASGA0009845 3517.4 5021.1
2 ASGA0009847 3526.2 5023.5
2 ALGA0012861 3526.2 5026.0
2 ALGA0012863 3526.3 5033.5
2 MARC0090519 3535.0 5054.7
2 MARC0005761 3535.0 5054.7
2 ASGA0096159 3535.0 5059.6
2 ALGA0113768 3535.1 5064.6
2 ALGA0012873 3538.5 5084.2
2 ALGA0012870 3549.0 5093.5
2 DRGA0002892 3566.3 5096.5
2 ALGA0012888 3566.3 5108.9
2 ASGA0009865 3577.5 5113.9
2 H3GA0006462 3577.5 5118.9
2 ALGA0012886 3591.8 5132.0
2 INRA0008555 3594.6 5137.1
2 H3GA0006468 3594.6 5139.6
2 H3GA0006466 3597.5 5142.1
2 ALGA0012897 3600.3 5144.6
2 MARC0112629 3600.3 5149.6
2 ALGA0012905 3600.3 5152.1
2 ASGA0009870 3600.3 5152.1
2 ALGA0012906 3600.3 5152.1
2 MARC0068888 3600.3 5152.1
2 MARC0113797 3603.2 5154.6
2 MARC0072985 3606.0 5159.7
2 ALGA0012908 3606.0 5174.3
2 H3GA0006476 3611.8 5187.6
2 ASGA0009876 3617.6 5198.2
2 ALGA0012911 3620.4 5204.1
2 ALGA0012914 3620.4 5209.0
2 ASGA0009880 3626.2 5211.5
2 ASGA0009884 3629.1 5224.6
2 ASGA0009887 3631.9 5227.1
2 ASGA0009885 3631.9 5236.7
2 H3GA0006477 3637.7 5249.9
2 MARC0089026 3646.7 5253.0
2 ASGA0092791 3646.7 5253.3
2 H3GA0006478 3652.7 5257.7
2 H3GA0006479 3652.7 5271.6
2 ALGA0012925 3655.6 5280.4
2 ALGA0012930 3661.5 5301.9
2 MARC0015051 3661.5 5318.9
2 ALGA0012928 3661.5 5330.3
2 INRA0008572 3661.5 5341.7
2 ASGA0009891 3661.5 5344.1
2 ALGA0012931 3661.5 5346.5
2 ASGA0009894 3667.2 5348.9
2 ASGA0009897 3673.0 5351.2
2 ALGA0012943 3681.6 5363.7
2 H3GA0006482 3690.3 5375.6
2 MARC0084076 3690.3 5389.5
2 ALGA0012945 3693.2 5399.5
2 ASGA0009899 3693.2 5404.7
2 MARC0061061 3705.2 5412.7
2 MARC0049526 3705.2 5415.3
2 ALGA0012954 3714.1 5421.3
2 H3GA0006485 3714.1 5427.4
2 ALGA0012949 3717.0 5438.9
2 ALGA0012951 3738.9 5444.4
2 ALGA0012960 3760.5 5449.6
2 H3GA0006488 3760.5 5470.8
2 ALGA0012962 3760.5 5476.2
2 ASGA0009903 3766.4 5484.0
2 ALGA0012964 3766.5 5496.6
2 ISU10000340 3770.4 5504.0
2 ALGA0012966 3778.5 5506.6
2 ALGA0012967 3778.5 5511.9
2 ASGA0009904 3778.5 5517.2
2 ALGA0012970 3781.4 5537.1
2 ALGA0012972 3784.3 5542.2
2 DRGA0002899 3799.4 5575.7
2 MARC0016369 3803.0 5581.2
2 DRGA0002902 3803.0 5586.3
2 ALGA0012982 3808.9 5594.0
2 H3GA0006499 3811.8 5604.2
2 H3GA0006502 3811.8 5609.2
2 MARC0029083 3814.7 5622.3
2 MARC0002952 3816.1 5627.3
2 DRGA0002909 3817.6 5627.3
2 INRA0008594 3817.6 5633.7
2 ALGA0012991 3817.6 5640.0
2 ALGA0012986 3820.5 5640.0
2 ALGA0012988 3821.9 5640.1
2 DRGA0002911 3823.4 5640.1
2 ALGA0012992 3824.9 5640.1
2 DRGA0002912 3826.3 5640.1
2 ALGA0110932 3829.2 5647.8
2 MARC0082325 3844.4 5653.0
2 MARC0096910 3859.3 5681.9
2 ALGA0112300 3859.3 5684.5
2 ALGA0013002 3870.9 5741.1
2 ASGA0009918 3870.9 5755.3
2 ASGA0009919 3870.9 5763.6
2 ALGA0013000 3870.9 5777.0
2 H3GA0006505 3877.3 5783.5
2 DRGA0002915 3877.3 5794.9
2 ALGA0013006 3883.8 5800.4
2 ASGA0009924 3883.9 5802.9
2 ALGA0013009 3895.7 5808.0
2 ALGA0013012 3909.3 5808.0
2 DIAS0001530 3909.3 5815.7
2 H3GA0006511 3915.0 5828.8
2 ASGA0102394 3923.5 5844.9
2 MARC0082368 3929.1 5850.0
2 ALGA0013015 3931.9 5860.4
2 H3GA0006512 3942.8 5866.7
2 MARC0005557 3946.3 5873.0
2 INRA0008596 3953.5 5880.5
2 H3GA0006513 3960.7 5893.7
2 ALGA0013017 3960.7 5901.4
2 ALGA0013018 3963.5 5935.6
2 H3GA0006515 3971.1 5960.1
2 DRGA0002924 3974.7 5965.0
2 MARC0015309 3977.5 5967.5
2 ASGA0009936 3989.0 5993.3
2 MARC0063595 3996.3 6012.7
2 ALGA0013025 4001.2 6015.2
2 ALGA0013027 4009.8 6015.2
2 ASGA0009940 4023.0 6020.2
2 ALGA0013030 4037.3 6025.2
2 ASGA0009944 4048.8 6040.8
2 H3GA0006519 4062.6 6056.2
2 ALGA0105414 4070.2 6069.2
2 ASGA0009945 4087.0 6100.7
2 ALGA0013038 4090.1 6105.7
2 MARC0083803 4090.1 6113.5
2 H3GA0006522 4092.8 6118.6
2 H3GA0006524 4095.6 6121.1
2 MARC0089377 4104.4 6134.4
2 MARC0028300 4113.2 6139.4
2 ASGA0009949 4113.2 6141.9
2 ASGA0009952 4116.0 6160.4
2 MARC0055904 4116.0 6160.4
2 ALGA0013060 4124.5 6173.0
2 MARC0036243 4146.4 6188.9
2 ALGA0013067 4165.6 6204.4
2 ALGA0013068 4190.6 6244.4
2 ALGA0013070 4199.2 6254.5
2 MARC0064216 4202.0 6254.5
2 ALGA0013074 4206.0 6256.9
2 MARC0032395 4216.3 6275.1
2 ALGA0013080 4231.7 6308.4
2 M1GA0002838 4231.7 6313.3
2 ALGA0013079 4240.2 6318.1
2 ALGA0013078 4240.2 6318.1
2 MARC0090409 4243.0 6320.5
2 ALGA0013086 4243.0 6322.9
2 ALGA0013094 4248.5 6340.9
2 MARC0005986 4251.2 6356.3
2 DRGA0002941 4259.8 6370.8
2 ALGA0013107 4268.4 6379.3
2 ALGA0013106 4287.0 6387.0
2 ALGA0013110 4299.0 6404.9
2 ASGA0009967 4304.6 6413.2
2 ALGA0013116 4304.6 6413.2
2 ALGA0013122 4313.1 6419.2
2 ALGA0013128 4324.0 6426.7
2 ASGA0009972 4327.5 6435.6
2 ALGA0013135 4330.3 6435.6
2 ALGA0013132 4330.3 6454.1
2 ALGA0013140 4330.3 6457.1
2 MARC0032052 4338.9 6466.6
2 ALGA0013141 4347.7 6479.8
2 MARC0072302 4353.4 6482.9
2 MARC0005451 4353.5 6490.0
2 ASGA0009977 4362.0 6504.8
2 ASGA0009979 4362.0 6507.5
2 ALGA0013152 4362.0 6516.0
2 ALGA0013154 4373.7 6524.7
2 ALGA0013155 4381.4 6537.9
2 ALGA0013156 4385.1 6541.0
2 MARC0005468 4387.8 6547.3
2 H3GA0006543 4393.5 6566.2
2 H3GA0006546 4408.4 6590.0
2 H3GA0006551 4414.0 6596.7
2 DBWU0000851 4414.0 6603.4
2 ASGA0010004 4421.5 6613.6
2 ALGA0013197 4425.3 6613.6
2 ALGA0013180 4433.0 6636.7
2 ASGA0010012 4436.7 6640.1
2 ALGA0013201 4445.2 6645.7
2 ALGA0013217 4445.2 6654.3
2 H3GA0052947 4450.9 6660.0
2 ALGA0013223 4454.8 6665.0
2 MARC0040352 4460.6 6673.6
2 ALGA0102837 4467.9 6688.2
2 H3GA0006570 4467.9 6696.0
2 ASGA0010032 4509.8 6785.8
2 MARC0032515 4524.8 6797.2
2 ALGA0013255 4529.4 6813.7
2 H3GA0006585 4529.4 6827.9
2 ASGA0106068 4536.8 6835.4
2 ALGA0013257 4539.6 6851.1
2 M1GA0002857 4550.8 6853.6
2 ALGA0013265 4565.1 6864.0
2 ALGA0102772 4567.9 6869.2
2 H3GA0006598 4576.2 6874.4
2 ALGA0013300 4576.3 6882.1
2 M1GA0002860 4578.9 6882.1
2 ALGA0013322 4578.9 6884.6
2 ALGA0013323 4587.3 6894.9
2 ASGA0010093 4587.3 6894.9
2 ASGA0010094 4590.0 6897.8
2 ASGA0103977 4590.0 6900.6
2 MARC0021626 4590.0 6909.3
2 ASGA0091284 4593.2 6915.0
2 MARC0114735 4596.4 6915.0
2 ASGA0096099 4601.2 6916.2
2 MARC0063495 4606.1 6917.4
2 MARC0017569 4607.4 6921.1
2 MARC0015590 4608.7 6924.8
2 ALGA0115924 4610.1 6928.4
2 ALGA0106500 4611.4 6932.0
2 ALGA0111298 4614.9 6938.9
2 MARC0019605 4622.3 6965.3
2 H3GA0006616 4634.6 6990.8
2 ALGA0013338 4640.7 7013.9
2 M1GA0002861 4655.6 7032.7
2 MARC0113446 4675.0 7048.3
2 ASGA0010109 4678.1 7054.3
2 DIAS0001301 4680.8 7070.1
2 ALGA0013348 4680.8 7073.5
2 DRGA0002956 4684.9 7078.3
2 MARC0097558 4689.0 7083.1
2 ASGA0010116 4703.7 7102.8
2 ALGA0112451 4712.4 7105.6
2 ASGA0103590 4712.4 7110.5
2 MARC0085978 4718.0 7112.9
2 H3GA0006633 4727.7 7119.4
2 ASGA0010138 4732.3 7129.4
2 M1GA0002870 4732.3 7137.6
2 ALGA0013389 4732.3 7150.4
2 MARC0073919 4735.1 7150.4
2 ASGA0010155 4735.1 7155.4
2 ASGA0010149 4740.7 7160.4
2 ASGA0010153 4746.4 7168.1
2 ALGA0013427 4749.1 7177.2
2 ALGA0013428 4754.2 7183.2
2 M1GA0002875 4762.1 7186.1
2 H3GA0006653 4769.5 7193.9
2 ASGA0010170 4778.6 7207.4
2 ALGA0013423 4781.4 7218.1
2 DBWU0000228 4803.1 7231.3
2 ASGA0010162 4824.7 7244.4
2 M1GA0024370 4833.5 7252.1
2 MARC0114368 4842.3 7252.1
2 ASGA0084847 4859.1 7263.9
2 MARC0044699 4862.8 7275.7
2 ASGA0100252 4874.2 7280.7
2 ALGA0117101 4882.7 7285.7
2 ASGA0010206 4894.2 7307.3
2 ASGA0010202 4894.2 7310.1
2 H3GA0006664 4894.2 7323.3
2 ALGA0013433 4894.2 7330.1
2 ASGA0010197 4894.3 7333.4
2 DIAS0000957 4897.1 7341.0
2 DIAS0001086 4902.6 7343.5
2 ALGA0013460 4914.3 7348.6
2 ASGA0010215 4914.3 7348.6
2 ASGA0103619 4929.2 7359.1
2 ASGA0091886 4944.4 7375.9
2 ALGA0117539 4956.4 7386.9
2 MARC0004468 4956.5 7393.1
2 DRGA0002972 4959.7 7407.1
2 MARC0054900 4976.1 7439.3
2 ALGA0013492 4979.8 7451.2
2 CASI0005092 4979.9 7453.8
2 ALGA0013495 4988.4 7461.9
2 MARC0054988 4997.1 7472.8
2 DRGA0002977 4997.1 7488.6
2 DRGA0002978 4997.1 7500.3
2 H3GA0006696 5018.0 7539.2
2 MARC0000439 5018.0 7544.4
2 ASGA0084531 5023.3 7549.5
2 ASGA0010262 5033.9 7552.5
2 ALGA0013525 5034.0 7566.1
2 ALGA0013529 5039.2 7591.0
2 MARC0112888 5039.2 7622.8
2 MARC0041784 5039.2 7635.9
2 ALGA0013534 5041.8 7641.4
2 ALGA0013538 5043.0 7655.1
2 ASGA0010278 5044.3 7666.7
2 ASGA0010287 5049.6 7680.3
2 ALGA0013549 5049.6 7683.6
2 ASGA0010290 5052.2 7689.0
2 ALGA0013555 5060.3 7699.0
2 ALGA0013564 5060.3 7702.3
2 MARC0033018 5066.9 7708.5
2 MARC0072305 5085.1 7732.7
2 ALGA0114486 5091.1 7749.1
2 MARC0029996 5095.3 7782.3
2 ASGA0010300 5099.0 7791.6
2 M1GA0002908 5099.0 7796.6
2 H3GA0006721 5107.0 7806.3
2 ALGA0013578 5112.2 7816.1
2 ALGA0013585 5112.2 7820.9
2 MARC0026693 5112.2 7828.1
2 MARC0077792 5120.0 7851.3
2 ALGA0120391 5120.0 7863.7
2 ASGA0082267 5120.0 7869.1
2 ALGA0013597 5122.6 7896.3
2 ALGA0013598 5122.6 7896.3
2 ASGA0010329 5122.6 7906.6
2 ALGA0013605 5127.9 7909.2
2 ALGA0013618 5130.5 7946.3
2 ASGA0010336 5135.8 7963.4
2 H3GA0006743 5140.9 7974.9
2 H3GA0006745 5140.9 7981.8
2 ALGA0013642 5151.6 7985.1
2 ALGA0013646 5151.6 7998.3
2 H3GA0006751 5154.2 8003.4
2 ALGA0013650 5156.8 8013.7
2 MARC0027345 5164.7 8026.4
2 MARC0065131 5164.7 8028.9
2 ALGA0013658 5164.7 8044.6
2 DRGA0002993 5169.9 8052.2
2 DRGA0002992 5169.9 8052.2
2 ALGA0013662 5181.8 8065.2
2 MARC0018316 5193.0 8072.7
2 ALGA0124456 5193.0 8072.7
2 ASGA0097854 5211.4 8077.7
2 ALGA0109366 5216.5 8080.1
2 H3GA0006754 5219.3 8082.6
2 ASGA0090703 5240.0 8121.4
2 ASGA0097814 5240.1 8131.9
2 ASGA0010359 5244.9 8147.9
2 ALGA0013667 5244.9 8156.8
2 MARC0056385 5247.3 8162.8
2 ALGA0013668 5249.7 8165.7
2 MARC0095075 5252.1 8173.4
2 MARC0041991 5252.1 8176.1
2 ALGA0121005 5257.1 8187.4
2 ASGA0094162 5260.3 8215.1
2 MARC0003869 5278.4 8240.9
2 ASGA0106437 5307.9 8263.2
2 ALGA0013687 5313.6 8273.2
2 H3GA0006772 5322.3 8273.2
2 ASGA0010360 5330.6 8285.7
2 DIAS0001332 5330.6 8295.7
2 ASGA0093593 5350.9 8319.0
2 M1GA0024860 5360.6 8323.8
2 ALGA0118294 5363.0 8330.9
2 MARC0055318 5365.3 8353.9
2 MARC0005311 5367.7 8361.0
2 ASGA0094250 5367.7 8378.5
2 MARC0022558 5370.1 8378.5
2 ALGA0013699 5384.7 8385.9
2 ALGA0013696 5404.1 8393.3
2 ALGA0013695 5411.7 8406.9
2 MARC0079844 5421.9 8413.3
2 ALGA0013690 5426.7 8418.1
2 ALGA0100978 5429.1 8418.1
2 SIRI0001358 5448.4 8425.6
2 ALGA0118558 5453.4 8446.9
2 ASGA0096782 5467.3 8451.8
2 ASGA0099456 5468.6 8451.8
2 ALGA0013702 5469.9 8456.8
2 ASGA0010379 5469.9 8465.3
2 INRA0008782 5470.0 8465.3
2 ASGA0010381 5477.1 8477.0
2 DRGA0003000 5479.5 8487.3
2 MARC0082600 5496.6 8497.4
2 ALGA0122920 5503.6 8516.7
2 ASGA0010385 5517.9 8562.6
2 ALGA0013712 5521.3 8571.8
2 H3GA0006791 5524.7 8584.6
2 ALGA0013718 5524.7 8590.0
2 MARC0067081 5524.7 8592.8
2 MARC0043071 5539.2 8629.0
2 H3GA0006897 5624.7 8827.4
2 ASGA0010510 5629.6 8833.0
2 ALGA0013994 5629.6 8850.2
2 ALGA0013993 5632.8 8857.9
2 ALGA0118004 5639.2 8893.0
2 ALGA0109891 5639.2 8902.8
2 ALGA0120895 5641.6 8958.0
2 MARC0098148 5653.8 8985.7
2 ALGA0112609 5658.6 8988.2
2 ALGA0112770 5661.0 9017.2
2 MARC0101455 5717.4 9171.3
2 H3GA0006894 5729.8 9185.6
2 MARC0081975 5734.9 9196.4
2 ALGA0013973 5748.8 9232.2
2 ALGA0013976 5754.3 9237.3
2 ALGA0013978 5754.3 9237.3
2 H3GA0006892 5765.8 9242.4
2 ALGA0013980 5812.6 9288.1
2 ALGA0013970 5854.7 9341.6
2 ASGA0010505 5859.9 9341.6
2 ASGA0010504 5864.6 9344.1
2 ALGA0017120 5879.7 9408.5
2 MARC0065336 5893.5 9420.0
2 ALGA0013966 5901.0 9477.0
2 ASGA0010501 5906.5 9488.9
2 INRA0008855 5911.9 9501.2
2 H3GA0006890 5911.9 9508.4
2 H3GA0006888 5928.0 9523.6
2 ALGA0013961 5944.0 9535.4
2 ALGA0013963 5949.3 9541.2
2 ASGA0098164 5951.9 9567.2
2 MARC0027644 5954.5 9593.7
2 INRA0008851 5954.5 9603.7
2 MARC0042730 5962.5 9619.3
2 DIAS0004492 5973.2 9642.8
2 DBUN0004170 5975.7 9645.6
2 INRA0008845 5979.0 9660.0
2 ALGA0013950 5988.0 9680.6
2 ASGA0010490 5993.2 9680.6
2 ALGA0013954 6011.2 9691.9
2 ALGA0013886 6092.7 9851.9
2 ASGA0010456 6096.7 9851.9
2 DRGA0003034 6106.8 9867.6
2 ALGA0013895 6135.7 9888.5
2 ALGA0114013 6138.5 9897.5
2 ALGA0116894 6147.9 9900.5
2 ASGA0010443 6157.4 9906.5
2 ALGA0013848 6157.4 9908.8
2 ASGA0010436 6160.1 9927.7
2 ALGA0103553 6174.6 9958.6
2 DIAS0004428 6185.3 9970.4
2 ALGA0108179 6188.6 9979.1
2 ASGA0096884 6195.4 9989.2
2 MARC0087079 6211.2 10019.1
2 MARC0067928 6219.0 10044.2
2 H3GA0006831 6219.1 10059.9
2 ALGA0013819 6239.7 10077.5
2 ASGA0010428 6250.0 10077.5
2 MARC0014198 6259.9 10086.8
2 M1GA0002934 6267.6 10099.6
2 ALGA0013811 6302.4 10117.6
2 ALGA0013808 6324.6 10124.0
2 DIAS0000178 6329.4 10133.8
2 DBMA0000048 6334.3 10140.1
2 ASGA0010423 6334.3 10140.1
2 ALGA0013804 6334.3 10143.1
2 INRA0008800 6334.3 10152.4
2 MARC0090681 6351.7 10201.2
2 DRGA0003010 6351.7 10209.2
2 ALGA0106545 6369.5 10258.7
2 ALGA0106389 6369.5 10261.5
2 MARC0013527 6378.4 10264.2
2 ALGA0114404 6383.1 10288.6
2 MARC0115255 6393.4 10294.3
2 MARC0013967 6414.7 10307.8
2 MARC0082450 6424.1 10351.5
2 ASGA0101425 6428.0 10362.4
2 ALGA0105198 6441.2 10392.1
2 MARC0014991 6468.0 10419.2
2 ALGA0104426 6471.2 10427.0
2 ALGA0120985 6481.3 10472.0
2 ALGA0104779 6484.6 10485.4
2 MARC0052150 6492.7 10509.6
2 MARC0022534 6492.7 10519.7
2 ASGA0010413 6507.3 10541.6
2 DRGA0003006 6518.7 10551.0
2 ALGA0013771 6524.5 10560.6
2 H3GA0006817 6524.5 10575.8
2 DIAS0000914 6538.4 10582.0
2 ALGA0013767 6541.5 10594.3
2 ALGA0013764 6541.6 10603.8
2 ALGA0013761 6541.6 10608.5
2 INRA0008792 6541.6 10618.0
2 DBNP0000600 6541.6 10622.6
2 MARC0005064 6562.2 10628.9
2 ALGA0013760 6565.0 10632.1
2 M1GA0002922 6565.0 10639.3
2 ASGA0098553 6573.5 10675.0
2 MARC0006299 6579.8 10693.0
2 DIAS0002715 6602.6 10717.4
2 ASGA0010401 6622.7 10745.4
2 CASI0012538 6625.4 10762.9
2 DBKK0000164 6631.8 10771.1
2 DRGA0003002 6645.4 10809.2
2 DRGA0003003 6648.7 10826.3
2 ALGA0106490 6664.2 10890.6
2 H3GA0055404 6668.9 10908.5
2 MARC0049806 6679.1 10926.4
2 ALGA0013743 6709.4 10960.4
2 ALGA0013737 6722.2 10965.5
2 H3GA0006803 6731.9 10975.9
2 DBKK0000423 6738.3 11013.5
2 MARC0013030 6738.3 11018.4
2 MARC0028684 6741.4 11051.5
2 MARC0042519 6760.8 11119.1
2 MARC0031677 6764.3 11124.6
2 MARC0052828 6770.4 11124.6
2 H3GA0052453 6770.4 11144.1
2 H3GA0006800 6770.4 11170.6
2 ASGA0090304 6786.7 11213.7
2 MARC0001458 6794.2 11285.2
2 ALGA0013726 6805.7 11321.6
2 DBUN0001218 6805.7 11325.0
2 ASGA0010395 6805.7 11327.6
2 ALGA0013721 6811.6 11330.4
2 MARC0030590 6823.6 11383.0
2 ALGA0108058 6845.8 11393.1
2 H3GA0052833 6858.7 11427.2
2 MARC0008491 6865.0 11437.3
2 MARC0029487 6883.8 11483.7
2 MARC0056781 6883.8 11539.1
2 MARC0075686 6887.1 11541.4
2 MARC0037265 6897.7 11567.9
2 MARC0111557 6901.5 11572.6
2 ASGA0010514 6913.7 11582.9
2 MARC0067051 6913.7 11597.1
2 ISU10000024 6913.7 11609.9
2 H3GA0006904 6920.0 11618.7
2 ASGA0010517 6923.0 11625.5
2 H3GA0006905 6923.1 11639.6
2 M1GA0002948 6923.1 11639.6
2 ALGA0014011 6923.1 11642.4
2 M1GA0002949 6932.5 11677.2
2 MARC0031589 6945.2 11727.6
2 MARC0041592 6956.1 11757.5
2 MARC0032630 6967.0 11811.2
2 SIRI0000027 6970.9 11817.4
2 MARC0053527 6979.2 11830.6
2 H3GA0006912 6979.2 11843.6
2 MARC0023021 6979.3 11852.4
2 ASGA0010526 6983.9 11857.5
2 INRA0008871 6988.6 11860.0
2 ASGA0102363 6991.7 11865.1
2 ASGA0010539 6991.7 11875.5
2 DIAS0001491 7004.4 11886.0
2 ASGA0010541 7023.3 11899.1
2 ALGA0014033 7026.7 11933.0
2 ALGA0014028 7026.7 11937.9
2 H3GA0006925 7029.8 11945.4
2 ASGA0010546 7032.9 11947.9
2 ALGA0014029 7032.9 11950.4
2 H3GA0006928 7044.8 11988.1
2 H3GA0006932 7052.4 11996.6
2 MARC0071942 7052.4 12037.8
2 MARC0112399 7060.0 12102.7
2 MARC0029103 7072.1 12114.5
2 MARC0035813 7072.1 12129.4
2 H3GA0055513 7072.1 12134.6
2 MARC0056864 7078.5 12148.0
2 DRGA0003051 7078.6 12155.2
2 ASGA0010561 7078.6 12162.4
2 H3GA0006944 7082.5 12166.5
2 INRA0008879 7094.7 12170.6
2 ALGA0014052 7107.7 12177.7
2 ASGA0010570 7110.8 12181.3
2 ASGA0084401 7124.6 12215.3
2 DIAS0001390 7145.7 12229.6
2 ALGA0116099 7154.3 12232.4
2 MARC0025931 7158.5 12250.8
2 ALGA0104051 7158.6 12250.8
2 MARC0082473 7168.7 12267.3
2 MARC0069730 7176.5 12272.5
2 ASGA0010575 7192.8 12294.4
2 ALGA0014061 7192.9 12300.5
2 DRGA0003053 7214.6 12324.2
2 DRGA0003054 7218.0 12332.0
2 ASGA0010572 7218.0 12334.5
2 DRGA0003056 7224.9 12343.4
2 DRGA0003057 7238.8 12355.2
2 ALGA0014072 7238.8 12360.2
2 DRGA0003055 7238.8 12365.7
2 ALGA0014069 7238.8 12373.9
2 ALGA0014068 7238.8 12385.0
2 MARC0025933 7246.7 12390.5
2 ASGA0086836 7259.4 12415.4
2 MARC0036279 7259.4 12415.4
2 MARC0099242 7259.4 12417.9
2 DIAS0001486 7262.7 12425.7
2 ALGA0014077 7269.4 12430.8
2 DRGA0003059 7269.4 12438.5
2 DRGA0003060 7292.0 12478.7
2 M1GA0002968 7310.5 12508.0
2 MARC0074327 7313.8 12513.0
2 ASGA0010593 7320.2 12515.9
2 ALGA0014085 7323.3 12528.5
2 MARC0074324 7329.7 12534.4
2 H3GA0006967 7329.7 12540.4
2 DRGA0003063 7329.7 12549.5
2 DRGA0003064 7332.9 12565.1
2 MARC0107604 7336.1 12572.8
2 DRGA0003065 7336.1 12575.3
2 ALGA0014098 7340.7 12580.4
2 H3GA0006971 7346.3 12588.1
2 MARC0019324 7367.3 12614.5
2 ASGA0010625 7381.4 12632.9
2 MARC0095015 7381.5 12653.6
2 ASGA0010629 7394.9 12684.7
2 ASGA0010632 7394.9 12694.9
2 DRGA0003069 7398.8 12700.0
2 ALGA0014110 7411.2 12700.0
2 ASGA0010636 7421.0 12705.1
2 H3GA0006974 7421.1 12710.2
2 ALGA0014115 7421.1 12717.8
2 ASGA0010644 7434.5 12720.7
2 ALGA0014121 7434.5 12732.8
2 H3GA0006975 7451.6 12742.7
2 ASGA0010642 7454.7 12746.0
2 ALGA0014120 7467.6 12757.8
2 MARC0055360 7467.6 12770.3
2 ASGA0010647 7477.0 12772.7
2 ASGA0010648 7481.5 12782.6
2 ALGA0014130 7491.7 12790.0
2 ASGA0010654 7505.1 12797.5
2 M1GA0002974 7518.1 12805.1
2 ASGA0010657 7537.5 12808.2
2 MARC0064603 7541.7 12818.0
2 MARC0001645 7554.2 12824.2
2 H3GA0006985 7560.0 12847.8
2 UMB10000069 7571.8 12852.7
2 ASGA0010665 7575.7 12863.4
2 MARC0060814 7626.3 12874.0
2 H3GA0006999 7636.0 12884.5
2 DRGA0003082 7668.1 12914.6
2 ASGA0010680 7671.1 12917.7
2 H3GA0007003 7690.4 12933.9
2 ALGA0014165 7694.1 12936.7
2 H3GA0007004 7715.5 12955.7
2 ASGA0010686 7719.0 12969.3
2 MARC0000488 7722.0 12972.6
2 INRA0008942 7724.9 12975.8
2 ASGA0010692 7743.5 12981.2
2 ASGA0010696 7751.6 12992.7
2 H3GA0007017 7775.2 13009.8
2 MARC0083503 7781.3 13030.4
2 ASGA0104997 7784.4 13030.4
2 DRGA0017493 7787.4 13033.0
2 ALGA0014192 7791.0 13050.1
2 ALGA0014189 7830.8 13063.9
2 ASGA0010704 7834.5 13067.2
2 ASGA0010702 7856.3 13074.8
2 ASGA0101845 7860.6 13094.7
2 SIRI0000809 7864.4 13122.2
2 M1GA0002987 7882.7 13130.9
2 MARC0053745 7882.7 13133.4
2 ALGA0014204 7894.7 13137.7
2 ASGA0010722 7894.7 13146.7
2 H3GA0007030 7897.6 13146.7
2 ALGA0014199 7899.0 13166.4
2 ALGA0014200 7900.6 13171.6
2 ALGA0014210 7916.6 13188.3
2 ALGA0014211 7919.6 13193.7
2 ALGA0014214 7925.8 13196.4
2 ASGA0010724 7925.8 13202.3
2 MARC0075421 7951.9 13224.4
2 ASGA0089845 7959.3 13227.0
2 ASGA0010734 7981.0 13239.1
2 DRGA0003092 7981.0 13248.1
2 ALGA0014229 7990.0 13257.3
2 ALGA0014232 7990.0 13267.4
2 ALGA0014235 8013.3 13289.1
2 ALGA0014249 8025.9 13309.4
2 ASGA0010750 8033.8 13324.9
2 MARC0035674 8037.8 13327.8
2 ASGA0010757 8050.0 13330.5
2 ASGA0010766 8058.6 13338.3
2 MARC0033611 8076.0 13353.0
2 ALGA0014259 8080.9 13372.1
2 MARC0085122 8087.3 13380.3
2 ALGA0014269 8087.3 13380.3
2 H3GA0007068 8093.7 13400.7
2 MARC0056914 8096.8 13400.7
2 DIAS0002826 8096.8 13405.2
2 ASGA0010772 8116.2 13419.6
2 MARC0055537 8116.2 13422.2
2 ASGA0010776 8120.5 13429.1
2 ALGA0014272 8154.2 13455.5
2 MARC0076423 8161.6 13475.9
2 M1GA0003004 8165.1 13486.5
2 MARC0026453 8165.1 13495.0
2 ALGA0014296 8176.3 13505.3
2 ALGA0014297 8183.2 13521.3
2 ALGA0014305 8207.2 13543.9
2 ALGA0014302 8226.8 13556.8
2 ASGA0010806 8230.3 13567.9
2 MARC0011978 8237.3 13567.9
2 ALGA0014310 8248.9 13584.0
2 H3GA0007086 8256.7 13594.8
2 M1GA0003006 8264.7 13608.1
2 ASGA0010807 8268.5 13612.8
2 ASGA0010810 8272.3 13612.8
2 DIAS0002088 8276.1 13619.4
2 ALGA0014314 8288.3 13626.2
2 ALGA0014317 8288.4 13634.6
2 H3GA0007101 8288.4 13637.4
2 ALGA0104357 8298.0 13642.9
2 ALGA0014325 8301.1 13648.4
2 MARC0026438 8301.1 13653.8
2 ALGA0014331 8301.1 13653.8
2 H3GA0007106 8301.1 13656.5
2 M1GA0003016 8312.4 13662.9
2 ASGA0085111 8322.2 13672.8
2 MARC0006734 8326.9 13676.4
2 ALGA0014352 8342.2 13688.0
2 H3GA0007129 8354.7 13697.1
2 ASGA0010854 8360.6 13716.7
2 DRGA0003113 8360.6 13716.7
2 ASGA0010858 8360.6 13719.2
2 ALGA0014367 8366.7 13729.7
2 H3GA0007135 8366.7 13742.7
2 MARC0045096 8378.2 13761.6
2 MARC0005763 8381.8 13766.6
2 ALGA0014373 8381.9 13769.1
2 ASGA0010872 8381.9 13771.6
2 ALGA0014376 8390.1 13774.1
2 ASGA0010869 8394.1 13790.1
2 H3GA0007151 8394.1 13795.9
2 ASGA0010881 8406.5 13810.6
2 ASGA0010866 8412.1 13810.6
2 DRGA0017360 8427.6 13816.7
2 DIAS0004458 8439.2 13823.2
2 MARC0002720 8439.2 13828.1
2 H3GA0007153 8447.5 13851.7
2 DRGA0003121 8455.0 13865.8
2 H3GA0007154 8465.5 13879.1
2 MARC0104082 8468.7 13907.4
2 ASGA0010890 8468.8 13907.4
2 ALGA0014401 8479.4 13917.0
2 MARC0074640 8487.8 13920.0
2 DRGA0003124 8502.9 13939.0
2 ALGA0014403 8502.9 13961.0
2 ALGA0014405 8502.9 13963.8
2 ALGA0014408 8502.9 13975.6
2 DRGA0003128 8507.4 13981.3
2 INRA0008998 8511.9 13990.2
2 H3GA0007162 8529.4 14006.1
2 ALGA0014414 8537.4 14008.9
2 H3GA0007163 8540.4 14011.4
2 MARC0047568 8543.3 14027.0
2 ALGA0122450 8546.4 14027.0
2 MARC0073945 8549.3 14039.3
2 MARC0055273 8549.3 14042.3
2 ASGA0097368 8553.4 14059.0
2 MARC0030386 8561.7 14068.7
2 H3GA0007165 8567.9 14096.3
2 ASGA0010896 8570.9 14103.6
2 ASGA0010902 8573.9 14140.5
2 ALGA0014424 8576.9 14149.5
2 ALGA0014425 8576.9 14155.4
2 ALGA0014427 8585.0 14160.2
2 MARC0028061 8588.9 14160.2
2 MARC0051431 8588.9 14166.1
2 DIAS0000313 8594.9 14166.1
2 MARC0002872 8599.6 14170.3
2 MARC0000829 8609.4 14175.8
2 DRGA0003147 8613.7 14175.8
2 ALGA0014442 8632.1 14205.0
2 DRGA0003148 8641.1 14221.8
2 ALGA0014448 8644.1 14236.8
2 H3GA0007181 8647.6 14250.4
2 MARC0074116 8662.5 14262.2
2 MARC0009395 8669.6 14271.5
2 MARC0094577 8680.3 14282.5
2 MARC0015022 8680.3 14282.5
2 ALGA0014451 8680.3 14294.9
2 ALGA0014455 8680.3 14308.9
2 INRA0009018 8680.3 14312.5
2 MARC0115243 8692.5 14354.3
2 ALGA0105109 8695.4 14369.7
2 ALGA0104910 8715.8 14375.6
2 SIRI0000014 8715.8 14414.5
2 MARC0051072 8721.0 14456.1
2 MARC0055959 8732.1 14496.3
2 ASGA0091359 8741.1 14520.3
2 ALGA0014457 8748.9 14525.2
2 ASGA0010923 8750.7 14544.1
2 ALGA0014464 8752.6 14553.1
2 ALGA0014466 8756.4 14557.2
2 MARC0114059 8759.5 14563.4
2 ALGA0014472 8762.7 14569.8
2 MARC0082081 8762.7 14578.5
2 ALGA0014480 8765.7 14595.1
2 ALGA0014483 8768.8 14615.0
2 ASGA0098763 8771.7 14625.6
2 H3GA0053215 8771.8 14629.5
2 ALGA0014485 8784.6 14639.1
2 ALGA0014487 8790.9 14639.1
2 INRA0009028 8793.9 14639.1
2 ASGA0010932 8796.9 14644.2
2 H3GA0007193 8801.4 14649.4
2 ASGA0010935 8805.9 14651.9
2 ASGA0010940 8808.9 14659.6
2 MARC0050845 8815.0 14672.7
2 ASGA0010947 8815.0 14675.1
2 MARC0113711 8827.5 14675.2
2 MARC0019476 8833.5 14680.2
2 ALGA0014502 8842.8 14713.4
2 MARC0061924 8850.6 14736.2
2 ALGA0014506 8858.5 14738.8
2 ASGA0010951 8858.5 14743.6
2 ALGA0014510 8861.6 14746.0
2 ALGA0014511 8861.6 14750.9
2 MARC0050550 8866.2 14760.8
2 ALGA0014515 8870.7 14760.8
2 INRA0009055 8876.8 14769.7
2 ASGA0010954 8879.9 14791.0
2 ALGA0014516 8879.9 14794.6
2 ASGA0101528 8889.4 14801.3
2 MARC0005413 8889.4 14804.6
2 ASGA0105490 8889.4 14804.6
2 ASGA0084050 8889.4 14807.1
2 MARC0014712 8892.6 14838.7
2 MARC0028062 8899.0 14844.9
2 DRGA0003167 8913.6 14844.9
2 ALGA0014525 8935.8 14866.1
2 ALGA0014534 8935.8 14894.0
2 SIRI0000788 8935.8 14900.6
2 ALGA0014533 8939.8 14907.7
2 ASGA0010960 8958.5 14922.8
2 MARC0008405 8958.5 14944.5
2 DRGA0003170 8958.5 14950.2
2 ASGA0010962 8958.5 14966.7
2 MARC0046666 8975.0 14989.5
2 ALGA0014542 8987.7 15036.5
2 ALGA0014549 8987.7 15056.5
2 ALGA0014545 8987.7 15061.8
2 ASGA0010968 9000.4 15103.5
2 MARC0075386 9008.2 15115.4
2 MARC0061144 9016.2 15123.1
2 H3GA0007213 9016.2 15123.2
2 ALGA0014553 9023.9 15135.7
2 ASGA0096603 9035.2 15151.6
2 H3GA0007214 9038.1 15159.8
2 DRGA0003177 9038.1 15168.2
2 ALGA0014568 9069.4 15189.6
2 ALGA0014573 9073.5 15200.6
2 ASGA0010975 9085.5 15219.3
2 DRGA0003183 9093.9 15224.2
2 H3GA0007218 9105.8 15229.1
2 ALGA0014585 9117.5 15249.5
2 DRGA0003186 9121.2 15252.6
2 ASGA0010980 9124.5 15255.0
2 MARC0019188 9131.2 15262.4
2 ASGA0010984 9138.0 15264.9
2 MARC0013462 9144.8 15267.3
2 DRGA0003193 9151.7 15277.4
2 ALGA0014587 9155.1 15282.3
2 ALGA0014588 9155.1 15284.7
2 MARC0032884 9161.3 15284.7
2 ALGA0014591 9167.6 15294.7
2 MARC0024201 9167.6 15302.0
2 H3GA0007224 9180.4 15306.9
2 MARC0028129 9183.4 15319.9
2 ALGA0014598 9189.4 15327.5
2 ALGA0014601 9198.7 15335.1
2 MARC0070187 9211.6 15340.2
2 MARC0109827 9211.6 15340.2
2 H3GA0007225 9217.9 15347.9
2 ALGA0014604 9224.0 15355.5
2 DRGA0003199 9224.1 15368.7
2 ALGA0014606 9239.9 15376.9
2 H3GA0007228 9266.8 15416.2
2 ALGA0014617 9273.0 15453.1
2 CASI0005590 9277.6 15464.0
2 ALGA0014619 9282.3 15472.5
2 ALGA0014621 9289.2 15487.9
2 ALGA0014623 9292.6 15487.9
2 ALGA0014625 9292.6 15495.7
2 DRGA0003215 9314.3 15503.3
2 ASGA0011004 9314.3 15508.2
2 MARC0035937 9333.8 15518.4
2 DRGA0003220 9339.7 15529.0
2 MARC0038799 9339.8 15563.8
2 DRGA0003221 9339.8 15590.8
2 DRGA0003223 9339.8 15594.5
2 INRA0009112 9346.1 15608.1
2 DRGA0003225 9354.3 15627.3
2 DRGA0003226 9359.6 15630.2
2 ASGA0011018 9371.1 15636.2
2 ALGA0014651 9376.6 15645.3
2 MARC0028598 9382.2 15650.4
2 INRA0009121 9386.6 15662.9
2 ASGA0011020 9395.4 15665.8
2 ALGA0114318 9403.9 15668.8
2 MARC0013344 9403.9 15682.0
2 DIAS0004805 9418.4 15687.7
2 MARC0026998 9421.8 15705.7
2 ASGA0089651 9421.9 15713.3
2 MARC0002972 9421.9 15726.3
2 ASGA0011023 9427.7 15738.0
2 ALGA0014661 9446.1 15746.6
2 INRA0009124 9453.2 15753.6
2 ALGA0014680 9459.4 15759.3
2 MARC0010028 9462.4 15772.3
2 ALGA0014668 9462.4 15787.2
2 MARC0088658 9468.6 15801.5
2 ALGA0014696 9471.7 15851.0
2 ASGA0011041 9483.1 15863.5
2 MARC0115495 9490.3 15872.1
2 ASGA0011039 9493.8 15874.6
2 ALGA0014689 9509.7 15895.0
2 ALGA0014688 9516.0 15909.3
2 ASGA0011029 9522.4 15914.8
2 MARC0074251 9541.5 15974.9
2 ASGA0092360 9555.8 15982.6
2 ASGA0103566 9565.0 15987.7
2 MARC0017289 9571.2 15990.2
2 ALGA0112076 9577.1 15995.2
2 MARC0014741 9589.4 16000.3
2 MARC0042944 9589.4 16007.9
2 ASGA0096522 9593.9 16018.3
2 MARC0095945 9603.2 16034.1
2 ALGA0014711 9606.5 16034.1
2 ASGA0011047 9613.4 16036.6
2 MARC0036740 9622.5 16044.1
2 ALGA0014705 9628.5 16049.1
2 ALGA0014698 9628.5 16049.1
2 ALGA0014718 9632.9 16054.0
2 ASGA0011055 9637.2 16056.4
2 ASGA0011053 9640.8 16059.2
2 INRA0009169 9665.0 16073.8
2 H3GA0007265 9677.3 16076.7
2 ASGA0011060 9684.4 16081.6
2 ALGA0014721 9700.4 16089.2
2 MARC0035119 9700.4 16094.1
2 ALGA0106518 9723.3 16096.6
2 MARC0030451 9724.7 16099.0
2 ALGA0014744 9726.1 16102.2
2 ASGA0011062 9731.9 16108.8
2 H3GA0007271 9748.5 16111.2
2 ALGA0014743 9758.1 16116.0
2 ASGA0011071 9771.9 16123.3
2 ASGA0011072 9780.8 16126.7
2 H3GA0007274 9791.6 16131.6
2 CASI0009067 9798.6 16137.9
2 ALGA0014750 9802.0 16137.9
2 ALGA0014756 9816.4 16141.1
2 ALGA0014758 9824.9 16147.5
2 ASGA0011082 9836.3 16152.3
2 ALGA0118661 9850.5 16157.1
2 ASGA0011086 9871.4 16168.4
2 ASGA0011087 9871.4 16173.9
2 ALGA0014760 9871.5 16178.6
2 ALGA0014761 9871.5 16183.3
2 ALGA0014763 9880.2 16188.0
2 DRGA0003274 9901.5 16199.0
2 ALGA0014764 9901.5 16208.8
2 MARC0031604 9901.5 16218.6
2 ALGA0014769 9907.9 16230.3
2 MARC0101890 9925.3 16246.6
2 DRGA0003276 9940.7 16263.0
2 ASGA0093519 9940.7 16277.7
2 MARC0040572 9955.2 16283.8
2 ASGA0011092 9958.6 16291.2
2 ALGA0014776 9958.6 16298.6
2 ASGA0011094 9969.1 16303.4
2 MARC0088193 9969.1 16310.7
2 ALGA0014782 9969.1 16320.6
2 DRGA0003281 9983.6 16325.5
2 ALGA0014789 9993.8 16347.2
2 ALGA0014791 10000.4 16356.9
2 DRGA0003285 10000.4 16359.9
2 ALGA0014793 10005.8 16365.8
2 ASGA0011102 10011.3 16378.1
2 INRA0009187 10014.7 16396.6
2 MARC0087102 10018.0 16399.4
2 ALGA0014799 10025.0 16402.3
2 MARC0066717 10025.0 16407.4
2 ASGA0011109 10027.7 16407.4
2 ALGA0114373 10030.4 16413.0
2 ASGA0011111 10038.8 16420.4
2 ALGA0106053 10054.7 16436.2
2 H3GA0007290 10064.0 16451.1
2 DIAS0004763 10064.0 16455.1
2 ALGA0014815 10070.8 16468.1
2 MARC0089612 10077.7 16468.1
2 ALGA0014821 10077.7 16471.0
2 ALGA0014813 10081.6 16481.8
2 ALGA0014828 10095.8 16498.2
2 ASGA0011126 10095.8 16498.2
2 INRA0009216 10104.7 16500.7
2 ALGA0014822 10113.6 16505.9
2 ALGA0014833 10117.5 16508.4
2 DRGA0003304 10129.9 16511.0
2 ASGA0011127 10137.8 16513.5
2 H3GA0007294 10148.6 16523.8
2 ALGA0014839 10148.6 16528.9
2 M1GA0003042 10154.0 16531.4
2 DRGA0003307 10160.3 16537.8
2 MARC0103716 10170.1 16544.2
2 ALGA0014842 10173.8 16549.8
2 DRGA0003310 10181.4 16558.1
2 ASGA0011132 10188.9 16579.0
2 CASI0008977 10198.4 16584.1
2 ASGA0102699 10206.6 16603.1
2 CASI0008653 10213.3 16616.1
2 ASGA0011136 10218.6 16618.5
2 MARC0033418 10226.8 16621.0
2 ASGA0011139 10237.7 16628.5
2 ASGA0011141 10245.8 16630.9
2 ASGA0011142 10256.9 16630.9
2 DRGA0003313 10268.0 16630.9
2 ALGA0014862 10280.8 16631.0
2 ASGA0011144 10286.9 16645.8
2 MARC0046688 10294.9 16652.7
2 DRGA0003319 10294.9 16658.6
2 H3GA0007303 10302.0 16661.5
2 ASGA0100062 10305.6 16674.1
2 ALGA0014875 10305.6 16679.0
2 ASGA0011153 10305.6 16681.4
2 ALGA0014870 10305.6 16688.8
2 DIAS0003314 10310.9 16701.4
2 DRGA0003323 10313.6 16701.4
2 ALGA0014885 10316.2 16716.4
2 ALGA0014887 10322.5 16717.8
2 MARC0084258 10332.5 16719.2
2 ALGA0104610 10339.3 16719.2
2 DRGA0003332 10339.3 16724.2
2 ALGA0014897 10342.6 16730.1
2 INRA0009281 10346.0 16742.3
2 DRGA0003335 10346.0 16744.7
2 ALGA0014902 10346.0 16773.0
2 ALGA0014905 10346.0 16773.0
2 ALGA0014907 10365.6 16780.8
2 ASGA0011173 10385.1 16786.7
2 DRGA0003336 10388.7 16820.6
2 ASGA0011178 10395.9 16826.1
2 ASGA0011179 10395.9 16828.6
2 ALGA0014922 10404.0 16846.6
2 ALGA0014924 10412.4 16846.6
2 MARC0003849 10412.4 16861.6
2 ALGA0014927 10415.8 16865.6
2 ALGA0014928 10426.1 16865.6
2 ASGA0011184 10431.5 16868.3
2 CASI0009427 10436.8 16878.1
2 DRGA0003341 10450.9 16893.1
2 MARC0045031 10453.8 16906.5
2 ASGA0083219 10477.1 16922.7
2 ALGA0014936 10504.5 16925.6
2 ALGA0014938 10510.0 16925.7
2 ASGA0011190 10521.5 16929.0
2 ASGA0011191 10558.9 16935.9
2 ALGA0014944 10594.5 16946.4
2 ALGA0014943 10599.6 16962.7
2 ALGA0014948 10599.6 16965.1
2 MARC0046187 10603.5 16972.8
2 ASGA0011194 10606.8 16975.2
2 ALGA0014953 10606.8 16985.5
2 INRA0009310 10617.6 17013.1
2 SIRI0000913 10621.1 17039.9
2 ASGA0011197 10631.7 17050.8
2 ASGA0011198 10637.2 17072.1
2 ASGA0011203 10637.2 17078.1
2 ALGA0014956 10639.9 17092.9
2 ALGA0014958 10648.6 17101.7
2 MARC0114070 10657.3 17122.4
2 ALGA0014967 10668.6 17140.5
2 ALGA0014964 10668.6 17144.1
2 ALGA0014974 10689.4 17178.0
2 ALGA0014973 10692.6 17203.5
2 ALGA0014972 10692.6 17206.3
2 CASI0008627 10707.8 17256.5
2 ASGA0099056 10722.5 17273.1
2 ASGA0011209 10742.4 17299.5
2 DRGA0003351 10748.8 17317.7
2 DRGA0003353 10751.6 17317.7
2 MARC0020624 10760.1 17332.0
2 DRGA0003354 10763.3 17337.5
2 ALGA0014980 10766.5 17337.5
2 ALGA0014984 10783.2 17373.4
2 M1GA0003044 10788.6 17384.9
2 MARC0081930 10788.6 17387.9
2 H3GA0007331 10801.2 17457.2
2 MARC0011772 10810.5 17460.2
2 ASGA0011214 10818.0 17479.0
2 ASGA0011215 10827.8 17479.0
2 ALGA0014996 10827.8 17489.5
2 ALGA0014997 10827.8 17497.3
2 ASGA0011217 10838.9 17500.7
2 ASGA0086572 10841.6 17519.1
2 ALGA0015009 10861.8 17540.7
2 H3GA0007338 10878.7 17543.4
2 ALGA0015023 10883.7 17561.4
2 ASGA0011229 10889.9 17563.8
2 ASGA0011236 10897.7 17575.3
2 MARC0071760 10905.4 17586.9
2 MARC0067122 10905.4 17589.5
2 ALGA0015039 10912.9 17627.4
2 CASI0009191 10924.4 17633.7
2 ALGA0015040 10927.0 17633.7
2 H3GA0007354 10934.2 17658.7
2 ALGA0015049 10945.3 17661.2
2 ALGA0015051 10948.2 17665.9
2 INRA0009382 10950.8 17670.6
2 ALGA0015056 10955.9 17682.9
2 H3GA0007359 10965.8 17692.8
2 ALGA0015059 10969.8 17696.2
2 ALGA0015064 10982.9 17710.5
2 ASGA0011255 10988.2 17710.6
2 DRGA0003363 10999.4 17713.0
2 ASGA0011259 10999.4 17721.0
2 H3GA0007364 11004.9 17729.0
2 ASGA0011260 11013.3 17729.0
2 ALGA0015074 11013.3 17748.7
2 MARC0000935 11027.7 17765.9
2 H3GA0007369 11035.9 17773.9
2 ALGA0015085 11035.9 17773.9
2 ASGA0011273 11044.1 17778.7
2 ALGA0015097 11044.2 17786.0
2 H3GA0007374 11044.2 17790.8
2 ASGA0011283 11049.4 17793.2
2 ASGA0011288 11060.4 17799.0
2 ALGA0015101 11065.8 17799.1
2 H3GA0007378 11069.4 17808.0
2 MARC0095788 11075.6 17814.7
2 H3GA0007380 11079.4 17817.9
2 H3GA0007381 11079.4 17822.9
2 ALGA0015117 11079.4 17827.9
2 MARC0095168 11079.4 17834.1
2 INRA0009450 11105.9 17845.2
2 H3GA0007385 11105.9 17889.2
2 ALGA0015142 11132.3 17903.7
2 ASGA0011303 11140.8 17914.2
2 ALGA0015125 11146.2 17933.0
2 MARC0021477 11157.4 17938.0
2 ALGA0015133 11157.4 17943.1
2 H3GA0007383 11165.7 17945.9
2 ALGA0015141 11165.7 17961.5
2 H3GA0007391 11180.2 17986.2
2 ASGA0011309 11180.2 17991.2
2 ALGA0015148 11180.2 17998.2
2 H3GA0007386 11183.0 18009.1
2 MARC0081279 11185.8 18034.0
2 ALGA0113999 11188.6 18038.5
2 ALGA0119340 11195.4 18039.9
2 ASGA0089346 11195.5 18046.7
2 ASGA0097507 11198.8 18057.0
2 MARC0006600 11205.4 18064.5
2 MARC0104000 11205.5 18067.2
2 ASGA0101201 11212.2 18094.6
2 MARC0058544 11215.5 18097.6
2 ALGA0107313 11222.3 18100.6
2 ALGA0015157 11222.3 18112.0
2 H3GA0007394 11225.1 18112.0
2 ASGA0011312 11227.9 18120.4
2 H3GA0007397 11233.7 18131.9
2 H3GA0007398 11239.4 18153.3
2 ALGA0015164 11239.4 18156.0
2 ALGA0015171 11248.1 18156.0
2 MARC0052388 11248.1 18158.8
2 CAHM0000038 11261.3 18183.8
2 ASGA0103896 11267.7 18187.1
2 MARC0066799 11274.2 18201.8
2 MARC0076591 11282.9 18207.6
2 ALGA0115180 11282.9 18243.3
2 ASGA0011322 11282.9 18248.9
2 MARC0113829 11295.9 18256.8
2 ALGA0015178 11298.9 18272.9
2 DRGA0003378 11305.2 18280.7
2 ALGA0015182 11305.2 18286.9
2 ASGA0011326 11308.0 18307.0
2 ALGA0015188 11319.3 18311.8
2 ALGA0015193 11319.3 18315.5
2 ALGA0015194 11324.7 18328.1
2 ALGA0015201 11324.7 18331.1
2 DRGA0003385 11330.0 18337.0
2 ASGA0011348 11330.0 18352.5
2 ASGA0011350 11343.8 18365.7
2 H3GA0007413 11343.8 18365.7
2 ASGA0011354 11351.7 18368.2
2 H3GA0007417 11355.5 18368.2
2 DIAS0002757 11367.6 18401.5
2 ALGA0115079 11367.6 18411.2
2 MARC0013078 11378.3 18421.1
2 MARC0097037 11389.3 18433.1
2 ALGA0015229 11401.0 18450.8
2 DRGA0003393 11401.0 18483.3
2 ALGA0015239 11411.1 18505.5
2 ALGA0015247 11424.6 18509.4
2 MARC0073219 11424.7 18526.0
2 DRGA0003398 11424.7 18526.0
2 ASGA0011405 11424.7 18531.7
2 DRGA0003397 11424.7 18537.5
2 MARC0114606 11424.7 18542.0
2 ASGA0011399 11428.1 18551.3
2 ALGA0116065 11438.8 18561.7
2 M1GA0003057 11438.9 18576.0
2 ALGA0015273 11449.6 18593.7
2 ASGA0011426 11453.0 18593.7
2 ASGA0011431 11453.0 18600.8
2 H3GA0007452 11458.6 18605.6
2 ALGA0015281 11464.2 18612.7
2 H3GA0007455 11464.2 18615.0
2 ASGA0011440 11469.7 18617.2
2 MARC0049138 11479.8 18625.2
2 ALGA0015302 11490.4 18629.2
2 ASGA0011447 11502.0 18634.0
2 ASGA0011448 11509.4 18634.0
2 H3GA0007467 11516.7 18672.0
2 ALGA0015329 11520.2 18676.6
2 INRA0009584 11525.6 18682.3
2 DRGA0003408 11530.9 18691.0
2 ASGA0011464 11542.7 18706.7
2 MARC0085598 11542.7 18710.2
2 DIAS0001363 11557.9 18732.8
2 ALGA0015356 11573.0 18740.0
2 H3GA0007473 11573.0 18740.0
2 ALGA0015360 11579.7 18745.0
2 ALGA0015367 11579.7 18758.0
2 ALGA0015371 11589.9 18774.9
2 H3GA0007475 11601.4 18785.9
2 MARC0071118 11601.4 18785.9
2 ASGA0011504 11607.1 18800.0
2 ALGA0015393 11614.2 18814.7
2 ASGA0011509 11621.2 18832.8
2 MARC0095286 11627.3 18861.6
2 ASGA0011518 11678.5 18910.8
2 MARC0021474 11746.1 18940.2
2 MARC0036679 11752.4 18945.1
2 H3GA0007480 11770.7 18957.7
2 ALGA0015416 11773.4 18960.0
2 INRA0009610 11773.4 18972.4
2 INRA0009614 11792.0 18985.0
2 ASGA0011521 11792.0 18993.2
2 DRGA0003445 11792.0 18996.9
2 INRA0009616 11813.9 19012.3
2 H3GA0007484 11813.9 19015.0
2 ASGA0011530 11827.7 19029.3
2 ASGA0011539 11827.7 19034.1
2 DRGA0003447 11834.5 19036.4
2 ALGA0015433 11837.4 19041.2
2 ASGA0011544 11837.4 19041.2
2 H3GA0007487 11853.2 19048.6
2 ASGA0011538 11873.9 19066.1
2 ASGA0097255 11881.2 19076.1
2 ALGA0106889 11886.9 19101.8
2 ASGA0011559 11887.0 19105.5
2 ALGA0015452 11889.8 19105.5
2 ALGA0015446 11892.7 19115.7
2 ASGA0095011 11892.7 19125.7
2 ALGA0015441 11899.2 19139.4
2 ASGA0011552 11905.8 19142.7
2 ALGA0015445 11919.9 19146.0
2 ALGA0015465 11919.9 19164.8
2 DRGA0003452 11924.0 19188.0
2 ASGA0011563 11932.0 19201.6
2 ALGA0015457 11935.0 19206.5
2 ALGA0015469 11935.0 19208.9
2 ASGA0011576 11935.0 19208.9
2 ASGA0011583 11937.9 19218.8
2 ALGA0108994 11941.8 19230.3
2 ASGA0093727 11949.9 19235.9
2 ALGA0119935 11952.9 19238.6
2 MARC0018735 11959.0 19252.9
2 MARC0014765 11971.5 19261.2
2 MARC0034266 11977.4 19268.6
2 ALGA0116789 11977.4 19268.6
2 ALGA0117661 11987.5 19273.5
2 DIAS0001464 11992.4 19283.7
2 MARC0008985 11998.2 19286.1
2 ASGA0100885 12004.2 19294.4
2 ASGA0099025 12020.7 19326.6
2 H3GA0055301 12028.7 19329.6
2 ASGA0092132 12036.5 19340.0
2 MARC0033594 12036.5 19345.1
2 ALGA0104414 12036.5 19345.1
2 ALGA0015484 12039.5 19350.4
2 H3GA0007509 12061.8 19360.9
2 H3GA0007515 12084.8 19370.1
2 ALGA0015500 12088.9 19379.4
2 MARC0067253 12092.4 19387.3
2 ASGA0011601 12098.4 19387.4
2 ALGA0015515 12101.3 19387.4
2 DRGA0003459 12107.3 19387.4
2 H3GA0007526 12108.2 19393.6
2 ASGA0102458 12109.2 19403.1
2 ASGA0082965 12110.2 19403.1
2 MARC0094807 12129.6 19413.6
2 MARC0056257 12142.1 19413.6
2 MARC0031990 12142.1 19418.9
2 ALGA0107733 12148.0 19424.1
2 MARC0080651 12156.9 19450.3
2 ASGA0011612 12165.7 19454.2
2 H3GA0007534 12172.4 19458.2
2 MARC0044555 12186.6 19466.3
2 H3GA0007532 12186.7 19466.3
2 ASGA0011613 12189.6 19466.3
2 ASGA0100044 12195.6 19486.6
2 ALGA0122606 12199.0 19489.3
2 DRGA0003466 12202.5 19492.0
2 H3GA0007536 12216.7 19504.7
2 H3GA0007537 12216.7 19508.5
2 H3GA0007538 12247.3 19528.8
2 DRGA0003470 12260.1 19538.6
2 ALGA0015546 12260.1 19538.6
2 DRGA0003480 12266.2 19549.3
2 ALGA0015551 12307.5 19572.3
2 DRGA0003477 12321.3 19587.1
2 CASI0007313 12357.0 19614.1
2 ASGA0089488 12360.0 19619.8
2 ALGA0106138 12366.2 19626.1
2 ALGA0015558 12375.0 19651.1
2 ASGA0011624 12384.0 19658.9
2 ASGA0011625 12392.2 19664.1
2 MARC0068932 12396.2 19666.6
2 ASGA0011627 12399.2 19666.7
2 ALGA0015562 12403.0 19671.8
2 ALGA0015564 12414.6 19684.1
2 DRGA0003491 12417.5 19691.0
2 ASGA0011630 12420.4 19703.0
2 ASGA0011632 12432.9 19715.8
2 H3GA0007548 12432.9 19718.8
2 MARC0008226 12445.4 19724.0
2 MARC0026920 12457.7 19727.2
2 ASGA0011639 12470.0 19736.9
2 ALGA0015585 12472.9 19749.9
2 MARC0087675 12475.7 19761.2
2 MARC0036757 12479.0 19781.0
2 ALGA0114147 12482.4 19792.3
2 MARC0105139 12496.8 19797.4
2 ALGA0015591 12499.8 19797.4
2 ALGA0015589 12499.8 19802.4
2 DRGA0003504 12518.1 19810.0
2 MARC0003761 12521.4 19812.5
2 ASGA0011661 12521.4 19826.2
2 DRGA0003509 12521.4 19832.4
2 MARC0080318 12521.4 19832.4
2 ASGA0011670 12521.4 19844.8
2 ALGA0015616 12531.6 19844.8
2 DRGA0003510 12536.6 19855.0
2 UMB10000068 12536.6 19855.0
2 ASGA0011679 12541.1 19863.0
2 H3GA0007568 12555.2 19868.8
2 INRA0009686 12555.2 19871.8
2 ALGA0015640 12558.1 19874.9
2 ASGA0011685 12560.9 19874.9
2 ALGA0121411 12563.8 19882.4
2 ASGA0103793 12566.7 19882.4
2 M1GA0003083 12566.7 19882.4
2 H3GA0007563 12566.7 19897.6
2 MARC0070949 12566.7 19897.6
2 ALGA0015625 12569.6 19897.6
2 MARC0050580 12586.1 19913.0
2 DRGA0003513 12594.2 19918.1
2 ALGA0015656 12597.7 19918.1
2 ASGA0011695 12599.4 19920.6
2 ALGA0015663 12601.1 19929.7
2 ASGA0011700 12606.3 19935.7
2 ALGA0015678 12616.9 19938.7
2 DRGA0003518 12619.9 19946.5
2 ALGA0015672 12622.8 19959.9
2 ASGA0011705 12628.9 19966.0
2 DRGA0017490 12635.0 19978.6
2 MARC0021146 12641.2 19988.0
2 MARC0021039 12645.8 19997.5
2 ALGA0015685 12645.8 20002.9
2 ALGA0015690 12650.2 20009.5
2 ALGA0015696 12650.2 20016.1
2 H3GA0007581 12666.5 20021.3
2 ALGA0015699 12669.6 20023.9
2 DRGA0003530 12676.0 20029.2
2 MARC0025351 12679.8 20053.7
2 DRGA0003533 12679.8 20053.7
2 MARC0081799 12722.9 20137.0
2 MARC0082074 12737.4 20142.4
2 MARC0009018 12737.4 20147.7
2 ASGA0097366 12741.4 20152.8
2 MARC0049113 12746.3 20155.4
2 ASGA0101150 12763.2 20158.0
2 MARC0086833 12778.5 20160.6
2 MARC0040057 12778.5 20165.9
2 MARC0056590 12786.7 20179.8
2 ASGA0095691 12794.9 20179.8
2 MARC0063557 12816.0 20185.2
2 ALGA0109836 12843.1 20193.2
2 MARC0095090 12843.1 20246.0
2 ALGA0015707 12852.6 20246.0
2 MARC0071899 12855.6 20262.2
2 M1GA0027063 12865.0 20262.2
2 ALGA0015721 12871.2 20269.9
2 ASGA0011724 12874.3 20269.9
2 ALGA0015726 12890.3 20283.3
2 ASGA0011729 12896.2 20285.8
2 ASGA0011734 12911.2 20288.4
2 DRGA0003538 12915.4 20293.6
2 ALGA0015731 12919.5 20293.6
2 DRGA0003542 12925.0 20293.6
2 MARC0053309 12936.5 20300.7
2 DRGA0003544 12939.4 20304.3
2 ALGA0015739 12943.8 20308.3
2 MARC0017383 12948.3 20312.2
2 ASGA0011739 12948.3 20312.2
2 DRGA0003545 12961.1 20317.7
2 DRGA0003554 12961.1 20331.5
2 MARC0062025 12961.1 20334.8
2 MARC0052732 12976.8 20344.9
2 SIRI0001446 12986.2 20363.4
2 MARC0114456 13009.0 20382.4
2 MARC0075960 13024.8 20405.0
2 ASGA0091042 13028.3 20407.9
2 ALGA0015748 13035.5 20430.0
2 ASGA0011748 13041.7 20449.6
2 ASGA0011751 13047.2 20458.8
2 INRA0009745 13055.7 20472.5
2 ASGA0011756 13061.3 20482.4
2 MARC0057392 13061.3 20485.6
2 ALGA0015785 13066.8 20488.8
2 ASGA0011772 13074.3 20498.9
2 ASGA0011777 13078.5 20501.6
2 INRA0009763 13097.4 20514.3
2 MARC0038747 13102.5 20530.3
2 ASGA0011790 13118.1 20546.8
2 DRGA0003569 13136.9 20560.1
2 MARC0085924 13151.6 20573.4
2 ALGA0115544 13160.7 20586.4
2 ASGA0011793 13166.3 20597.8
2 ALGA0015828 13169.1 20606.2
2 MARC0032128 13169.1 20615.4
2 ASGA0011807 13174.8 20615.5
2 ALGA0015822 13180.4 20632.6
2 ASGA0011798 13186.1 20638.5
2 MARC0090805 13188.9 20686.9
2 ALGA0105633 13194.7 20697.4
2 ALGA0109210 13194.7 20706.4
2 MARC0049864 13210.3 20723.0
2 ASGA0105156 13240.3 20753.1
2 ASGA0098980 13279.7 20786.8
2 ALGA0103066 13279.7 20786.8
2 ALGA0110295 13279.7 20789.8
2 MARC0112705 13282.5 20802.4
2 ALGA0105517 13282.6 20810.1
2 ALGA0015833 13282.6 20833.3
2 H3GA0007643 13285.4 20839.2
2 ALGA0015837 13288.3 20847.4
2 ASGA0011815 13297.2 20860.6
2 ASGA0011818 13300.1 20863.4
2 ALGA0015861 13327.1 20893.2
2 ALGA0015866 13350.1 20919.8
2 ALGA0015852 13353.3 20919.8
2 ASGA0011831 13356.2 20927.4
2 ASGA0100118 13359.0 20935.1
2 ALGA0112661 13361.9 20940.8
2 DIAS0003483 13365.1 20943.6
2 ASGA0095791 13371.6 20943.6
2 ALGA0015877 13381.6 20961.8
2 DRGA0003579 13392.1 20967.6
2 ASGA0011843 13396.3 20978.3
2 MARC0085402 13400.6 20986.1
2 DIAS0002725 13400.6 20989.3
2 ASGA0093797 13403.5 20999.3
2 MARC0021851 13407.9 21020.1
2 H3GA0007679 13407.9 21037.8
2 H3GA0007676 13412.2 21040.5
2 ALGA0115383 13421.0 21053.0
2 ASGA0103752 13423.8 21059.1
2 DRGA0003584 13426.7 21073.2
2 ALGA0015914 13438.3 21090.1
2 ASGA0011881 13438.3 21099.3
2 DRGA0003586 13441.8 21099.3
2 ALGA0015925 13452.5 21099.3
2 ALGA0015931 13455.3 21108.6
2 ASGA0011891 13461.0 21111.6
2 ASGA0011890 13463.9 21117.0
2 ALGA0015933 13466.7 21117.0
2 ASGA0011900 13470.2 21122.4
2 MARC0058842 13473.7 21136.5
2 ASGA0011904 13481.0 21141.9
2 ALGA0015941 13486.8 21147.3
2 MARC0112131 13495.4 21149.9
2 ASGA0011914 13498.1 21149.9
2 ASGA0011920 13500.9 21155.2
2 ASGA0083902 13506.5 21158.1
2 MARC0075011 13521.4 21185.2
2 DRGA0003597 13542.7 21202.4
2 DRGA0003596 13548.2 21205.0
2 ASGA0011926 13553.7 21207.6
2 ALGA0015954 13561.9 21207.6
2 DRGA0003595 13582.9 21215.7
2 ASGA0011937 13592.9 21222.5
2 ALGA0015962 13596.0 21225.9
2 ALGA0118729 13602.4 21229.2
2 MARC0073090 13605.5 21229.2
2 H3GA0053915 13605.5 21229.2
2 ALGA0118755 13608.2 21232.7
2 MARC0014451 13616.6 21240.0
2 DIAS0000427 13619.2 21240.0
2 CASI0006869 13619.3 21248.1
2 ALGA0015985 13621.9 21256.1
2 MARC0077125 13644.9 21264.0
2 MARC0026630 13656.9 21269.2
2 ASGA0011958 13660.2 21271.8
2 MARC0086807 13664.6 21274.3
2 ALGA0015991 13669.0 21274.3
2 ALGA0015993 13673.4 21279.4
2 ALGA0015997 13687.4 21286.3
2 ALGA0016002 13687.4 21289.7
2 ALGA0016007 13701.2 21314.9
2 ALGA0016010 13707.3 21328.8
2 DBWU0000841 13720.3 21335.5
2 H3GA0007711 13725.7 21338.1
2 ALGA0016016 13728.3 21345.8
2 ALGA0016019 13733.7 21364.7
2 ALGA0105117 13744.6 21375.9
2 H3GA0053802 13750.0 21381.4
2 ALGA0016025 13756.2 21393.9
2 DRGA0003611 13770.3 21399.4
2 MARC0035588 13774.1 21410.8
2 ALGA0016038 13793.9 21426.7
2 SIRI0001374 13795.2 21434.2
2 INRA0009829 13796.5 21434.2
2 ALGA0016045 13803.0 21436.6
2 H3GA0007722 13809.6 21436.6
2 ALGA0016053 13812.9 21444.2
2 ALGA0016055 13812.9 21451.7
2 DRGA0003625 13827.8 21459.5
2 ALGA0016059 13830.7 21459.5
2 ASGA0012014 13835.0 21462.1
2 ALGA0016067 13848.6 21462.1
2 ALGA0016065 13848.6 21469.8
2 ALGA0016062 13859.6 21469.8
2 MARC0044111 13859.6 21469.8
2 CASI0009217 13859.6 21469.8
2 ASGA0098368 13871.0 21474.8
2 MARC0107219 13880.4 21478.6
2 CASI0009926 13884.9 21482.4
2 ASGA0012020 13884.9 21487.5
2 ALGA0016084 13913.5 21523.1
2 ASGA0012025 13943.5 21555.1
2 ALGA0016091 13959.6 21565.5
2 DRGA0003638 13964.8 21565.5
2 DRGA0003644 13971.9 21572.0
2 H3GA0007740 13977.6 21578.5
2 ALGA0016099 13983.3 21578.5
2 ASGA0012041 14000.9 21583.6
2 MARC0065043 14012.0 21608.6
2 MARC0051277 14023.0 21624.4
2 ASGA0012044 14025.5 21624.4
2 ASGA0012046 14030.1 21642.1
2 H3GA0007744 14034.7 21653.5
2 MARC0028568 14046.6 21675.4
2 MARC0062539 14049.9 21677.9
2 ALGA0016123 14053.2 21690.1
2 MARC0069124 14064.7 21697.3
2 MARC0003739 14112.6 21713.8
2 DIAS0004486 14152.2 21734.3
2 ALGA0016137 14168.4 21743.9
2 ALGA0016139 14180.4 21752.4
2 ALGA0108053 14194.1 21759.8
2 INRA0009902 14194.1 21762.3
2 MARC0111807 14202.4 21777.7
2 ALGA0016154 14209.7 21790.1
2 ASGA0012075 14225.2 21793.3
2 ALGA0016159 14225.2 21796.0
2 ALGA0016156 14228.4 21816.5
2 ALGA0016162 14231.6 21840.1
2 DRGA0003653 14245.1 21843.1
2 ASGA0012078 14253.6 21845.7
2 MARC0063459 14263.1 21854.0
2 ASGA0012080 14279.8 21866.6
2 H3GA0007766 14300.7 21886.1
2 MARC0022210 14300.7 21894.4
2 H3GA0007770 14312.1 21911.9
2 ALGA0016206 14342.9 21942.4
2 H3GA0007803 14357.0 21965.9
2 ALGA0016212 14357.0 21969.4
2 ALGA0016219 14362.7 21969.4
2 ALGA0016220 14377.2 21985.2
2 ASGA0012130 14379.9 21985.2
2 ALGA0016221 14382.5 21991.4
2 H3GA0007812 14388.0 21994.4
2 ALGA0016232 14393.5 21997.4
2 INRA0009955 14402.8 22005.7
2 DRGA0003657 14422.7 22026.3
2 CASI0011965 14422.7 22026.3
2 ISU10000081 14428.4 22031.3
2 MARC0004958 14437.2 22033.8
2 ASGA0012143 14452.1 22041.4
2 ALGA0016255 14457.6 22054.5
2 M1GA0003144 14460.3 22064.9
2 ASGA0012174 14465.8 22078.4
2 MARC0074909 14474.4 22078.4
2 DRGA0003661 14480.1 22078.4
2 ALGA0016267 14480.1 22078.4
2 DIAS0003549 14488.8 22082.3
2 ASGA0104970 14488.8 22086.1
2 ALGA0117249 14491.5 22086.1
2 ALGA0119537 14491.5 22088.7
2 ALGA0117327 14491.5 22091.2
2 MARC0031710 14497.0 22091.2
2 ALGA0016284 14502.4 22104.5
2 MARC0064843 14510.8 22113.8
2 ASGA0012209 14522.1 22121.0
2 ALGA0016289 14522.1 22127.0
2 ASGA0012216 14524.9 22134.4
2 MARC0041770 14530.5 22143.9
2 ASGA0012234 14533.2 22149.0
2 ALGA0016329 14536.0 22156.7
2 DRGA0003673 14541.6 22164.5
2 ASGA0012263 14547.2 22167.1
2 ASGA0012246 14547.2 22169.6
2 ALGA0016343 14549.9 22186.4
2 M1GA0003159 14549.9 22204.3
2 ASGA0106099 14557.4 22232.9
2 ALGA0110367 14561.1 22232.9
2 MARC0114019 14566.5 22238.1
2 MARC0114026 14577.5 22249.1
2 H3GA0055281 14587.4 22251.8
2 MARC0065320 14594.3 22260.1
2 ASGA0099159 14599.0 22283.3
2 ASGA0104521 14604.1 22283.3
2 ASGA0083731 14624.5 22297.3
2 MARC0001584 14633.6 22302.1
2 ALGA0122534 14646.1 22306.3
2 ALGA0123262 14649.1 22315.9
2 ALGA0115517 14649.2 22316.0
2 H3GA0007919 14657.0 22362.7
2 ALGA0016362 14662.3 22365.7
2 H3GA0007927 14662.3 22365.7
2 ALGA0016380 14665.0 22365.7
2 ALGA0016372 14674.3 22368.6
2 ALGA0016369 14680.4 22387.6
2 M1GA0003191 14683.4 22400.8
2 M1GA0003187 14687.3 22400.8
2 H3GA0007928 14697.4 22413.6
2 ASGA0012293 14712.3 22424.3
2 ALGA0016393 14715.9 22438.7
2 ALGA0016395 14728.4 22443.7
2 ASGA0012344 14748.8 22496.9
2 M1GA0003208 14751.5 22496.9
2 ALGA0016417 14751.5 22519.0
2 ALGA0016445 14754.2 22522.2
2 DRGA0003680 14756.8 22530.9
2 ALGA0104158 14762.2 22547.5
2 ASGA0098016 14762.2 22547.5
2 ALGA0102558 14770.6 22553.8
2 DIAS0001483 14770.6 22553.8
2 ASGA0097135 14770.6 22563.5
2 MARC0030425 14777.5 22566.3
2 ASGA0086895 14777.5 22572.5
2 ASGA0012391 14784.4 22597.0
2 M1GA0003236 14795.5 22604.7
2 ALGA0016497 14798.8 22608.0
2 H3GA0008004 14809.1 22611.6
2 ALGA0105825 14814.5 22617.4
2 ASGA0092262 14817.1 22621.0
2 ALGA0109657 14822.5 22628.9
2 MARC0038009 14833.8 22637.0
2 ALGA0108786 14833.8 22645.1
2 ALGA0113620 14838.0 22645.1
2 MARC0038322 14842.2 22647.7
2 DIAS0003378 14849.0 22662.6
2 ALGA0016529 14878.8 22691.2
2 ALGA0016512 14878.8 22704.5
2 ALGA0016514 14887.0 22704.5
2 ALGA0016515 14887.1 22717.9
2 ASGA0012442 14891.4 22720.9
2 ALGA0016525 14896.4 22723.9
2 ASGA0102714 14901.2 22739.8
2 ASGA0104950 14901.2 22739.8
2 MARC0076698 14916.5 22762.4
2 ALGA0106855 14923.5 22787.8
2 ALGA0111164 14926.4 22791.6
2 ALGA0111327 14926.4 22795.4
2 MARC0017488 14926.5 22806.1
2 MARC0109723 14929.1 22815.4
2 ALGA0120473 14929.1 22826.1
2 ALGA0104280 14949.7 22837.4
2 ALGA0109544 14952.5 22843.7
2 ALGA0111158 14960.9 22872.6
2 ALGA0121603 14966.5 22878.2
2 MARC0027499 14966.5 22878.2
2 ASGA0093586 14972.0 22883.4
2 ASGA0099832 14981.7 22887.0
2 ASGA0096478 14992.8 22892.1
2 MARC0069164 15001.8 22898.6
2 ASGA0012460 15018.2 22932.7
2 ALGA0016543 15020.8 22935.4
2 ASGA0012452 15024.0 22935.4
2 H3GA0008017 15037.6 22943.7
2 ALGA0122310 15051.5 22943.7
2 ALGA0107974 15057.6 22948.9
2 ASGA0082084 15060.6 22948.9
2 ASGA0083935 15060.6 22951.5
2 ALGA0016550 15073.3 22954.0
2 ASGA0012467 15082.8 22966.5
2 ALGA0016561 15085.8 22972.6
2 MARC0098683 15090.3 22983.2
2 MARC0035418 15094.8 23009.4
2 DIAS0000702 15101.6 23009.4
2 DIAS0001406 15108.4 23012.0
2 ASGA0012476 15131.5 23020.1
2 ASGA0012482 15134.7 23020.1
2 ALGA0016576 15144.8 23030.8
2 ASGA0106380 15155.5 23047.1
2 ASGA0012490 15166.2 23052.2
2 ALGA0016578 15168.7 23071.6
2 ASGA0012489 15171.4 23076.7
2 ASGA0012505 15179.4 23076.7
2 ASGA0012507 15183.2 23081.8
2 ALGA0016593 15188.5 23081.8
2 M1GA0003264 15206.0 23110.4
2 MARC0045025 15215.5 23123.2
2 H3GA0008030 15218.6 23126.1
2 MARC0087200 15223.7 23136.7
2 MARC0000659 15228.7 23144.7
2 MARC0088815 15233.7 23161.3
2 MARC0007192 15233.7 23166.4
2 ALGA0118922 15236.2 23168.9
2 ASGA0099547 15241.1 23182.6
2 M1GA0025140 15243.6 23215.4
2 ALGA0109429 15254.3 23220.5
2 MARC0003638 15257.3 23220.5
2 ALGA0116940 15272.1 23225.6
2 MARC0034746 15275.7 23233.5
2 ALGA0116887 15275.7 23249.8
2 H3GA0008038 15289.3 23269.0
2 ASGA0012523 15294.5 23271.5
2 ASGA0012527 15294.5 23271.6
2 M1GA0003271 15302.3 23274.5
2 M1GA0024750 15315.9 23290.5
2 ASGA0012529 15332.3 23314.5
2 DBMA0000166 15332.3 23319.9
2 DIAS0004579 15332.4 23328.2
2 SIRI0001449 15345.6 23375.1
2 ALGA0016619 15345.6 23386.1
2 DRGA0003685 15369.0 23408.6
2 DRGA0003684 15372.1 23415.6
2 H3GA0008056 15378.8 23441.0
2 ASGA0012539 15378.8 23454.1
2 DBWU0001071 15388.7 23466.5
2 H3GA0008060 15399.8 23498.1
2 MARC0014750 15405.3 23506.5
2 ASGA0012566 15408.1 23517.9
2 ALGA0016645 15413.6 23537.2
2 H3GA0008071 15416.3 23539.7
2 MARC0035023 15419.0 23555.8
2 ASGA0099703 15423.1 23560.1
2 H3GA0055612 15427.2 23572.7
2 ALGA0120374 15429.9 23578.6
2 ALGA0114080 15432.6 23589.9
2 MARC0085778 15432.6 23592.6
2 MARC0074674 15438.1 23592.6
2 ASGA0100627 15440.7 23600.8
2 ALGA0106024 15440.8 23617.3
2 ALGA0113652 15449.1 23625.0
2 ASGA0097941 15460.2 23635.1
2 MARC0050442 15461.5 23646.3
2 M1GA0024862 15462.8 23655.3
2 MARC0078176 15462.8 23659.7
2 ASGA0099181 15465.4 23669.3
2 M1GA0026135 15468.1 23678.9
2 ASGA0091040 15470.7 23678.9
2 ASGA0094027 15476.0 23686.2
2 ASGA0094376 15484.1 23692.3
2 ASGA0097127 15484.1 23697.9
2 ASGA0090552 15492.3 23705.8
2 ASGA0089701 15500.6 23711.0
2 ASGA0102510 15506.0 23757.3
2 MARC0067006 15506.0 23817.0
2 MARC0054325 15506.0 23834.7
2 MARC0091371 15514.4 23843.3
2 MARC0089203 15528.7 23848.4
2 ALGA0016668 15534.1 23853.6
2 ALGA0016695 15534.1 23853.6
2 ALGA0016710 15538.2 23894.9
2 ASGA0012617 15542.1 23894.9
2 M1GA0003331 15548.4 23914.5
2 ASGA0093027 15561.5 23920.6
2 MARC0103709 15569.6 23930.8
2 MARC0037895 15569.7 23935.6
2 ALGA0108863 15569.7 23947.4
2 ALGA0109571 15572.3 23951.8
2 ASGA0094095 15574.9 23960.9
2 MARC0114345 15590.9 23967.6
2 ASGA0093527 15598.5 23970.7
2 ALGA0106386 15598.5 23974.4
2 M1GA0024132 15606.4 23989.6
2 ALGA0123585 15610.3 23995.4
2 H3GA0056652 15613.3 23998.1
2 DRGA0017574 15619.3 24006.8
2 ALGA0116847 15632.7 24022.7
2 ALGA0101011 15640.5 24045.9
2 ASGA0085499 15640.5 24051.4
2 ASGA0084429 15640.5 24059.2
2 ALGA0016726 15643.1 24062.0
2 H3GA0008139 15648.3 24115.2
2 MARC0089536 15656.4 24139.6
2 ALGA0016753 15656.4 24142.8
2 ALGA0016744 15667.3 24156.0
2 ALGA0016736 15672.5 24158.5
2 MARC0086959 15675.1 24161.3
2 ALGA0121565 15680.4 24170.8
2 ALGA0016791 15680.4 24191.5
2 ALGA0016788 15691.2 24202.2
2 ASGA0012674 15699.2 24210.0
2 ASGA0012673 15702.7 24212.9
2 ALGA0016777 15706.2 24212.9
2 MARC0081393 15709.6 24234.5
2 ASGA0012688 15717.5 24276.7
2 ALGA0016809 15717.5 24288.0
2 ALGA0016818 15722.8 24293.1
2 ALGA0016825 15722.8 24300.9
2 ASGA0012706 15726.2 24331.4
2 ASGA0103220 15733.3 24339.9
2 ALGA0119053 15738.6 24348.1
2 ALGA0016839 15741.1 24352.0
2 MARC0096250 15741.1 24369.0
2 ASGA0012708 15749.2 24369.0
2 ALGA0105204 15749.2 24380.9
2 MARC0005107 15757.5 24392.9
2 ALGA0016865 15774.6 24406.1
2 DRGA0003700 15777.2 24411.1
2 ALGA0016849 15782.4 24421.2
2 ASGA0012719 15787.7 24431.4
2 ASGA0012722 15795.8 24431.4
2 ALGA0016858 15801.0 24436.5
2 ASGA0012724 15809.1 24445.2
2 ALGA0016868 15809.1 24463.6
2 ALGA0016883 15814.4 24476.2
2 ALGA0016889 15817.0 24484.1
2 ASGA0012738 15820.1 24494.4
2 ALGA0016910 15833.3 24504.8
2 DRGA0003711 15833.3 24527.4
2 ASGA0012759 15843.9 24534.7
2 ALGA0116165 15843.9 24572.2
2 MARC0047953 15846.4 24572.2
2 H3GA0055810 15846.4 24572.2
2 MARC0077006 15854.1 24586.0
2 ALGA0122209 15856.6 24588.7
2 ASGA0097209 15864.4 24602.9
2 ASGA0104162 15870.8 24615.0
2 M1GA0025396 15874.0 24615.0
2 ALGA0102994 15877.1 24620.7
2 ALGA0120126 15886.3 24623.1
2 ASGA0095249 15889.3 24638.2
2 ALGA0123896 15892.3 24660.4
2 MARC0020514 15895.5 24660.5
2 H3GA0056793 15898.7 24666.4
2 DIAS0001058 15905.1 24669.4
2 ALGA0120145 15907.5 24675.9
2 ASGA0099180 15907.5 24681.3
2 ALGA0115846 15915.0 24703.8
2 H3GA0055347 15920.0 24716.1
2 ASGA0012763 15920.0 24725.6
2 ALGA0016937 15926.3 24738.6
2 ASGA0012775 15926.3 24751.2
2 H3GA0008218 15932.5 24763.7
2 H3GA0008213 15932.6 24766.4
2 ALGA0016948 15938.8 24779.2
2 ASGA0096672 15945.2 24779.2
2 ALGA0120331 15945.2 24779.2
2 MARC0021501 15950.2 24779.3
2 MARC0002516 15957.7 24812.3
2 ALGA0109755 15960.2 24815.1
2 MARC0068935 15962.6 24820.3
2 ASGA0106143 15965.1 24827.7
2 MARC0038368 15967.5 24827.7
2 ALGA0115378 15972.5 24827.7
2 ALGA0118223 15972.5 24837.7
2 ALGA0116650 15972.5 24847.6
2 ASGA0104922 15975.0 24855.0
2 ASGA0092024 15977.4 24855.1
2 H3GA0053174 15977.4 24863.4
2 ALGA0120935 15985.0 24878.0
2 ASGA0102908 15991.8 24882.1
2 ALGA0102592 15995.0 24886.0
2 ALGA0109457 16005.1 24925.7
2 ASGA0083885 16014.4 24930.4
2 MARC0070267 16017.3 24937.5
2 ALGA0107308 16017.3 24940.3
2 MARC0094605 16032.6 24971.9
2 MARC0054923 16037.6 24982.6
2 ASGA0094295 16044.2 24992.3
2 ASGA0093951 16047.5 25003.4
2 MARC0035716 16047.5 25003.4
2 ASGA0106355 16055.0 25006.8
2 ASGA0099432 16071.1 25030.2
2 MARC0035424 16074.4 25040.4
2 MARC0094815 16077.8 25042.9
2 ASGA0097653 16081.1 25059.0
2 MARC0055611 16086.2 25087.1
2 ASGA0105629 16092.3 25087.1
2 MARC0058435 16103.8 25102.7
2 ASGA0090230 16112.3 25121.1
2 ALGA0104903 16115.6 25145.7
2 ASGA0088902 16115.6 25160.2
2 ASGA0097050 16115.6 25173.0
2 ASGA0102768 16120.8 25185.0
2 MARC0087762 16123.4 25191.1
2 ALGA0118122 16132.7 25192.6
2 ALGA0103359 16132.8 25208.1
2 ASGA0085878 16138.8 25222.7
2 MARC0083200 16138.9 25222.7
2 ASGA0100170 16152.1 25268.3
2 ALGA0119457 16165.3 25283.2
2 DIAS0000701 16170.2 25291.9
2 M1GA0003346 16170.2 25324.1
2 M1GA0003373 16175.0 25333.1
2 M1GA0003354 16178.7 25339.1
2 ASGA0012786 16189.9 25343.4
2 H3GA0008263 16189.9 25346.4
2 H3GA0008275 16193.0 25350.6
2 ALGA0016994 16195.5 25359.1
2 ALGA0016998 16205.9 25366.6
2 ASGA0012834 16205.9 25366.6
2 ALGA0017005 16216.4 25382.5
2 MARC0006554 16221.5 25394.8
2 ALGA0123873 16221.5 25400.4
2 ALGA0109062 16226.6 25416.0
2 M1GA0026729 16239.7 25431.5
2 ASGA0089573 16250.2 25444.4
2 ALGA0118977 16253.7 25454.6
2 H3GA0008320 16257.1 25454.6
2 M1GA0003488 16260.4 25462.0
2 ASGA0012858 16262.9 25471.0
2 M1GA0003510 16265.5 25483.3
2 ALGA0017039 16273.3 25486.1
2 DIAS0000940 16286.9 25509.4
2 ALGA0017050 16295.1 25520.3
2 ALGA0017059 16308.8 25533.9
2 M1GA0003551 16316.8 25547.3
2 ALGA0017063 16330.2 25552.5
2 ALGA0017057 16343.5 25557.6
2 H3GA0008386 16346.0 25560.4
2 ALGA0017064 16346.1 25569.2
2 H3GA0008378 16346.1 25588.0
2 ALGA0017071 16348.6 25596.0
2 M1GA0003605 16351.2 25604.3
2 H3GA0053589 16356.5 25604.3
3 H3GA0055317 0.0 0.0
3 MARC0034822 7.9 0.0
3 M1GA0024177 10.9 16.0
3 MARC0058243 23.8 40.7
3 ASGA0100278 26.4 43.5
3 H3GA0052692 34.5 59.7
3 ASGA0096635 37.2 69.5
3 MARC0076363 48.1 72.6
3 ASGA0083999 53.3 103.4
3 ALGA0107591 54.5 106.0
3 MARC0058572 55.8 106.1
3 ASGA0085315 80.3 160.5
3 ALGA0103149 83.0 168.2
3 MARC0069764 94.6 184.6
3 MARC0074035 94.6 195.2
3 ALGA0017128 111.1 195.3
3 H3GA0008408 114.5 203.0
3 SIRI0000689 120.8 211.8
3 DRGA0003754 130.6 216.0
3 H3GA0008429 134.9 232.7
3 ASGA0012981 140.5 248.8
3 M1GA0003642 160.5 272.1
3 ASGA0012975 160.6 279.7
3 ALGA0017157 165.8 279.8
3 H3GA0008443 176.3 282.2
3 ALGA0017166 176.3 287.3
3 ASGA0081973 198.9 323.4
3 ASGA0082138 198.9 326.0
3 MARC0029348 198.9 339.6
3 ASGA0099204 209.7 356.2
3 ALGA0112153 209.7 377.1
3 ASGA0105135 222.2 408.8
3 M1GA0027098 231.9 408.8
3 ASGA0106430 246.9 417.0
3 ALGA0114502 249.3 422.3
3 MARC0113422 254.3 425.0
3 ALGA0106514 279.6 436.2
3 M1GA0026528 291.3 453.4
3 ALGA0121230 318.5 476.9
3 ASGA0099178 331.4 480.0
3 MARC0020406 334.7 504.8
3 ASGA0103230 337.4 504.8
3 ALGA0115511 345.9 529.4
3 MARC0010060 370.0 532.0
3 ALGA0112941 392.2 543.0
3 ALGA0119936 394.9 548.4
3 ALGA0111088 409.4 600.9
3 ALGA0106290 433.0 634.6
3 MARC0043512 446.0 639.5
3 ALGA0103983 446.0 646.9
3 ALGA0107604 454.9 659.2
3 ALGA0110704 459.3 662.2
3 MARC0097042 469.1 662.2
3 MARC0052769 477.4 669.8
3 ASGA0013022 481.5 672.3
3 MARC0030908 485.5 685.2
3 M1GA0003685 493.6 685.2
3 ASGA0013033 507.2 691.2
3 ALGA0017188 516.3 698.7
3 M1GA0003719 516.3 707.6
3 ASGA0095199 529.2 707.6
3 DBWU0000744 531.6 715.1
3 ALGA0017206 531.6 725.0
3 ALGA0017209 535.3 727.4
3 ASGA0013067 539.1 732.2
3 H3GA0008496 541.5 739.4
3 ALGA0017217 544.0 754.6
3 ASGA0013088 544.0 762.5
3 ALGA0017245 560.2 771.6
3 ALGA0017237 584.5 783.8
3 ASGA0013123 591.8 788.5
3 SIRI0001195 599.3 793.2
3 ASGA0013114 606.8 793.2
3 M1GA0003805 614.1 800.2
3 ALGA0017286 614.1 804.8
3 H3GA0008532 614.1 804.8
3 MARC0045055 614.1 809.5
3 ASGA0013175 614.1 814.1
3 ASGA0085159 614.1 823.7
3 ASGA0082282 614.2 833.5
3 ASGA0090353 625.7 833.5
3 MARC0074777 625.7 833.5
3 MARC0008230 628.6 846.1
3 ASGA0099002 631.5 850.9
3 ALGA0123159 631.5 864.7
3 ALGA0120533 643.9 884.7
3 MARC0004652 643.9 897.3
3 H3GA0056202 646.8 899.7
3 MARC0039330 646.8 902.9
3 ASGA0096844 655.0 921.2
3 ASGA0102836 680.6 1034.0
3 ALGA0119853 691.1 1064.5
3 H3GA0008543 705.7 1101.5
3 ALGA0017310 708.5 1110.4
3 ALGA0017312 708.5 1115.1
3 ASGA0013186 708.5 1115.1
3 H3GA0008549 721.1 1135.1
3 ALGA0017319 721.1 1137.2
3 ASGA0094535 721.1 1150.2
3 ASGA0099952 784.0 1196.0
3 ASGA0098960 814.4 1196.0
3 ALGA0119747 825.6 1216.5
3 MARC0094175 825.6 1226.3
3 ALGA0017327 830.7 1228.5
3 ASGA0013214 846.2 1231.2
3 MARC0088651 849.1 1239.8
3 ASGA0013227 860.1 1248.0
3 DBWU0000430 867.4 1253.4
3 H3GA0008586 874.8 1262.8
3 DBWU0000400 878.6 1262.8
3 M1GA0003908 890.4 1279.8
3 ASGA0013261 894.3 1286.8
3 DIAS0000057 912.3 1295.7
3 H3GA0008608 917.8 1299.5
3 ASGA0013247 921.5 1308.6
3 ASGA0013254 936.7 1334.8
3 MARC0043169 943.0 1337.4
3 MARC0022478 966.8 1357.1
3 ASGA0092808 997.5 1369.9
3 DIAS0003280 1014.0 1410.7
3 ALGA0107362 1014.0 1436.4
3 MARC0085413 1019.5 1438.8
3 ALGA0017376 1019.5 1442.5
3 ASGA0013277 1035.0 1446.2
3 M1GA0026659 1039.3 1451.2
3 DIAS0000599 1061.9 1464.1
3 ALGA0017394 1061.9 1466.5
3 DBWU0000448 1069.8 1471.3
3 DBWU0000145 1069.8 1471.4
3 ALGA0017416 1069.8 1477.1
3 ASGA0013321 1077.8 1504.0
3 MARC0079867 1089.9 1513.1
3 ASGA0013325 1093.6 1521.9
3 M1GA0003954 1101.3 1524.3
3 ASGA0013332 1101.4 1524.3
3 ASGA0013334 1101.4 1526.7
3 DBWU0000697 1111.7 1529.1
3 ASGA0013344 1118.3 1534.1
3 H3GA0008665 1118.3 1534.1
3 ALGA0017462 1122.4 1549.8
3 H3GA0008684 1138.1 1577.2
3 ALGA0017513 1143.3 1592.9
3 M1GA0003974 1148.6 1608.5
3 H3GA0008689 1154.0 1610.8
3 ALGA0017502 1155.3 1619.2
3 DIAS0000574 1156.7 1635.6
3 MARC0029250 1156.7 1644.0
3 DIAS0001481 1159.3 1655.1
3 DIAS0000572 1167.4 1662.5
3 ASGA0082304 1172.6 1672.5
3 M1GA0004043 1183.0 1680.0
3 ALGA0017541 1186.1 1687.3
3 ASGA0013444 1195.9 1700.0
3 MARC0027888 1216.1 1726.9
3 H3GA0008759 1251.4 1772.2
3 ALGA0017578 1257.0 1772.2
3 ALGA0017591 1259.5 1784.4
3 ALGA0017593 1271.4 1800.0
3 SIRI0001321 1288.4 1807.5
3 MARC0048573 1313.3 1810.0
3 H3GA0008779 1318.2 1817.6
3 ALGA0017611 1327.7 1820.9
3 ASGA0013487 1331.0 1827.6
3 ASGA0013496 1339.2 1840.5
3 H3GA0055247 1353.1 1856.3
3 ALGA0118500 1353.1 1858.8
3 ALGA0103420 1360.2 1861.2
3 ALGA0113979 1360.2 1861.2
3 ALGA0108581 1363.3 1863.7
3 ASGA0103978 1363.4 1863.7
3 ALGA0108099 1363.4 1866.2
3 ALGA0109183 1368.2 1868.6
3 ALGA0017638 1373.0 1880.2
3 ASGA0013502 1388.8 1891.0
3 M1GA0004053 1388.8 1897.1
3 ALGA0017674 1398.2 1917.9
3 ALGA0124296 1404.1 1938.2
3 ASGA0092202 1404.1 1943.1
3 ASGA0096228 1404.1 1945.6
3 MARC0014259 1404.1 1953.0
3 ASGA0083528 1416.6 1962.9
3 MARC0045001 1416.6 1975.4
3 ASGA0102969 1416.7 1983.9
3 MARC0067097 1431.2 1989.6
3 MARC0076501 1434.6 1992.4
3 ASGA0013539 1434.6 2016.3
3 H3GA0008811 1439.6 2016.3
3 ASGA0013544 1449.9 2029.1
3 ASGA0013542 1452.4 2029.1
3 DRGA0003786 1454.9 2032.5
3 ASGA0104364 1465.3 2047.5
3 MARC0073628 1469.2 2055.3
3 MARC0056315 1473.0 2055.3
3 MARC0089414 1473.0 2057.8
3 ALGA0017679 1475.5 2062.8
3 H3GA0008807 1475.5 2062.8
3 MARC0052206 1478.0 2073.2
3 ALGA0017689 1480.5 2078.2
3 MARC0020850 1487.0 2078.2
3 DRGA0003789 1493.6 2097.4
3 ALGA0017698 1502.4 2111.0
3 ALGA0017693 1506.7 2120.8
3 ASGA0013553 1513.0 2128.4
3 MARC0051705 1522.5 2136.0
3 ASGA0013557 1522.5 2136.0
3 ALGA0017713 1527.7 2146.3
3 ALGA0017719 1527.7 2159.4
3 DRGA0003797 1530.3 2170.7
3 ALGA0017723 1530.3 2191.2
3 MARC0030069 1532.9 2202.1
3 ALGA0107078 1538.1 2222.6
3 MARC0097081 1538.1 2225.4
3 ASGA0013576 1538.1 2228.8
3 ASGA0013586 1543.3 2242.3
3 ASGA0013572 1545.8 2248.0
3 M1GA0004071 1545.8 2260.5
3 MARC0052132 1545.8 2262.9
3 MARC0046084 1545.8 2265.3
3 M1GA0004083 1550.9 2268.2
3 H3GA0008853 1550.9 2280.3
3 MARC0070289 1558.6 2285.1
3 M1GA0004091 1558.6 2285.1
3 H3GA0008874 1561.1 2297.3
3 H3GA0008875 1563.6 2302.0
3 MARC0046180 1568.7 2306.6
3 MARC0060402 1571.3 2318.8
3 M1GA0004093 1573.8 2323.6
3 H3GA0008864 1573.8 2325.9
3 ASGA0013613 1573.8 2330.5
3 ALGA0108355 1576.4 2347.4
3 MARC0011511 1578.9 2350.1
3 ASGA0013632 1584.1 2363.8
3 ASGA0013633 1586.7 2363.8
3 ALGA0017790 1589.3 2374.8
3 ASGA0013639 1594.6 2382.0
3 ALGA0017787 1597.6 2394.6
3 ASGA0013642 1600.5 2404.6
3 ALGA0017798 1616.6 2414.8
3 ALGA0017806 1629.3 2435.5
3 ASGA0013651 1633.1 2440.9
3 ASGA0013655 1635.7 2443.3
3 ASGA0013658 1641.0 2445.7
3 ASGA0013661 1641.0 2451.4
3 ALGA0017827 1643.6 2463.2
3 ASGA0013667 1643.6 2468.0
3 ASGA0013669 1646.2 2475.5
3 H3GA0008906 1651.4 2483.8
3 M1GA0004112 1652.7 2492.7
3 ASGA0013696 1654.0 2501.7
3 H3GA0008920 1656.6 2518.5
3 ASGA0105519 1666.4 2576.3
3 ALGA0119970 1666.4 2576.3
3 ALGA0102774 1672.8 2586.9
3 MARC0011069 1683.7 2605.4
3 ASGA0103768 1683.7 2605.4
3 MARC0051771 1694.3 2614.3
3 ASGA0089930 1695.8 2627.8
3 ALGA0123977 1697.2 2637.8
3 ALGA0104024 1731.2 2641.1
3 MARC0063508 1765.7 2646.8
3 ASGA0103217 1773.5 2658.5
3 H3GA0053344 1781.2 2673.5
3 ALGA0123314 1788.9 2686.8
3 ALGA0124306 1796.6 2713.0
3 ASGA0082344 1796.6 2713.1
3 DIAS0003022 1799.1 2719.1
3 H3GA0008930 1799.2 2750.6
3 ASGA0013705 1812.1 2767.0
3 M1GA0004123 1819.5 2778.9
3 H3GA0008937 1819.5 2778.9
3 ALGA0017866 1824.1 2791.0
3 ASGA0013713 1828.6 2801.6
3 DBWU0000985 1831.5 2804.1
3 H3GA0008947 1831.5 2817.3
3 H3GA0008948 1834.1 2827.7
3 CASI0005117 1839.4 2843.6
3 SIRI0001253 1839.4 2843.6
3 MARC0039240 1858.5 2881.9
3 H3GA0053939 1874.3 2930.3
3 ASGA0085187 1892.2 2950.7
3 ASGA0101457 1902.8 2957.4
3 MARC0112788 1906.2 2964.0
3 H3GA0052669 1918.2 2990.9
3 ALGA0102956 1932.5 2997.7
3 ALGA0116808 1936.8 3023.7
3 ALGA0120465 1936.8 3023.7
3 DIAS0001357 1941.8 3039.1
3 ASGA0096354 1944.3 3044.1
3 ASGA0084998 1946.8 3049.0
3 ASGA0082103 1946.8 3049.0
3 H3GA0055945 1951.9 3063.0
3 ALGA0112844 1959.6 3080.1
3 H3GA0053226 1959.6 3100.0
3 ALGA0124488 1964.7 3102.9
3 MARC0070271 1969.8 3105.8
3 ASGA0097043 1969.8 3111.8
3 ASGA0099267 1974.9 3114.7
3 ASGA0090018 1974.9 3122.0
3 ALGA0017876 1978.7 3128.1
3 H3GA0008959 1982.5 3133.6
3 ASGA0013728 1990.2 3135.9
3 ALGA0017905 1995.3 3163.1
3 ASGA0013765 1997.8 3175.5
3 ALGA0017916 2000.3 3178.4
3 ALGA0017913 2002.8 3186.5
3 MARC0015418 2007.9 3203.3
3 ALGA0017926 2007.9 3212.7
3 H3GA0008998 2013.0 3216.2
3 ALGA0017911 2015.6 3219.2
3 ASGA0095600 2020.7 3257.7
3 ASGA0094854 2020.7 3263.9
3 ALGA0102627 2020.7 3284.5
3 M1GA0025220 2025.9 3291.2
3 CASI0002574 2036.5 3331.1
3 ASGA0099085 2036.5 3334.0
3 ALGA0107378 2039.0 3347.1
3 CASI0009584 2046.9 3357.3
3 ASGA0096363 2049.5 3363.9
3 ALGA0104331 2052.1 3373.1
3 ASGA0093387 2062.7 3397.5
3 ALGA0113131 2062.8 3401.5
3 ALGA0109388 2062.8 3401.5
3 ASGA0083010 2067.9 3406.1
3 ASGA0099661 2070.5 3432.4
3 ALGA0109270 2070.5 3456.2
3 ASGA0095085 2075.6 3473.1
3 ALGA0101653 2080.7 3486.0
3 ALGA0103940 2080.7 3492.1
3 ALGA0110026 2088.5 3505.1
3 ASGA0013780 2091.0 3517.4
3 ASGA0013789 2091.1 3527.8
3 ASGA0013776 2091.1 3530.2
3 ALGA0017951 2106.6 3546.4
3 MARC0081434 2116.4 3560.3
3 ALGA0017963 2119.1 3566.5
3 ALGA0017967 2121.8 3577.6
3 ALGA0017974 2144.0 3608.3
3 ASGA0013828 2150.1 3608.3
3 ASGA0013836 2155.0 3618.6
3 ALGA0017983 2155.0 3618.9
3 DRGA0003812 2165.3 3629.5
3 INRA0010427 2167.9 3632.1
3 ASGA0013843 2170.4 3637.5
3 ALGA0017987 2172.9 3644.8
3 ASGA0013852 2172.9 3648.5
3 ASGA0013855 2172.9 3656.1
3 DRGA0003815 2175.4 3666.4
3 ALGA0123606 2177.9 3671.4
3 ALGA0112567 2180.4 3681.0
3 ASGA0092670 2182.9 3694.3
3 DIAS0000058 2281.6 3999.1
3 ASGA0096066 2284.2 4009.5
3 ASGA0091116 2286.8 4009.5
3 MARC0115398 2292.6 4015.6
3 DRGA0017556 2304.7 4046.4
3 ALGA0108607 2333.3 4059.8
3 ASGA0083196 2375.0 4074.7
3 ASGA0089383 2377.8 4074.7
3 MARC0101247 2380.3 4080.5
3 ASGA0094123 2388.0 4086.4
3 H3GA0009037 2391.6 4095.5
3 ALGA0018021 2402.7 4106.1
3 ALGA0018016 2408.4 4106.1
3 ALGA0018006 2411.6 4111.2
3 ALGA0018019 2418.3 4119.1
3 ALGA0018025 2418.3 4122.5
3 ASGA0013862 2423.3 4129.5
3 M1GA0004176 2423.3 4132.9
3 MARC0079962 2428.4 4139.9
3 ALGA0018033 2428.4 4145.0
3 H3GA0009045 2428.5 4147.6
3 ALGA0018038 2428.5 4147.6
3 ALGA0018040 2436.9 4152.7
3 ASGA0094706 2467.1 4189.7
3 ALGA0118761 2467.1 4189.7
3 ASGA0106179 2474.1 4194.9
3 ALGA0103397 2477.6 4202.9
3 ASGA0098738 2488.5 4205.6
3 ALGA0111335 2496.2 4208.2
3 ALGA0107618 2510.4 4210.8
3 ASGA0105381 2524.7 4236.1
3 MARC0003844 2534.5 4254.6
3 ALGA0123095 2540.9 4271.5
3 MARC0047020 2540.9 4279.5
3 ALGA0123020 2540.9 4290.3
3 ALGA0112358 2549.0 4298.3
3 ASGA0103399 2564.9 4309.9
3 ALGA0121834 2577.7 4350.1
3 MARC0037187 2577.7 4350.1
3 MARC0006151 2577.7 4356.2
3 ASGA0094403 2577.7 4360.0
3 ALGA0121571 2577.7 4370.3
3 ASGA0101242 2594.1 4376.3
3 ALGA0103433 2597.0 4384.0
3 ASGA0094620 2600.0 4393.8
3 ASGA0089883 2602.6 4396.9
3 ASGA0099261 2605.2 4400.7
3 DRGA0017484 2613.2 4404.5
3 ALGA0018053 2622.5 4423.3
3 H3GA0009055 2633.3 4423.3
3 ASGA0013894 2637.3 4428.2
3 DRGA0003823 2640.0 4433.1
3 DRGA0017565 2648.9 4433.1
3 ALGA0123859 2657.8 4479.9
3 MARC0110831 2684.6 4495.4
3 MARC0055834 2710.9 4516.3
3 MARC0115165 2732.3 4529.5
3 MARC0021180 2743.8 4542.8
3 ASGA0094325 2760.3 4548.6
3 ASGA0095853 2763.3 4557.9
3 ASGA0085542 2768.8 4572.5
3 MARC0030453 2771.5 4575.8
3 ASGA0099825 2777.1 4575.8
3 MARC0060700 2785.5 4581.4
3 ALGA0018071 2793.7 4581.5
3 ASGA0013904 2804.7 4584.7
3 ASGA0013906 2804.7 4602.5
3 ALGA0018079 2810.7 4607.4
3 ASGA0095840 2821.4 4609.9
3 ALGA0108097 2833.7 4614.9
3 MARC0078314 2849.2 4626.2
3 ASGA0103234 2852.3 4640.7
3 ALGA0116748 2865.1 4643.4
3 ALGA0105121 2881.2 4656.6
3 MARC0014272 2881.2 4656.6
3 MARC0036081 2881.2 4656.6
3 ALGA0110182 2886.3 4659.6
3 H3GA0053928 2886.3 4672.0
3 MARC0101263 2892.1 4679.5
3 MARC0050331 2895.0 4679.5
3 ASGA0100009 2910.6 4697.0
3 ALGA0123555 2910.6 4699.8
3 ALGA0102450 2910.6 4699.8
3 MARC0007734 2910.6 4705.3
3 MARC0025862 2918.7 4707.8
3 MARC0010639 2921.9 4712.8
3 ASGA0096826 2931.8 4725.8
3 ALGA0018083 2939.3 4740.0
3 ALGA0103724 2966.2 4751.2
3 M1GA0004189 2980.3 4760.0
3 MARC0001269 2980.5 4769.5
3 ASGA0083973 2988.5 4796.1
3 MARC0094635 2991.7 4798.6
3 ASGA0089442 2991.7 4805.3
3 MARC0085816 2996.8 4805.3
3 ASGA0090088 3001.9 4808.6
3 MARC0103400 3020.4 4840.9
3 MARC0036055 3030.8 4855.1
3 ASGA0104333 3036.1 4855.2
3 SIRI0001454 3036.1 4855.2
3 ASGA0098053 3041.5 4860.0
3 ALGA0124353 3046.8 4860.0
3 ASGA0105223 3049.5 4860.0
3 MARC0100405 3063.6 4876.3
3 MARC0010219 3077.6 4925.0
3 ASGA0013946 3088.9 4947.7
3 MARC0051379 3094.4 4956.9
3 ALGA0018136 3100.7 4956.9
3 ALGA0018138 3106.0 4965.8
3 MARC0000263 3115.3 4974.8
3 MARC0046257 3119.1 4977.4
3 ALGA0018155 3127.5 4989.6
3 ASGA0013982 3140.9 5002.4
3 MARC0081581 3152.1 5011.6
3 H3GA0009113 3163.0 5044.2
3 MARC0043272 3173.9 5055.7
3 ASGA0014002 3185.3 5071.9
3 MARC0075820 3194.1 5086.4
3 ALGA0018199 3199.9 5091.9
3 ALGA0112948 3202.8 5097.5
3 ASGA0014014 3208.5 5100.2
3 MARC0056802 3211.4 5105.7
3 ALGA0018202 3215.2 5116.8
3 H3GA0009141 3222.8 5124.6
3 ASGA0014022 3233.6 5133.9
3 MARC0053267 3239.0 5138.2
3 ASGA0014024 3243.1 5143.6
3 ALGA0018219 3245.8 5155.0
3 ALGA0018223 3248.7 5160.6
3 ASGA0014036 3254.4 5166.2
3 ALGA0112651 3260.1 5174.6
3 ALGA0124243 3260.1 5177.3
3 ASGA0090944 3263.4 5185.7
3 ALGA0124095 3277.9 5210.2
3 ALGA0115044 3277.9 5210.2
3 ALGA0112622 3277.9 5210.2
3 MARC0014155 3277.9 5210.2
3 MARC0029514 3286.5 5215.6
3 ASGA0105473 3293.2 5218.3
3 ALGA0106253 3296.5 5226.6
3 ALGA0106252 3299.7 5226.7
3 DIAS0000012 3306.4 5238.0
3 ALGA0106525 3309.2 5249.3
3 ASGA0014044 3323.8 5330.4
3 MARC0014659 3327.3 5338.3
3 DIAS0000928 3330.1 5340.8
3 ALGA0018228 3333.0 5345.8
3 ASGA0014039 3333.0 5350.8
3 ASGA0014038 3347.9 5363.8
3 ASGA0014055 3364.9 5393.4
3 ALGA0018260 3364.9 5404.2
3 MARC0001955 3371.4 5409.9
3 ASGA0014064 3371.4 5429.6
3 MARC0034112 3415.0 5437.6
3 MARC0026873 3419.3 5443.2
3 MARC0016496 3419.3 5451.6
3 MARC0038618 3425.3 5460.7
3 DIAS0000408 3462.4 5466.7
3 ASGA0014074 3462.4 5479.4
3 ALGA0018294 3465.4 5483.3
3 ALGA0018302 3465.5 5491.7
3 H3GA0009171 3468.4 5491.7
3 ALGA0018311 3468.4 5498.1
3 ALGA0018313 3468.4 5503.9
3 ALGA0018322 3468.4 5516.1
3 DRGA0003838 3474.4 5521.9
3 H3GA0009179 3500.3 5531.8
3 ALGA0018337 3500.4 5534.9
3 ALGA0018338 3500.4 5542.6
3 ALGA0018345 3500.4 5545.5
3 ALGA0018346 3512.1 5561.4
3 DRGA0003842 3524.5 5561.4
3 M1GA0004238 3541.4 5564.6
3 ASGA0014108 3553.1 5575.1
3 MARC0065175 3576.0 5664.3
3 ALGA0106374 3577.4 5669.5
3 ALGA0117867 3579.1 5669.5
3 MARC0049796 3592.9 5675.6
3 ALGA0018376 3596.2 5699.3
3 ALGA0018401 3596.2 5711.9
3 MARC0045327 3596.3 5714.9
3 M1GA0004268 3621.6 5714.9
3 M1GA0004242 3625.7 5727.8
3 H3GA0009204 3642.3 5771.6
3 H3GA0009208 3642.3 5778.0
3 H3GA0009196 3642.3 5783.2
3 MARC0010425 3649.2 5788.4
3 ASGA0101575 3652.6 5801.9
3 ASGA0092920 3666.9 5812.7
3 MARC0008013 3669.5 5820.8
3 ASGA0105029 3672.2 5826.5
3 MARC0071789 3675.3 5859.3
3 DIAS0001366 3688.5 5871.7
3 MARC0036990 3694.6 5884.2
3 ASGA0093776 3706.9 5889.4
3 ASGA0103961 3711.8 5891.9
3 ALGA0118220 3726.2 5894.4
3 MARC0061677 3733.3 5913.2
3 MARC0015229 3740.5 5918.2
3 ALGA0119050 3740.5 5920.7
3 MARC0030347 3762.7 5951.1
3 MARC0055489 3772.7 5959.1
3 ALGA0113265 3791.2 5969.3
3 ALGA0106812 3806.9 6007.4
3 ALGA0112678 3812.3 6014.9
3 ASGA0105017 3828.1 6018.3
3 MARC0037904 3835.8 6020.9
3 ASGA0093236 3841.1 6034.4
3 ALGA0018418 3846.3 6056.8
3 ALGA0018417 3857.9 6064.6
3 ALGA0018415 3875.6 6069.6
3 ALGA0018413 3875.6 6072.3
3 ASGA0014157 3889.1 6077.7
3 MARC0031325 3889.1 6088.9
3 MARC0045282 3902.9 6097.4
3 MARC0023128 3902.9 6097.4
3 ALGA0018424 3906.8 6103.0
3 ALGA0018430 3910.8 6108.2
3 ALGA0018428 3913.4 6108.2
3 ASGA0014168 3929.2 6111.7
3 M1GA0004272 3929.2 6118.7
3 ALGA0018438 3933.0 6128.2
3 ALGA0018446 3933.0 6135.4
3 ASGA0014188 3947.0 6150.8
3 ASGA0014192 3947.0 6150.8
3 ALGA0018458 3952.3 6160.7
3 ALGA0018461 3952.3 6163.9
3 ALGA0105975 3977.4 6194.7
3 MARC0003181 3977.4 6197.7
3 MARC0004212 4000.6 6220.9
3 ALGA0018467 4000.6 6223.4
3 ASGA0014213 4010.0 6239.6
3 ALGA0115191 4010.0 6244.7
3 M1GA0004285 4010.0 6254.3
3 ALGA0018484 4010.0 6267.6
3 ASGA0014216 4026.8 6288.8
3 H3GA0009266 4047.8 6300.6
3 MARC0059322 4065.2 6307.2
3 H3GA0009263 4068.4 6316.0
3 ALGA0018494 4079.8 6320.3
3 MARC0090356 4102.6 6362.9
3 MARC0035038 4109.5 6362.9
3 ALGA0106215 4113.1 6368.5
3 M1GA0004288 4127.3 6393.0
3 ASGA0014225 4132.5 6395.5
3 ASGA0014229 4140.3 6404.9
3 ASGA0014232 4148.0 6404.9
3 ALGA0018516 4155.7 6411.0
3 H3GA0009279 4155.7 6424.2
3 ALGA0018522 4155.7 6429.3
3 ALGA0018524 4155.7 6429.3
3 ALGA0018526 4159.1 6436.1
3 MARC0009965 4159.1 6439.5
3 MARC0049706 4166.1 6451.1
3 H3GA0009291 4176.7 6462.7
3 MARC0053220 4183.1 6468.5
3 ALGA0018532 4183.2 6474.2
3 ASGA0014250 4189.7 6480.0
3 ASGA0014253 4217.2 6487.6
3 ALGA0018540 4250.5 6518.8
3 MARC0034313 4258.9 6524.4
3 MARC0109557 4261.8 6535.2
3 H3GA0009295 4277.0 6542.2
3 MARC0029656 4293.1 6547.2
3 DRGA0003852 4300.6 6554.3
3 MARC0025145 4325.4 6559.7
3 ASGA0093835 4346.5 6580.6
3 MARC0073946 4352.3 6597.5
3 ALGA0102473 4366.7 6605.1
3 ASGA0092767 4366.9 6614.9
3 ASGA0014259 4379.2 6643.4
3 INRA0010514 4383.1 6658.3
3 DRGA0003853 4404.3 6665.1
3 H3GA0009304 4407.2 6671.9
3 ASGA0014266 4409.7 6685.3
3 H3GA0009305 4414.8 6688.4
3 ALGA0018558 4418.4 6696.3
3 ASGA0014273 4421.9 6696.4
3 ALGA0018559 4426.8 6704.9
3 ALGA0018561 4431.8 6707.6
3 MARC0015472 4431.8 6713.3
3 MARC0109050 4431.8 6727.9
3 MARC0041248 4444.5 6742.5
3 ALGA0109901 4455.7 6742.5
3 MARC0043870 4455.8 6755.4
3 MARC0010129 4462.7 6758.4
3 MARC0065530 4462.7 6761.4
3 MARC0051677 4472.1 6791.4
3 DBUN0001354 4483.1 6827.4
3 MARC0057691 4524.1 6883.1
3 MARC0000538 4524.1 6883.1
3 ALGA0105074 4527.8 6903.4
3 ASGA0105173 4545.6 6906.9
3 ASGA0014287 4555.2 6943.6
3 ALGA0018569 4555.2 6949.5
3 ALGA0018563 4555.2 6952.1
3 ALGA0114510 4555.2 6955.7
3 H3GA0009309 4575.1 6985.3
3 ALGA0018568 4579.7 6992.6
3 MARC0023922 4587.7 6999.1
3 M1GA0004304 4595.7 7002.3
3 MARC0077396 4600.1 7026.3
3 ALGA0018659 4703.0 7261.7
3 H3GA0009344 4722.9 7278.6
3 ALGA0018663 4741.7 7319.7
3 H3GA0009347 4794.8 7390.2
3 ASGA0085951 4870.4 7471.5
3 INRA0010519 4909.2 7620.6
3 ALGA0018634 4932.0 7633.0
3 ALGA0018637 4940.8 7671.1
3 H3GA0009339 4943.7 7677.5
3 INRA0010521 4943.7 7684.0
3 INRA0010526 4946.9 7694.6
3 MARC0033704 4959.6 7718.5
3 ASGA0104198 4962.8 7720.9
3 MARC0025480 4973.8 7752.0
3 MARC0085532 4985.1 7772.1
3 ASGA0087394 4987.8 7781.7
3 ASGA0089715 4993.4 7789.4
3 SIRI0001100 5019.7 7823.0
3 ASGA0091492 5032.1 7829.0
3 ASGA0014320 5041.4 7835.1
3 ASGA0014330 5045.0 7846.0
3 MARC0057813 5052.3 7863.3
3 ASGA0014373 5069.9 7897.3
3 MARC0041994 5073.6 7904.2
3 H3GA0009377 5081.2 7923.6
3 SIRI0000096 5095.6 7947.4
3 ASGA0014337 5103.9 7958.2
3 ALGA0109278 5112.1 7978.3
3 ALGA0114161 5114.8 7989.2
3 ASGA0104566 5114.8 7989.3
3 ALGA0106691 5126.1 7989.3
3 ASGA0014434 5132.2 7991.6
3 ALGA0018800 5151.5 8003.8
3 ASGA0014421 5155.9 8008.4
3 ASGA0014431 5155.9 8015.6
3 MARC0063543 5170.8 8036.4
3 ASGA0014433 5179.3 8048.9
3 ASGA0014467 5193.9 8095.6
3 ASGA0014479 5199.2 8103.4
3 ASGA0014452 5210.5 8108.3
3 ALGA0018830 5215.9 8110.8
3 H3GA0009450 5218.6 8115.7
3 MARC0010867 5222.3 8120.9
3 ASGA0103041 5228.7 8120.9
3 MARC0035480 5236.7 8132.9
3 ALGA0018863 5240.6 8151.9
3 H3GA0009479 5243.8 8157.3
3 ALGA0018869 5253.7 8159.9
3 MARC0016359 5260.1 8167.6
3 ALGA0018856 5268.5 8177.3
3 ASGA0014485 5277.1 8180.4
3 MARC0027911 5282.7 8205.4
3 CASI0006979 5285.6 8208.2
3 ALGA0104619 5285.6 8213.3
3 MARC0045200 5300.1 8218.2
3 ASGA0014499 5308.5 8237.0
3 H3GA0009485 5312.6 8237.0
3 ALGA0018879 5316.8 8239.6
3 ALGA0018880 5319.5 8239.6
3 MARC0047705 5319.5 8252.6
3 H3GA0009491 5337.0 8262.7
3 ALGA0018886 5348.9 8267.6
3 ALGA0018890 5356.9 8277.2
3 H3GA0009494 5356.9 8280.3
3 ALGA0018902 5357.6 8280.3
3 MARC0041746 5358.3 8280.3
3 ASGA0014512 5359.0 8298.6
3 ALGA0103708 5359.7 8308.5
3 ALGA0115045 5362.5 8308.5
3 ASGA0090515 5365.2 8313.4
3 CASI0008505 5370.8 8320.8
3 MARC0005950 5373.6 8320.9
3 MARC0024281 5390.6 8328.3
3 MARC0000159 5415.0 8343.8
3 ALGA0122128 5415.0 8343.8
3 ASGA0097352 5424.7 8359.2
3 MARC0071357 5430.1 8381.4
3 ASGA0104572 5432.7 8420.6
3 ALGA0115229 5434.0 8426.2
3 ALGA0111586 5435.3 8431.1
3 ASGA0104998 5438.7 8445.4
3 MARC0073215 5445.9 8450.8
3 MARC0074041 5448.5 8455.6
3 MARC0008297 5448.5 8455.6
3 ASGA0103787 5449.8 8460.3
3 MARC0009055 5451.1 8462.7
3 MARC0009455 5451.1 8463.8
3 MARC0009774 5459.1 8465.0
3 ALGA0109255 5459.1 8468.2
3 ALGA0111805 5461.8 8468.2
3 M1GA0024269 5464.4 8474.8
3 ASGA0097315 5467.1 8486.7
3 SIRI0000053 5472.5 8492.5
3 MARC0076059 5472.5 8492.5
3 H3GA0009504 5486.7 8528.8
3 ASGA0014537 5486.7 8534.4
3 MARC0028829 5495.2 8537.3
3 ASGA0014535 5498.8 8558.0
3 ALGA0018913 5502.5 8568.0
3 ALGA0018926 5506.1 8588.8
3 ASGA0014539 5511.5 8593.3
3 MARC0058854 5511.5 8598.6
3 H3GA0009510 5514.9 8611.8
3 ALGA0018931 5525.5 8630.5
3 MARC0076504 5528.6 8633.3
3 MARC0050111 5531.6 8638.8
3 ALGA0018935 5551.4 8677.5
3 ALGA0018936 5564.6 8711.3
3 ALGA0018939 5569.3 8711.3
3 ALGA0018941 5575.4 8729.0
3 ALGA0018942 5587.5 8742.6
3 MARC0056879 5590.4 8755.2
3 MARC0066148 5609.2 8781.2
3 ALGA0018950 5628.5 8817.0
3 ALGA0018964 5628.5 8827.7
3 ASGA0014571 5633.9 8837.6
3 ALGA0122143 5642.1 8854.7
3 MARC0095377 5659.4 8872.6
3 ALGA0103434 5666.8 8882.6
3 ASGA0098619 5670.4 8884.9
3 MARC0025950 5678.5 8887.3
3 MARC0017652 5691.2 8897.1
3 ALGA0018977 5694.2 8897.1
3 MARC0095892 5704.4 8907.1
3 CASI0006548 5730.7 8934.7
3 SIRI0000008 5741.3 8947.9
3 SIRI0000006 5741.4 8950.4
3 DRGA0003883 5741.4 8952.9
3 ALGA0018993 5744.7 8975.7
3 ASGA0014601 5747.5 8998.8
3 ALGA0018996 5750.1 9004.0
3 MARC0052562 5755.5 9006.5
3 ALGA0019000 5761.0 9014.2
3 MARC0103693 5763.7 9016.7
3 MARC0009789 5775.1 9035.3
3 ASGA0014610 5785.7 9050.8
3 MARC0113402 5789.1 9068.8
3 MARC0100326 5794.6 9074.3
3 H3GA0009538 5794.6 9076.9
3 ALGA0019011 5797.3 9085.0
3 ASGA0014612 5797.3 9090.4
3 ALGA0019015 5797.3 9092.8
3 H3GA0009541 5797.3 9098.5
3 MARC0065978 5797.3 9107.3
3 ALGA0019028 5805.8 9114.6
3 H3GA0009546 5809.9 9121.3
3 ASGA0014621 5814.0 9122.9
3 ALGA0019035 5814.0 9124.5
3 H3GA0009550 5814.1 9124.5
3 ALGA0019033 5814.1 9124.5
3 MARC0023781 5819.6 9129.4
3 MARC0001284 5822.3 9129.4
3 ASGA0014635 5827.8 9136.7
3 ALGA0019043 5827.8 9142.3
3 ALGA0019046 5839.5 9166.4
3 ASGA0014649 5839.5 9184.0
3 ALGA0019052 5839.5 9208.0
3 MARC0001779 5851.1 9211.0
3 MARC0019609 5858.6 9223.5
3 ASGA0014658 5862.2 9233.7
3 M1GA0004378 5876.7 9255.3
3 M1GA0004379 5882.4 9257.7
3 INRA0010619 5888.0 9265.1
3 ALGA0019103 5890.8 9273.7
3 INRA0010621 5890.8 9282.2
3 DRGA0003897 5902.6 9288.9
3 ALGA0019110 5902.6 9299.5
3 ASGA0014687 5914.5 9327.0
3 INRA0010628 5925.3 9343.3
3 ASGA0014688 5925.3 9348.4
3 MARC0053067 5948.6 9374.2
3 ASGA0014695 5952.8 9392.3
3 ASGA0014696 5966.0 9395.1
3 INRA0010640 5987.6 9402.5
3 ASGA0014697 5990.9 9402.5
3 ALGA0019121 5994.3 9405.0
3 MARC0009016 6008.5 9415.0
3 ALGA0019129 6008.5 9417.4
3 ASGA0014698 6011.3 9424.9
3 ALGA0019125 6011.3 9429.7
3 H3GA0009617 6016.9 9432.2
3 ASGA0085475 6031.5 9445.0
3 ASGA0101943 6042.1 9449.9
3 ALGA0102798 6045.5 9454.8
3 ASGA0082387 6051.1 9465.1
3 MARC0090532 6071.3 9479.3
3 ASGA0014706 6084.4 9479.3
3 M1GA0004386 6095.4 9486.5
3 ALGA0019142 6095.4 9501.4
3 INRA0010647 6109.7 9519.9
3 ASGA0014712 6123.8 9524.9
3 ASGA0014713 6129.1 9532.4
3 ASGA0014715 6137.2 9534.8
3 ALGA0019147 6139.8 9539.8
3 H3GA0009632 6143.4 9539.8
3 ALGA0019149 6150.5 9550.0
3 H3GA0009638 6155.8 9550.0
3 ASGA0014723 6155.8 9556.2
3 ALGA0103135 6159.3 9559.9
3 H3GA0055177 6163.7 9563.6
3 ASGA0014717 6178.4 9576.8
3 ALGA0019165 6184.1 9619.6
3 ASGA0014727 6194.4 9628.0
3 MARC0114515 6197.6 9638.7
3 ALGA0019158 6204.0 9644.0
3 H3GA0009642 6204.0 9657.6
3 ALGA0019167 6206.7 9662.8
3 MARC0044075 6218.1 9668.0
3 ALGA0019168 6222.0 9670.6
3 ASGA0014730 6236.7 9675.8
3 ASGA0014732 6240.5 9678.3
3 ALGA0019175 6248.1 9697.3
3 ASGA0014743 6264.8 9702.3
3 H3GA0009648 6275.8 9707.3
3 MARC0095893 6285.1 9719.7
3 ASGA0092117 6289.6 9719.7
3 MARC0044793 6294.1 9735.3
3 ALGA0106091 6296.7 9740.6
3 MARC0002221 6299.3 9743.3
3 MARC0058680 6301.9 9743.3
3 MARC0085726 6301.9 9743.3
3 ALGA0019221 6318.2 9784.6
3 ALGA0019218 6333.4 9797.8
3 ALGA0019223 6343.9 9805.5
3 ALGA0019229 6356.0 9827.4
3 ASGA0014777 6356.0 9832.4
3 H3GA0009664 6356.0 9833.6
3 ASGA0014784 6356.0 9834.8
3 ASGA0014790 6361.9 9848.0
3 ASGA0014795 6365.8 9861.3
3 ALGA0019245 6373.8 9880.6
3 ALGA0019250 6381.6 9884.4
3 ASGA0014820 6389.6 9896.8
3 ALGA0019260 6395.9 9899.9
3 ASGA0014810 6404.0 9912.9
3 MARC0032347 6410.2 9916.7
3 MARC0017363 6418.1 9929.9
3 MARC0025375 6423.2 9937.2
3 ALGA0112317 6426.1 9945.2
3 MARC0017871 6426.1 9948.2
3 ASGA0099754 6445.3 9964.6
3 ALGA0019283 6474.9 9984.5
3 ALGA0019278 6482.7 9989.8
3 ALGA0019280 6490.6 10011.8
3 DIAS0004525 6501.3 10023.8
3 MARC0009796 6506.4 10046.3
3 MARC0070502 6506.4 10046.3
3 MARC0093671 6511.6 10051.3
3 ALGA0019285 6527.4 10068.7
3 MARC0069116 6530.4 10078.7
3 M1GA0004410 6541.1 10085.2
3 MARC0054644 6560.9 10098.4
3 H3GA0009690 6567.3 10105.1
3 CASI0010035 6573.7 10115.3
3 ALGA0019294 6573.7 10121.9
3 ALGA0019313 6583.4 10140.6
3 H3GA0009710 6593.0 10145.8
3 ASGA0014848 6593.0 10151.0
3 M1GA0004422 6600.8 10156.2
3 ASGA0102971 6620.4 10175.7
3 ASGA0097037 6625.2 10179.7
3 ASGA0084184 6638.2 10201.7
3 MARC0002930 6638.2 10204.2
3 UMB10000086 6649.5 10220.5
3 H3GA0054224 6653.8 10225.6
3 ASGA0014850 6660.7 10251.2
3 ALGA0019338 6660.7 10256.4
3 H3GA0009726 6666.0 10264.3
3 ASGA0014862 6676.8 10264.3
3 ASGA0014866 6680.4 10269.4
3 ASGA0014859 6685.4 10272.0
3 MARC0013181 6695.4 10274.6
3 ASGA0014869 6705.6 10277.2
3 INRA0010686 6708.8 10285.0
3 ASGA0014870 6714.0 10285.0
3 ASGA0014873 6714.0 10285.1
3 ALGA0019356 6714.0 10287.6
3 MARC0018797 6723.6 10299.8
3 MARC0035852 6723.6 10303.5
3 H3GA0009751 6732.3 10311.3
3 M1GA0004432 6735.7 10311.3
3 ASGA0014878 6738.3 10313.8
3 MARC0100038 6746.2 10324.2
3 MARC0081247 6746.2 10324.2
3 MARC0019494 6751.4 10340.3
3 DIAS0000493 6759.4 10340.3
3 ALGA0116556 6770.0 10350.8
3 ALGA0108396 6772.6 10361.2
3 ASGA0104116 6775.1 10368.9
3 ALGA0103623 6778.9 10373.9
3 ALGA0119782 6782.8 10376.3
3 ASGA0090904 6799.7 10392.5
3 ALGA0111911 6823.2 10418.2
3 ALGA0111661 6830.3 10427.5
3 ALGA0109306 6833.7 10447.1
3 MARC0005398 6836.3 10457.3
3 ASGA0101827 6838.9 10478.7
3 ASGA0099398 6843.9 10494.1
3 MARC0098384 6844.0 10504.4
3 DRGA0003928 6844.0 10506.9
3 DRGA0003923 6849.1 10506.9
3 MARC0055814 6851.6 10511.9
3 H3GA0009762 6851.6 10517.0
3 DRGA0003926 6859.7 10524.7
3 ALGA0019416 6868.7 10562.9
3 DRGA0003930 6870.8 10565.4
3 MARC0082331 6872.8 10565.4
3 MARC0067647 6872.9 10578.1
3 ALGA0122271 6875.4 10593.7
3 MARC0095242 6875.4 10593.7
3 ALGA0121518 6877.9 10596.2
3 ASGA0100851 6879.2 10620.8
3 ALGA0019417 6880.5 10625.7
3 ALGA0019424 6883.1 10638.5
3 DRGA0003942 6883.1 10640.9
3 DRGA0003944 6888.5 10648.5
3 DRGA0003945 6888.5 10656.2
3 INRA0010691 6892.5 10665.6
3 ALGA0019430 6896.4 10671.6
3 MARC0053910 6899.9 10682.0
3 MARC0012010 6907.0 10730.9
3 MARC0088978 6912.2 10748.5
3 ASGA0014918 6914.8 10758.8
3 ALGA0019443 6917.3 10771.6
3 MARC0094930 6931.1 10790.2
3 ASGA0097475 6931.1 10793.2
3 MARC0062470 6939.2 10805.7
3 ASGA0014925 6950.2 10815.9
3 DRGA0003952 6951.6 10818.5
3 ALGA0121868 6952.9 10829.1
3 ASGA0088364 6952.9 10839.6
3 MARC0059402 6952.9 10845.4
3 ALGA0019464 6952.9 10862.2
3 ALGA0019462 6961.0 10865.4
3 DRGA0003956 6961.0 10871.5
3 ALGA0019458 6961.0 10874.4
3 ASGA0014928 6968.9 10877.4
3 MARC0016023 6971.4 10879.8
3 H3GA0009774 6973.9 10882.3
3 ASGA0085186 6973.9 10889.8
3 MARC0098231 6976.4 10889.8
3 H3GA0055900 6984.4 10908.8
3 ASGA0105548 6989.6 10940.6
3 ASGA0089229 6990.9 10940.6
3 ALGA0019466 6992.2 10950.2
3 ALGA0019467 6997.4 10953.3
3 ASGA0014933 7002.5 10967.9
3 MARC0114266 7002.5 10970.6
3 ASGA0014936 7002.5 10976.1
3 DRGA0003961 7002.5 10976.1
3 ASGA0014938 7007.6 10999.2
3 MARC0033012 7015.3 11013.2
3 MARC0096049 7020.4 11015.6
3 H3GA0009783 7022.9 11018.1
3 ALGA0019489 7025.4 11030.9
3 MARC0014809 7025.4 11034.6
3 MARC0112067 7027.9 11038.2
3 ASGA0014956 7033.0 11043.5
3 ASGA0014958 7033.0 11054.8
3 MARC0071103 7038.1 11066.1
3 ALGA0019512 7040.7 11076.3
3 ASGA0098822 7041.5 11076.3
3 ALGA0110088 7042.3 11087.2
3 ALGA0116852 7043.2 11094.4
3 ASGA0096714 7051.0 11110.5
3 DRGA0003968 7051.0 11113.5
3 ASGA0089322 7051.0 11113.5
3 MARC0025339 7051.0 11113.5
3 ALGA0019521 7051.1 11120.5
3 ASGA0014971 7053.6 11123.9
3 ASGA0014972 7053.6 11133.5
3 ASGA0014974 7053.7 11136.6
3 M1GA0004436 7053.7 11139.7
3 ALGA0019532 7061.7 11144.9
3 ALGA0019533 7066.9 11152.8
3 MARC0088502 7072.2 11164.0
3 ALGA0019537 7072.2 11167.5
3 ALGA0019539 7072.2 11173.4
3 DRGA0003973 7077.6 11177.3
3 ASGA0014986 7085.8 11184.2
3 CASI0007119 7085.8 11184.2
3 ASGA0014991 7091.1 11192.1
3 ALGA0019553 7091.1 11208.4
3 ALGA0019560 7092.4 11239.4
3 ALGA0019558 7093.7 11254.2
3 DRGA0003986 7144.6 11273.7
3 MARC0097616 7185.3 11283.8
3 H3GA0009813 7194.5 11312.3
3 ASGA0014996 7194.5 11331.4
3 DRGA0003995 7205.4 11369.8
3 ASGA0015001 7205.4 11374.5
3 ALGA0019572 7210.7 11390.9
3 ALGA0019574 7210.7 11393.4
3 ALGA0019577 7210.8 11406.8
3 DRGA0004003 7210.8 11414.0
3 MARC0109100 7221.3 11440.7
3 CASI0008508 7221.3 11450.6
3 MARC0034668 7221.3 11471.7
3 MARC0068187 7221.4 11480.1
3 ALGA0019591 7226.4 11504.5
3 ASGA0015008 7226.4 11516.7
3 ASGA0015007 7226.4 11520.2
3 ALGA0019589 7226.4 11527.4
3 H3GA0009816 7228.9 11535.6
3 ALGA0019584 7232.7 11538.4
3 DRGA0004005 7236.5 11542.0
3 MARC0110135 7236.5 11549.7
3 ASGA0082090 7239.0 11564.9
3 ASGA0100296 7241.6 11577.5
3 ALGA0123349 7249.5 11609.0
3 MARC0092505 7249.5 11629.7
3 ASGA0015010 7254.6 11642.8
3 INRA0010793 7257.1 11651.2
3 ALGA0019597 7259.6 11671.1
3 ALGA0019602 7259.7 11674.9
3 ALGA0019604 7262.2 11681.8
3 ALGA0019607 7264.7 11686.5
3 DIAS0001132 7264.7 11693.3
3 ALGA0019619 7275.3 11709.8
3 DRGA0004012 7275.3 11731.7
3 ASGA0015031 7275.3 11734.2
3 ALGA0019632 7280.6 11740.9
3 ASGA0015032 7280.6 11755.3
3 MARC0016453 7288.5 11791.2
3 MARC0036115 7291.0 11809.8
3 MARC0050071 7291.0 11814.6
3 H3GA0009846 7292.3 11820.5
3 MARC0070085 7293.5 11826.4
3 ALGA0019649 7296.6 11828.7
3 MARC0089023 7299.8 11828.7
3 ALGA0019654 7306.2 11840.0
3 M1GA0004444 7306.3 11848.5
3 ASGA0097171 7311.4 11866.4
3 DIAS0004491 7311.4 11866.4
3 ALGA0104277 7311.4 11866.4
3 ASGA0089993 7311.4 11868.7
3 ALGA0102443 7311.5 11873.4
3 ALGA0019669 7319.3 11886.6
3 MARC0012502 7319.3 11889.1
3 ALGA0019661 7325.7 11906.1
3 ASGA0015058 7349.8 11917.1
3 ALGA0115738 7367.8 11956.7
3 DRGA0004014 7367.8 11963.0
3 ASGA0015062 7367.8 11963.0
3 ASGA0015063 7373.7 11983.6
3 ALGA0019674 7379.0 11989.9
3 ASGA0015069 7379.0 12003.3
3 ALGA0019677 7379.0 12003.3
3 MARC0017599 7389.7 12008.2
3 ALGA0120949 7394.8 12018.1
3 ALGA0115455 7402.6 12036.6
3 ALGA0118231 7402.6 12041.6
3 ALGA0122207 7416.1 12046.6
3 ALGA0104211 7416.1 12064.1
3 DRGA0004017 7426.7 12072.4
3 H3GA0009868 7429.2 12077.3
3 MARC0038498 7442.7 12082.1
3 ALGA0019685 7442.7 12089.5
3 ALGA0019686 7442.7 12091.8
3 DRGA0004018 7442.7 12096.7
3 ALGA0019692 7461.9 12099.0
3 ALGA0019697 7472.9 12111.3
3 ALGA0019702 7480.3 12143.9
3 ASGA0083409 7480.3 12176.8
3 H3GA0009894 7494.1 12176.8
3 ASGA0015097 7503.9 12181.6
3 ALGA0123028 7507.0 12184.8
3 MARC0000956 7514.5 12191.4
3 MARC0055616 7536.1 12233.1
3 MARC0003567 7543.9 12238.1
3 ALGA0019723 7546.4 12256.6
3 ALGA0019714 7546.5 12267.4
3 ASGA0015109 7559.9 12284.6
3 ASGA0015113 7566.2 12297.5
3 MARC0030207 7594.2 12334.1
3 MARC0009481 7601.9 12339.2
3 ASGA0102536 7627.0 12377.6
3 ALGA0119908 7629.5 12377.6
3 ALGA0106900 7632.0 12385.2
3 SIRI0001006 7632.0 12385.2
3 ASGA0015117 7637.0 12398.2
3 ASGA0015118 7642.1 12407.9
3 MARC0013233 7642.1 12407.9
3 MARC0109256 7647.1 12438.9
3 MARC0001946 7647.1 12445.2
3 MARC0014565 7669.9 12467.3
3 H3GA0009917 7695.8 12499.3
3 ASGA0015120 7695.8 12502.5
3 ALGA0019739 7695.8 12505.4
3 ASGA0015129 7695.8 12507.9
3 ALGA0019745 7695.8 12518.5
3 MARC0085976 7700.8 12526.5
3 MARC0081793 7708.6 12541.8
3 ALGA0102568 7711.2 12550.6
3 ALGA0111121 7711.2 12551.9
3 ALGA0118843 7716.4 12553.1
3 ASGA0103805 7727.0 12566.3
3 DRGA0017696 7743.4 12588.3
3 H3GA0009923 7777.3 12626.6
3 INRA0010853 7795.0 12629.1
3 MARC0016746 7797.5 12631.5
3 ASGA0015142 7803.4 12636.5
3 MARC0043112 7812.1 12638.9
3 MARC0082152 7830.1 12651.6
3 DRGA0004029 7830.2 12661.7
3 ALGA0019771 7830.2 12664.2
3 MARC0077256 7835.2 12672.3
3 ALGA0019772 7835.2 12672.3
3 ASGA0015147 7846.3 12697.9
3 MARC0039417 7866.1 12724.1
3 ALGA0019777 7876.8 12745.5
3 ASGA0015149 7885.9 12758.5
3 ASGA0015150 7901.1 12773.6
3 ASGA0015154 7906.7 12777.6
3 ALGA0019785 7911.0 12777.6
3 ASGA0015156 7920.5 12787.9
3 ALGA0019791 7934.1 12795.5
3 MARC0050497 7936.7 12816.8
3 MARC0030580 7942.6 12851.5
3 M1GA0004469 7969.0 12882.2
3 INRA0010895 7990.7 12902.6
3 MARC0014337 7991.9 12905.2
3 MARC0022278 7993.2 12905.2
3 ALGA0019793 7995.7 12910.6
3 MARC0095438 7995.7 12918.2
3 ASGA0015172 7995.7 12920.8
3 ALGA0122760 8006.5 12956.7
3 ALGA0114825 8006.5 12964.8
3 ASGA0098658 8018.7 12975.6
3 ALGA0110385 8018.7 12983.5
3 ALGA0019799 8021.5 12996.7
3 INRA0010908 8021.6 13006.8
3 H3GA0009944 8030.3 13009.1
3 ALGA0019801 8053.0 13027.5
3 ALGA0019805 8061.6 13032.5
3 ASGA0015180 8065.8 13032.5
3 MARC0056090 8068.9 13034.9
3 H3GA0009952 8074.1 13037.3
3 ASGA0015183 8076.6 13050.2
3 MARC0055487 8076.7 13050.2
3 H3GA0009955 8076.7 13052.6
3 ASGA0091536 8084.6 13071.4
3 MARC0004483 8092.5 13082.7
3 ASGA0015185 8092.6 13088.1
3 H3GA0009956 8095.6 13100.1
3 ASGA0015187 8098.6 13115.6
3 ASGA0015188 8107.9 13128.0
3 ASGA0015191 8117.5 13141.3
3 ASGA0015197 8121.2 13153.3
3 ALGA0019832 8128.6 13153.3
3 INRA0010919 8137.7 13165.8
3 ASGA0015201 8153.3 13179.3
3 ASGA0015206 8153.3 13182.4
3 MARC0052161 8162.7 13182.4
3 ALGA0019843 8172.2 13190.5
3 ALGA0019847 8172.2 13198.6
3 INRA0010931 8172.2 13198.6
3 MARC0073529 8204.6 13221.2
3 MARC0064476 8220.6 13249.9
3 INRA0010934 8233.9 13263.6
3 ALGA0019853 8241.7 13273.6
3 DRGA0004042 8255.6 13277.1
3 INRA0010948 8257.7 13316.3
3 ALGA0019864 8259.9 13321.7
3 ALGA0019863 8269.0 13329.8
3 MARC0049833 8274.2 13337.4
3 ALGA0121477 8276.9 13349.3
3 DIAS0001544 8291.7 13359.6
3 ASGA0015212 8298.8 13370.7
3 DRGA0004044 8302.3 13377.5
3 MARC0073518 8316.7 13405.6
3 ALGA0019857 8316.7 13408.2
3 MARC0037030 8340.3 13453.6
3 ALGA0100582 8348.9 13473.8
3 DRGA0017542 8372.8 13502.8
3 ALGA0019868 8383.1 13540.1
3 ALGA0019875 8383.1 13542.8
3 ALGA0019878 8393.6 13565.1
3 H3GA0009977 8409.6 13590.6
3 ALGA0019882 8430.9 13606.0
3 MARC0007743 8433.7 13606.1
3 H3GA0009979 8433.7 13609.4
3 INRA0010950 8438.8 13628.5
3 ALGA0019890 8438.8 13637.4
3 ALGA0019893 8446.5 13688.1
3 ALGA0019894 8449.0 13704.4
3 INRA0010951 8451.5 13733.1
3 MARC0036095 8461.5 13756.9
3 ASGA0015225 8464.7 13772.6
3 MARC0011187 8480.9 13791.5
3 MARC0081202 8488.5 13818.1
3 ALGA0019900 8488.5 13826.2
3 INRA0010955 8493.6 13834.1
3 DRGA0004046 8493.6 13846.7
3 ALGA0019904 8493.6 13858.6
3 INRA0010959 8502.2 13874.0
3 H3GA0009989 8506.5 13881.8
3 ALGA0103320 8506.5 13884.4
3 ALGA0019907 8525.5 13909.1
3 MARC0007487 8533.1 13920.3
3 ALGA0110579 8535.6 13959.8
3 DRGA0004048 8538.1 13965.5
3 ALGA0019909 8540.6 13980.3
3 MARC0031307 8548.6 13996.0
3 ALGA0107390 8556.4 14011.7
3 ALGA0019913 8564.3 14024.8
3 ALGA0019916 8572.0 14046.0
3 ASGA0015231 8582.3 14071.4
3 ALGA0019917 8589.8 14093.8
3 MARC0020893 8600.2 14128.5
3 H3GA0009997 8600.2 14128.5
3 MARC0055713 8610.7 14149.3
3 ASGA0015235 8615.8 14154.9
3 MARC0042755 8620.9 14163.3
3 INRA0010986 8626.0 14180.4
3 ASGA0015237 8631.1 14185.1
3 DRGA0004053 8631.1 14204.7
3 ALGA0019922 8636.3 14221.8
3 INRA0010988 8641.5 14221.8
3 ALGA0019924 8642.3 14235.1
3 DRGA0004054 8643.1 14239.7
3 ASGA0098096 8644.0 14244.4
3 MARC0013137 8644.0 14270.0
3 MARC0101546 8652.2 14296.0
3 MARC0088317 8689.1 14329.1
3 CASI0007975 8707.7 14341.1
3 MARC0044419 8717.7 14362.2
3 ALGA0019935 8717.7 14369.7
3 ALGA0019938 8717.7 14381.1
3 ALGA0019941 8722.9 14395.0
3 H3GA0010000 8725.5 14412.4
3 DRGA0004060 8728.9 14415.1
3 DRGA0004061 8735.9 14420.5
3 ALGA0019954 8746.5 14423.1
3 ASGA0015246 8746.5 14428.1
3 MARC0032231 8746.5 14428.1
3 MARC0089608 8746.5 14436.8
3 ASGA0103096 8746.5 14444.5
3 ALGA0103982 8749.1 14448.2
3 MARC0037295 8754.2 14452.9
3 ALGA0111992 8754.2 14458.4
3 ALGA0019965 8761.9 14470.5
3 ALGA0019966 8761.9 14478.0
3 ALGA0019963 8781.1 14508.8
3 MARC0028206 8783.7 14508.9
3 MARC0011496 8783.7 14524.7
3 H3GA0053693 8787.3 14537.7
3 ALGA0019968 8798.5 14548.1
3 H3GA0010005 8810.5 14561.2
3 H3GA0010008 8827.2 14570.0
3 ASGA0015248 8829.9 14578.7
3 MARC0088358 8836.4 14609.0
3 ALGA0111261 8836.5 14621.7
3 ASGA0093631 8839.6 14629.6
3 ASGA0092248 8846.1 14650.9
3 ALGA0019978 8846.1 14667.2
3 H3GA0010015 8865.9 14681.5
3 MARC0054721 8878.1 14691.7
3 M1GA0004486 8890.5 14696.6
3 MARC0099673 8890.5 14696.6
3 ASGA0103871 8890.5 14699.1
3 ASGA0015266 8895.9 14699.1
3 ALGA0116638 8898.6 14706.6
3 SIRI0001116 8901.3 14709.6
3 ALGA0112408 8906.7 14718.9
3 ALGA0113932 8912.0 14724.0
3 DIAS0001020 8933.7 14778.1
3 INRA0011025 8945.7 14783.5
3 ALGA0020006 8951.1 14793.6
3 CASI0004604 8953.8 14793.6
3 ASGA0015270 8964.8 14811.0
3 MARC0002694 8964.8 14817.7
3 H3GA0010032 8970.1 14823.2
3 ASGA0015272 8971.5 14835.0
3 H3GA0010034 8972.8 14845.9
3 MARC0063337 8975.4 14851.2
3 MARC0010914 8975.4 14867.4
3 ALGA0124438 8980.8 14873.5
3 MARC0016603 8986.6 14907.9
3 MARC0065400 8989.5 14907.9
3 MARC0114340 8989.5 14907.9
3 INRA0011035 9012.5 14925.5
3 MARC0027333 9016.5 14940.4
3 ALGA0020029 9032.1 14945.3
3 ALGA0020027 9036.0 14957.5
3 MARC0005473 9049.2 14965.5
3 ALGA0020033 9049.2 14971.9
3 INRA0011042 9049.2 14981.7
3 ALGA0020034 9056.2 14985.2
3 MARC0114115 9059.6 14992.3
3 ALGA0020036 9059.6 14992.3
3 ALGA0020040 9064.7 14994.9
3 MARC0107032 9081.3 15018.1
3 H3GA0010038 9098.1 15026.9
3 INRA0011050 9100.7 15052.5
3 ALGA0020042 9103.4 15063.4
3 ALGA0020046 9110.1 15077.1
3 ALGA0020047 9110.1 15082.2
3 ALGA0020048 9116.7 15092.6
3 ALGA0020050 9116.7 15097.7
3 H3GA0010041 9121.9 15133.0
3 ASGA0015286 9121.9 15136.3
3 ALGA0020055 9127.1 15143.3
3 ALGA0105697 9129.7 15162.4
3 ALGA0111072 9129.7 15162.4
3 MARC0006383 9135.0 15181.8
3 H3GA0010047 9140.2 15187.0
3 ASGA0015289 9140.2 15187.0
3 ALGA0020062 9140.2 15189.6
3 ALGA0020064 9150.9 15241.7
3 ASGA0015291 9150.9 15246.9
3 INRA0011066 9150.9 15253.6
3 H3GA0010049 9154.6 15256.9
3 MARC0095643 9159.4 15270.4
3 MARC0078809 9169.1 15306.2
3 ASGA0084371 9177.0 15316.3
3 ASGA0093937 9177.0 15316.3
3 ALGA0105588 9204.4 15324.0
3 ASGA0085473 9217.4 15330.1
3 ASGA0015301 9232.3 15339.1
3 ALGA0020068 9235.3 15339.1
3 ALGA0020070 9238.3 15346.5
3 H3GA0010051 9240.9 15351.4
3 ASGA0015304 9240.9 15353.8
3 ALGA0020071 9255.1 15369.3
3 ASGA0015307 9272.4 15384.8
3 ALGA0020072 9277.7 15412.1
3 ALGA0111982 9291.3 15463.2
3 M1GA0026376 9294.2 15468.4
3 DIAS0000847 9316.7 15484.0
3 DIAS0001623 9316.7 15493.7
3 ASGA0015316 9320.4 15528.2
3 DIAS0002753 9335.9 15533.6
3 M1GA0004494 9335.9 15538.6
3 ASGA0015322 9335.9 15546.2
3 MARC0053226 9346.6 15571.3
3 MARC0075987 9349.2 15590.3
3 ASGA0015336 9355.7 15606.1
3 H3GA0010068 9363.8 15613.2
3 H3GA0010071 9368.2 15620.3
3 H3GA0010076 9372.7 15628.9
3 H3GA0010080 9382.1 15635.2
3 DRGA0004066 9388.4 15642.8
3 ASGA0015353 9397.2 15669.0
3 ASGA0015363 9397.2 15686.3
3 ALGA0020129 9414.3 15689.4
3 DIAS0000405 9414.3 15702.5
3 ASGA0015374 9417.5 15713.2
3 H3GA0010102 9417.5 15715.8
3 ALGA0020145 9426.0 15718.3
3 DRGA0004073 9428.7 15726.2
3 ALGA0020149 9437.4 15728.7
3 SIRI0000186 9447.8 15731.3
3 ASGA0098576 9477.1 15758.0
3 ALGA0020153 9488.3 15770.5
3 ASGA0015392 9493.5 15782.6
3 MARC0106575 9497.5 15786.0
3 ASGA0104013 9501.5 15789.9
3 MARC0017210 9509.7 15793.8
3 MARC0038494 9513.1 15799.7
3 MARC0014159 9520.3 15808.7
3 MARC0062062 9531.3 15817.4
3 H3GA0010134 9531.3 15823.1
3 ALGA0020201 9539.5 15840.4
3 MARC0111026 9539.5 15843.9
3 ALGA0020204 9542.7 15854.7
3 ALGA0020206 9542.7 15854.7
3 ALGA0020209 9554.0 15871.6
3 ASGA0015463 9559.9 15877.8
3 ALGA0020217 9559.9 15890.8
3 ASGA0015468 9571.8 15912.9
3 ASGA0099772 9571.8 15924.6
3 ASGA0100307 9582.8 15934.0
3 ASGA0098441 9590.9 15941.1
3 H3GA0010142 9599.9 15960.9
3 ASGA0090799 9612.9 15988.3
3 H3GA0056247 9615.5 16004.3
3 H3GA0052550 9615.5 16007.7
3 INRA0011183 9629.4 16058.5
3 MARC0037203 9634.8 16066.3
3 ALGA0020228 9634.8 16074.3
3 ASGA0015472 9634.8 16079.5
3 INRA0011193 9635.7 16082.1
3 ALGA0020231 9636.6 16087.3
3 ASGA0015475 9637.5 16089.9
3 ASGA0015476 9637.5 16092.4
3 MARC0037087 9637.5 16098.5
3 ASGA0015478 9660.1 16110.9
3 ALGA0020243 9686.1 16133.2
3 ASGA0102733 9686.1 16143.7
3 MARC0049447 9691.5 16150.3
3 ASGA0103997 9691.5 16164.6
3 MARC0006423 9695.5 16164.6
3 ASGA0103828 9695.6 16172.2
3 ASGA0015481 9695.6 16177.1
3 DRGA0004079 9699.6 16202.0
3 ASGA0015482 9699.6 16202.0
3 DRGA0004081 9702.3 16202.0
3 ALGA0020249 9705.1 16204.5
3 ASGA0015488 9705.1 16209.6
3 ALGA0020253 9710.6 16212.1
3 H3GA0010169 9728.4 16222.4
3 M1GA0004530 9738.1 16232.8
3 SIRI0000781 9750.6 16243.4
3 ASGA0015507 9758.3 16243.4
3 ALGA0020271 9765.3 16243.4
3 MARC0085386 9775.3 16259.9
3 MARC0009228 9775.3 16259.9
3 ASGA0015520 9781.2 16280.2
3 ASGA0083926 9821.4 16324.7
3 H3GA0010203 9841.0 16330.8
3 ALGA0020311 9841.0 16333.8
3 H3GA0010200 9847.7 16339.8
3 ALGA0020313 9854.3 16348.5
3 MARC0074642 9877.5 16360.2
3 MARC0043724 9877.5 16375.9
3 INRA0011238 9887.1 16399.3
3 MARC0036655 9887.1 16410.1
3 H3GA0010212 9896.4 16418.0
3 ALGA0020328 9907.1 16426.9
3 ALGA0020329 9907.1 16432.9
3 SIRI0001432 9915.3 16439.1
3 ALGA0020322 9923.5 16448.5
3 ASGA0015550 9923.5 16456.3
3 ASGA0015552 9923.5 16461.4
3 ALGA0020335 9931.6 16461.4
3 H3GA0010217 9942.4 16471.7
3 ALGA0020343 9953.4 16490.0
3 H3GA0010218 9958.7 16492.8
3 DRGA0004087 9958.7 16495.6
3 INRA0011271 9971.2 16502.5
3 ASGA0015557 9971.2 16502.5
3 ALGA0020356 9975.0 16502.5
3 H3GA0010219 9975.0 16505.8
3 ALGA0020360 9980.2 16508.2
3 ALGA0020364 9985.4 16510.6
3 ALGA0020369 9991.2 16513.1
3 ASGA0015565 10010.6 16534.7
3 ALGA0020376 10018.7 16569.7
3 MARC0093999 10026.8 16582.8
3 CASI0006461 10026.8 16598.6
3 DRGA0004097 10034.0 16598.6
3 ALGA0020400 10038.5 16610.3
3 ALGA0116989 10051.9 16627.0
3 ALGA0113314 10053.2 16627.1
3 ALGA0020404 10054.6 16636.3
3 ASGA0015568 10054.6 16645.5
3 INRA0011285 10054.6 16651.2
3 MARC0058487 10054.6 16673.3
3 ASGA0092246 10054.6 16675.9
3 ASGA0015571 10063.8 16692.7
3 MARC0003457 10066.0 16696.5
3 ASGA0015573 10068.1 16698.8
3 H3GA0010225 10068.1 16701.2
3 ALGA0020412 10068.1 16709.0
3 ALGA0020416 10085.3 16716.8
3 DRGA0004100 10085.3 16719.5
3 DRGA0004106 10085.3 16719.5
3 DBWU0001057 10088.4 16722.2
3 MARC0012299 10108.5 16737.9
3 MARC0005609 10108.5 16746.9
3 DRGA0004109 10128.3 16755.0
3 ALGA0020435 10128.3 16755.0
3 ALGA0020439 10128.3 16767.0
3 ASGA0097215 10137.5 16792.4
3 ASGA0097775 10137.5 16800.5
3 DIAS0000802 10137.5 16805.8
3 MARC0026755 10137.5 16808.4
3 ALGA0109308 10151.7 16808.4
3 MARC0001982 10159.9 16813.7
3 ASGA0087557 10166.8 16830.4
3 ASGA0015589 10173.6 16852.4
3 ASGA0015591 10187.8 16858.9
3 DRGA0004115 10187.8 16886.1
3 ASGA0015593 10202.0 16895.5
3 ASGA0015594 10202.0 16909.1
3 H3GA0010233 10202.1 16911.6
3 H3GA0010236 10202.1 16914.1
3 DRGA0004116 10207.4 16924.7
3 MARC0012871 10215.6 16927.2
3 MARC0053416 10221.0 16938.8
3 ALGA0108384 10221.0 16952.6
3 ASGA0103553 10221.0 16959.8
3 MARC0076097 10232.3 16990.8
3 ASGA0094179 10237.8 16995.8
3 H3GA0010237 10237.8 17014.8
3 ASGA0015603 10246.2 17025.4
3 H3GA0010238 10251.8 17030.6
3 H3GA0010240 10251.8 17030.6
3 ASGA0015609 10251.8 17031.9
3 ASGA0015611 10251.8 17033.1
3 MARC0098994 10251.8 17038.3
3 ASGA0015617 10261.3 17043.6
3 ASGA0015618 10265.9 17044.8
3 MARC0011844 10266.0 17046.1
3 ASGA0015627 10286.7 17056.7
3 ASGA0015631 10286.7 17056.7
3 ALGA0020469 10286.7 17059.3
3 MARC0004671 10286.7 17059.3
3 ALGA0020470 10286.7 17064.3
3 MARC0089576 10300.8 17072.1
3 MARC0060764 10300.8 17077.2
3 DBWU0001074 10300.8 17084.9
3 ASGA0015640 10301.7 17090.0
3 DRGA0004124 10302.6 17095.1
3 ASGA0015643 10303.4 17111.5
3 DIAS0001008 10308.9 17119.3
3 ALGA0020475 10314.5 17126.2
3 MARC0026193 10317.2 17129.6
3 ALGA0020478 10317.3 17140.3
3 DRGA0004125 10317.3 17149.6
3 MARC0076382 10317.3 17158.9
3 DIAS0004638 10330.6 17178.4
3 MARC0058316 10330.6 17183.5
3 ALGA0020487 10337.0 17206.1
3 ALGA0020494 10338.4 17209.6
3 ASGA0015654 10339.7 17222.6
3 ASGA0015670 10339.7 17245.1
3 DIAS0000304 10339.7 17248.0
3 ASGA0015673 10339.8 17248.0
3 ALGA0020526 10339.8 17251.9
3 MARC0080348 10342.5 17255.7
3 MARC0005057 10347.9 17274.8
3 ALGA0020553 10353.5 17277.7
3 ALGA0020549 10353.5 17277.8
3 ALGA0020546 10353.5 17277.8
3 ASGA0015686 10356.3 17283.0
3 ALGA0020542 10360.5 17290.9
3 DRGA0004136 10364.7 17290.9
3 ASGA0015682 10373.3 17301.1
3 ALGA0020541 10373.3 17304.4
3 M1GA0004566 10373.4 17309.7
3 ALGA0020573 10379.0 17317.6
3 ASGA0015696 10379.0 17321.5
3 ALGA0020571 10384.6 17325.4
3 H3GA0010287 10384.6 17325.4
3 ALGA0020569 10384.6 17327.9
3 ASGA0015700 10384.7 17330.5
3 ALGA0020564 10416.3 17370.8
3 ALGA0020590 10456.5 17435.9
3 DRGA0004146 10456.5 17441.7
3 ALGA0020576 10468.2 17449.8
3 ASGA0100875 10471.3 17459.4
3 ASGA0092138 10474.4 17465.6
3 ASGA0104393 10491.5 17475.4
3 MARC0099301 10491.5 17478.6
3 ASGA0091581 10519.2 17483.7
3 ALGA0120920 10522.6 17488.9
3 H3GA0010289 10529.9 17498.4
3 MARC0087294 10535.3 17503.3
3 ALGA0020596 10546.5 17506.9
3 DRGA0004166 10546.5 17511.9
3 ALGA0020601 10557.5 17519.5
3 ALGA0020603 10557.5 17521.9
3 ASGA0015724 10560.6 17531.5
3 H3GA0010292 10563.7 17534.7
3 INRA0011397 10563.8 17534.7
3 ALGA0020613 10573.5 17537.2
3 ALGA0020615 10573.5 17537.2
3 ASGA0015729 10573.5 17539.7
3 H3GA0010298 10592.2 17545.7
3 ALGA0020624 10592.3 17558.2
3 MARC0076643 10596.6 17577.8
3 ALGA0020626 10596.6 17591.5
3 ALGA0020627 10596.6 17595.0
3 ASGA0015742 10620.6 17610.3
3 ALGA0020630 10620.6 17610.4
3 ASGA0015738 10625.9 17612.9
3 MARC0076903 10631.3 17618.0
3 M1GA0004568 10631.3 17618.0
3 ASGA0015747 10643.8 17623.1
3 ALGA0020641 10647.6 17623.1
3 M1GA0004569 10652.8 17625.6
3 MARC0083591 10655.4 17633.3
3 ALGA0020644 10659.3 17633.3
3 DRGA0004189 10663.2 17640.9
3 ALGA0020658 10666.5 17648.5
3 MARC0066128 10676.6 17650.9
3 ALGA0020662 10679.8 17657.1
3 H3GA0010320 10689.8 17664.1
3 ALGA0020674 10690.0 17671.5
3 MARC0108629 10690.0 17687.2
3 ASGA0015798 10704.3 17703.6
3 MARC0079192 10721.7 17715.6
3 ALGA0020704 10721.7 17719.3
3 H3GA0010323 10721.7 17721.8
3 H3GA0010326 10724.3 17721.8
3 ASGA0015808 10724.3 17726.9
3 MARC0088994 10724.3 17732.0
3 ALGA0020710 10724.4 17742.5
3 ALGA0020707 10746.5 17742.5
3 ASGA0089411 10754.5 17781.0
3 ASGA0015823 10778.2 17789.1
3 MARC0051400 10778.2 17802.8
3 ASGA0015824 10778.2 17811.3
3 ASGA0015822 10780.9 17814.3
3 ASGA0015820 10798.4 17823.6
3 MARC0083153 10807.0 17827.2
3 ASGA0015819 10807.0 17842.5
3 DRGA0004192 10831.9 17863.8
3 H3GA0010334 10831.9 17863.8
3 ALGA0020715 10832.0 17873.7
3 MARC0002169 10843.5 17883.5
3 MARC0039179 10852.0 17899.1
3 ASGA0105798 10854.7 17901.6
3 MARC0014207 10858.8 17904.5
3 ASGA0015834 10858.9 17910.7
3 ASGA0015833 10863.0 17916.8
3 H3GA0010343 10868.6 17916.8
3 ALGA0020749 10868.6 17924.5
3 MARC0100775 10868.6 17924.5
3 H3GA0010357 10868.6 17929.5
3 H3GA0010358 10868.6 17931.9
3 ALGA0020763 10868.6 17931.9
3 H3GA0010371 10868.7 17931.9
3 H3GA0010372 10868.7 17939.4
3 M1GA0004587 10882.7 17941.9
3 ALGA0020799 10896.8 17957.4
3 ALGA0020827 10917.1 17985.1
3 ALGA0020810 10931.2 18000.9
3 ASGA0015925 10931.2 18005.9
3 ALGA0107824 10933.9 18027.6
3 MARC0110362 10936.6 18035.4
3 H3GA0010420 10947.9 18074.3
3 MARC0094764 10956.2 18082.7
3 H3GA0010424 10956.2 18087.8
3 ALGA0020846 10962.2 18106.9
3 MARC0006904 10981.1 18122.9
3 ASGA0015956 10986.2 18134.6
3 ALGA0020860 10986.2 18146.5
3 ALGA0020864 10997.1 18146.6
3 H3GA0010441 11008.2 18151.8
3 MARC0104085 11016.4 18151.8
3 M1GA0004629 11027.6 18171.3
3 H3GA0010463 11036.0 18179.2
3 H3GA0010460 11036.0 18179.2
3 ALGA0020906 11038.7 18184.4
3 ALGA0020897 11038.8 18184.4
3 ALGA0020893 11047.3 18200.6
3 MARC0038850 11053.0 18216.6
3 CASI0004184 11058.7 18224.3
3 ALGA0020891 11067.1 18237.2
3 INRA0011514 11067.1 18237.2
3 INRA0011509 11078.6 18261.7
3 ASGA0096916 11085.4 18283.3
3 ASGA0015980 11088.6 18298.8
3 ASGA0015984 11097.5 18306.4
3 M1GA0004632 11102.5 18334.7
3 MARC0047913 11110.0 18345.2
3 MARC0072394 11110.0 18350.4
3 ALGA0112705 11110.0 18350.4
3 ALGA0104583 11112.9 18350.4
3 MARC0072455 11119.3 18352.9
3 ASGA0016026 11119.3 18352.9
3 ALGA0104803 11126.5 18355.4
3 DIAS0001170 11141.6 18414.5
3 ASGA0016095 11147.1 18422.4
3 DBMA0000138 11152.7 18433.0
3 ASGA0016106 11152.7 18438.2
3 ALGA0020972 11164.2 18438.2
3 ASGA0016100 11175.7 18438.2
3 ALGA0020971 11175.7 18438.2
3 H3GA0010525 11183.9 18443.4
3 H3GA0010538 11186.5 18451.3
3 ASGA0016121 11187.8 18451.3
3 M1GA0004679 11189.1 18459.2
3 ALGA0020993 11190.4 18459.2
3 ASGA0016133 11191.7 18461.8
3 DRGA0004208 11193.0 18464.4
3 ASGA0016139 11194.3 18469.6
3 MARC0115122 11197.0 18472.2
3 ASGA0016143 11197.0 18474.7
3 H3GA0010564 11197.0 18474.7
3 ASGA0016156 11197.0 18479.9
3 ALGA0021005 11217.8 18487.9
3 ALGA0021026 11235.6 18498.7
3 M1GA0004727 11246.8 18509.4
3 ALGA0021046 11249.6 18509.4
3 ASGA0016193 11249.6 18520.0
3 ASGA0016191 11249.6 18523.4
3 ALGA0021047 11249.6 18523.4
3 ASGA0016195 11252.3 18530.4
3 ALGA0021059 11254.9 18532.9
3 DIAS0000583 11254.9 18538.0
3 ASGA0016206 11255.0 18540.5
3 MARC0016706 11255.0 18563.0
3 ASGA0016214 11255.0 18563.0
3 ALGA0021082 11255.0 18566.5
3 ALGA0021085 11255.0 18573.5
3 ALGA0114071 11263.4 18593.3
3 ALGA0021092 11273.3 18614.6
3 ALGA0021093 11283.0 18629.7
3 MARC0043998 11289.1 18670.9
3 DRGA0004220 11297.7 18692.8
3 ASGA0016238 11311.6 18717.4
3 ASGA0016243 11311.6 18742.2
3 ASGA0016244 11317.5 18759.3
3 MARC0071671 11323.4 18774.8
3 DRGA0004222 11327.6 18777.6
3 ASGA0094314 11331.9 18792.9
3 H3GA0055522 11331.9 18792.9
3 MARC0086594 11337.6 18819.3
3 ALGA0110467 11340.3 18828.2
3 H3GA0052487 11340.3 18842.1
3 H3GA0010662 11353.1 18845.5
3 M1GA0004780 11368.7 18852.4
3 ALGA0107224 11395.8 18869.0
3 ASGA0016256 11407.2 18874.3
3 M1GA0004757 11408.6 18882.3
3 ALGA0021130 11409.9 18883.6
3 M1GA0004763 11423.8 18884.9
3 M1GA0004770 11423.8 18887.5
3 ASGA0100443 11426.3 18892.8
3 ASGA0100631 11426.4 18895.5
3 MARC0037949 11431.6 18898.1
3 MARC0028825 11433.0 18900.7
3 MARC0029509 11434.3 18906.1
3 ALGA0103214 11442.4 18917.1
3 MARC0013481 11447.9 18922.4
3 MARC0008052 11456.1 18933.3
3 MARC0043524 11465.4 18939.9
3 ALGA0021154 11469.8 18946.5
3 MARC0019977 11475.1 18951.8
3 H3GA0010674 11480.3 18951.9
3 ASGA0016295 11480.4 18965.7
3 ALGA0021157 11485.7 18965.7
3 ALGA0021159 11488.3 18973.8
3 ASGA0016299 11491.6 18973.8
3 ALGA0021166 11499.8 18979.2
3 H3GA0010676 11512.1 18981.8
3 ASGA0016300 11512.1 19008.5
3 ALGA0021172 11512.2 19008.5
3 DRGA0004229 11512.2 19013.9
3 DRGA0004231 11520.3 19027.9
3 ALGA0021180 11527.1 19061.1
3 H3GA0010680 11545.7 19079.3
3 DRGA0004237 11554.0 19102.6
3 ASGA0016309 11562.2 19122.7
3 ALGA0021186 11562.3 19132.3
3 ASGA0016313 11573.5 19138.4
3 ASGA0016314 11581.8 19146.3
3 INRA0011604 11584.5 19154.1
3 ALGA0021192 11587.2 19161.8
3 ALGA0021194 11592.7 19172.3
3 ALGA0021199 11595.4 19174.9
3 ALGA0021205 11595.4 19178.8
3 ASGA0016328 11603.8 19182.7
3 DRGA0004246 11603.8 19182.7
3 H3GA0010692 11611.3 19184.6
3 ASGA0016334 11614.9 19186.5
3 ASGA0016323 11614.9 19190.3
3 DIAS0000055 11620.4 19223.4
3 SIRI0001278 11623.1 19228.8
3 ASGA0016343 11631.5 19239.1
3 MARC0083986 11631.5 19243.5
3 ASGA0016342 11635.1 19253.8
3 ALGA0119295 11654.1 19291.7
3 DRGA0017475 11657.1 19295.7
3 ASGA0090871 11657.1 19299.7
3 ASGA0083506 11661.2 19310.2
3 ALGA0021227 11665.1 19313.5
3 H3GA0010701 11665.2 19318.9
3 ALGA0021233 11673.3 19327.1
3 H3GA0010704 11685.9 19341.6
3 MARC0085934 11689.7 19358.0
3 MARC0034240 11689.7 19374.2
3 ALGA0021244 11694.9 19393.7
3 H3GA0010711 11694.9 19398.9
3 ASGA0016369 11700.2 19401.6
3 DIAS0001348 11705.5 19406.9
3 DIAS0001347 11705.5 19412.2
3 H3GA0010729 11705.5 19420.1
3 MARC0088578 11705.6 19420.1
3 ASGA0101714 11716.8 19433.1
3 ASGA0016382 11725.2 19439.4
3 H3GA0053652 11725.2 19442.7
3 MARC0114218 11730.5 19453.0
3 MARC0022849 11730.6 19453.0
3 ASGA0016378 11735.9 19463.9
3 ASGA0016395 11735.9 19466.5
3 MARC0049132 11744.0 19477.2
3 ALGA0021273 11744.0 19486.6
3 ALGA0021274 11747.3 19494.0
3 ASGA0098998 11770.5 19506.5
3 ALGA0021292 11784.9 19527.7
3 ALGA0021293 11790.3 19548.4
3 ALGA0021294 11801.6 19553.4
3 MARC0055712 11804.3 19569.4
3 H3GA0054493 11806.9 19590.9
3 MARC0099803 11809.9 19593.3
3 DRGA0004260 11816.9 19615.2
3 ALGA0107115 11835.4 19664.5
3 DIAS0004247 11838.4 19664.6
3 ASGA0016407 11852.9 19676.2
3 ASGA0016414 11852.9 19681.8
3 DRGA0004265 11856.4 19685.1
3 DRGA0004268 11867.4 19690.2
3 ALGA0021299 11867.4 19695.2
3 ALGA0021307 11877.1 19699.0
3 ALGA0021311 11886.7 19753.4
3 ASGA0016431 11893.0 19763.6
3 ALGA0021316 11893.0 19763.6
3 ALGA0021315 11893.0 19766.1
3 ASGA0103526 11896.6 19779.2
3 ASGA0016437 11904.1 19798.3
3 ASGA0016439 11904.1 19803.5
3 ASGA0016442 11918.3 19816.0
3 INRA0011644 11918.3 19825.8
3 ALGA0021329 11923.7 19830.6
3 ASGA0016470 11926.3 19851.7
3 ALGA0021353 11929.0 19854.2
3 H3GA0010790 11929.0 19854.2
3 ALGA0021362 11929.0 19856.6
3 H3GA0010796 11931.7 19856.6
3 ALGA0021369 11939.7 19864.3
3 ASGA0016494 11953.6 19872.1
3 ASGA0016492 11961.8 19888.0
3 ALGA0021371 11961.8 19890.5
3 ASGA0016496 11964.4 19890.5
3 M1GA0004815 11967.0 19895.4
3 ALGA0021386 11967.0 19897.9
3 ASGA0016506 11968.3 19897.9
3 ALGA0021394 11969.7 19905.6
3 ALGA0123791 11969.7 19908.1
3 ASGA0016513 11969.7 19910.7
3 MARC0023143 11969.7 19921.5
3 MARC0072051 11969.7 19926.8
3 H3GA0010846 11969.7 19930.6
3 H3GA0010853 11978.0 19934.4
3 INRA0011705 11986.2 19936.9
3 DIAS0000339 11988.9 19947.5
3 M1GA0004838 11995.7 19947.5
3 H3GA0010859 12002.4 19950.0
3 MARC0039020 12016.3 19974.7
3 MARC0090396 12021.5 19984.5
3 H3GA0010861 12032.4 20002.2
3 MARC0049318 12035.1 20028.0
3 MARC0027808 12040.4 20031.9
3 ALGA0100974 12054.6 20035.9
3 ALGA0115354 12068.7 20052.6
3 MARC0048667 12079.7 20058.6
3 MARC0096867 12091.2 20073.0
3 MARC0015816 12099.9 20088.4
3 ASGA0088640 12110.8 20088.4
3 ASGA0098921 12114.2 20107.8
3 MARC0098920 12114.2 20107.8
3 H3GA0053316 12121.2 20112.9
3 MARC0049703 12125.5 20115.4
3 MARC0065689 12129.7 20122.1
3 ALGA0021477 12139.9 20126.3
3 DRGA0004287 12142.6 20138.8
3 ALGA0021472 12142.6 20145.5
3 ALGA0021470 12161.1 20159.6
3 ALGA0021466 12170.1 20159.6
3 MARC0033632 12173.1 20163.2
3 MARC0025460 12173.1 20163.2
3 MARC0048071 12178.8 20168.2
3 ASGA0016595 12190.7 20189.4
3 ASGA0016597 12190.7 20189.4
3 INRA0011766 12201.2 20212.5
3 DRGA0004289 12204.6 20228.9
3 MARC0082926 12208.7 20235.1
3 ALGA0021492 12222.7 20252.0
3 INRA0011773 12222.7 20254.9
3 DRGA0004296 12228.2 20270.5
3 ALGA0021498 12228.2 20274.3
3 ASGA0016608 12228.2 20278.0
3 ASGA0016612 12228.2 20280.5
3 ASGA0016620 12231.0 20283.0
3 H3GA0010881 12231.0 20283.0
3 MARC0020268 12231.0 20293.6
3 H3GA0010884 12231.0 20297.0
3 H3GA0010886 12231.0 20301.2
3 H3GA0010891 12233.7 20305.4
3 MARC0027455 12233.7 20305.4
3 ALGA0021535 12233.7 20316.4
3 ASGA0016663 12233.7 20318.1
3 H3GA0010900 12237.7 20319.9
3 ALGA0021541 12243.8 20319.9
3 ASGA0089696 12250.1 20333.8
3 ALGA0021552 12255.7 20349.8
3 H3GA0010906 12261.3 20355.8
3 MARC0091799 12261.3 20355.8
3 ALGA0021563 12262.7 20366.7
3 MARC0042014 12264.0 20369.3
3 ASGA0016691 12274.8 20388.1
3 MARC0111094 12289.2 20413.6
3 ALGA0021581 12292.3 20430.5
3 M1GA0004871 12292.3 20436.1
3 H3GA0010912 12305.8 20454.9
3 ALGA0021564 12305.8 20461.1
3 H3GA0054993 12314.3 20482.2
3 M1GA0026472 12317.0 20482.2
3 ALGA0107444 12317.0 20492.6
3 ASGA0097441 12317.0 20492.6
3 M1GA0024147 12317.1 20493.8
3 MARC0016114 12319.8 20495.1
3 MARC0092333 12337.0 20497.8
3 ALGA0110366 12342.3 20512.0
3 M1GA0026540 12359.7 20528.1
3 ASGA0016728 12362.4 20542.9
3 ASGA0016729 12375.8 20559.2
3 H3GA0010954 12379.7 20559.2
3 H3GA0052445 12393.2 20569.6
3 MARC0114235 12393.2 20569.6
3 MARC0060220 12393.2 20580.1
3 M1GA0026007 12393.2 20599.3
3 ASGA0084570 12413.1 20613.1
3 ASGA0016734 12433.0 20628.6
3 DBWU0000910 12438.9 20642.9
3 DRGA0004306 12438.9 20646.4
3 ALGA0021616 12445.0 20655.1
3 MARC0090699 12461.6 20663.0
3 DRGA0004308 12461.6 20676.9
3 ASGA0093943 12467.2 20691.2
3 ASGA0016765 12467.2 20708.6
3 ASGA0016779 12473.7 20711.4
3 ALGA0021640 12487.6 20735.2
3 DRGA0004311 12499.2 20805.1
3 ASGA0016798 12499.2 20816.4
3 H3GA0011011 12499.2 20827.4
3 MARC0044779 12507.6 20863.6
3 MARC0093584 12519.0 20887.6
3 MARC0114417 12524.7 20898.5
3 ASGA0102605 12528.9 20919.4
3 ASGA0096643 12542.1 20932.9
3 ALGA0113586 12553.8 20941.9
3 ASGA0090006 12568.5 20969.6
3 ASGA0086690 12571.2 20983.7
3 H3GA0055011 12582.7 20997.1
3 ASGA0089859 12588.3 21003.1
3 ALGA0108553 12606.1 21018.5
3 ASGA0085870 12606.1 21033.2
3 MARC0019819 12606.1 21044.8
3 MARC0092020 12619.9 21058.2
3 ASGA0103225 12619.9 21065.9
3 M1GA0026388 12649.2 21074.9
3 DRGA0004313 12656.0 21082.5
3 ALGA0021665 12670.9 21088.3
3 H3GA0011017 12670.9 21100.3
3 ASGA0016816 12673.6 21105.9
3 DRGA0004318 12676.3 21111.6
3 ASGA0016820 12676.4 21120.3
3 ALGA0021679 12676.4 21130.6
3 H3GA0011028 12681.8 21135.9
3 ALGA0021697 12681.8 21159.3
3 ALGA0021695 12705.1 21173.8
3 ALGA0021699 12709.3 21185.3
3 H3GA0011038 12712.2 21208.8
3 MARC0069989 12732.3 21212.9
3 MARC0013682 12741.6 21218.0
3 MARC0015437 12749.9 21220.5
3 ASGA0099392 12753.9 21228.1
3 ASGA0096344 12758.0 21234.1
3 MARC0022891 12762.1 21243.3
3 MARC0075257 12762.1 21245.8
3 MARC0018829 12776.8 21277.5
3 ALGA0021725 12776.8 21294.8
3 ALGA0021732 12795.6 21316.8
3 MARC0089811 12813.0 21384.2
3 MARC0054603 12841.3 21426.5
3 ASGA0096568 12841.3 21440.3
3 ALGA0115507 12849.9 21457.3
3 ALGA0122054 12851.3 21463.3
3 MARC0035936 12852.7 21472.5
3 SIRI0000611 12858.4 21480.1
3 ALGA0108536 12861.2 21487.7
3 ASGA0083239 12861.2 21487.7
3 MARC0071101 12869.9 21494.3
3 MARC0038397 12869.9 21499.0
3 ASGA0016852 12878.5 21504.6
3 ASGA0016854 12887.1 21524.1
3 MARC0066245 12902.4 21551.7
3 ASGA0016858 12905.3 21554.5
3 ALGA0021761 12905.3 21558.8
3 DRGA0004332 12911.2 21562.6
3 MARC0051067 12917.0 21567.9
3 ASGA0016865 12919.9 21573.1
3 MARC0021644 12937.7 21620.2
3 ALGA0110079 12944.3 21634.2
3 MARC0074301 12953.0 21652.0
3 MARC0090764 12961.9 21658.8
3 MARC0016999 12973.1 21672.4
3 ASGA0094411 12991.9 21683.1
3 M1GA0026132 13000.6 21685.6
3 ASGA0105891 13004.8 21685.6
3 ASGA0101944 13014.9 21694.2
3 M1GA0024871 13041.3 21737.4
3 MARC0109966 13075.6 21755.0
3 ASGA0016877 13078.5 21761.6
3 MARC0004323 13084.4 21761.6
3 ASGA0016869 13084.4 21768.1
3 ASGA0016872 13087.1 21781.6
3 ALGA0021768 13089.9 21781.6
3 ALGA0021769 13103.6 21795.2
3 ALGA0108351 13117.2 21821.1
3 ALGA0105955 13125.1 21829.0
3 MARC0021140 13128.9 21845.1
3 ASGA0016902 13132.7 21848.0
3 M1GA0005009 13140.6 21854.2
3 ASGA0016897 13148.0 21863.7
3 ALGA0021791 13155.2 21874.2
3 DRGA0004334 13160.9 21876.7
3 MARC0043843 13163.7 21882.0
3 DRGA0017391 13183.0 21933.6
4 ALGA0123050 0.0 0.0
4 ASGA0016959 2.8 7.3
4 ALGA0021973 2.8 10.8
4 BGIS0000458 8.3 21.6
4 INRA0011961 8.3 24.1
4 ALGA0021974 8.3 24.2
4 M1GA0005042 8.3 26.8
4 ASGA0016965 16.6 32.1
4 DBWU0000125 19.3 32.1
4 M1GA0005046 22.0 32.1
4 ALGA0021980 27.3 32.1
4 ALGA0021979 27.3 40.3
4 M1GA0005056 27.3 40.3
4 M1GA0005054 27.3 43.0
4 H3GA0053919 30.0 60.0
4 ASGA0091638 30.0 62.8
4 ALGA0029781 38.2 94.6
4 H3GA0015032 38.2 97.0
4 M1GA0006980 38.2 102.1
4 ASGA0023643 38.2 104.5
4 ASGA0023651 38.3 114.7
4 M1GA0007033 38.3 119.7
4 M1GA0007042 40.9 124.6
4 ASGA0023647 40.9 133.7
4 ALGA0118277 49.1 139.6
4 ASGA0096811 49.1 147.2
4 ASGA0016987 71.8 229.8
4 ALGA0021999 71.8 234.9
4 ASGA0017005 74.3 242.3
4 M1GA0005095 74.4 249.7
4 ASGA0017011 74.4 255.6
4 ASGA0017019 74.4 264.4
4 ASGA0016981 74.4 264.5
4 ASGA0105256 79.5 272.2
4 INRA0012002 84.6 304.0
4 ASGA0017054 87.2 304.1
4 MARC0034221 92.4 319.3
4 MARC0084013 100.4 324.1
4 ASGA0017041 108.3 331.4
4 ASGA0017039 110.9 331.4
4 MARC0062117 110.9 336.5
4 ALGA0022018 116.1 345.0
4 ASGA0017090 118.7 366.3
4 H3GA0011204 118.7 371.1
4 ASGA0017068 118.8 384.4
4 H3GA0011208 118.8 390.9
4 MARC0085125 118.8 393.3
4 ASGA0017082 124.0 398.2
4 H3GA0011213 126.6 411.0
4 ASGA0017093 126.6 417.1
4 MARC0072995 134.6 427.8
4 H3GA0011231 169.1 440.3
4 ALGA0022075 193.6 457.1
4 ASGA0017123 193.7 462.3
4 ASGA0093416 201.8 467.5
4 MARC0060304 201.8 469.9
4 H3GA0011260 210.0 472.3
4 M1GA0005230 224.1 482.0
4 ASGA0017175 230.4 485.1
4 M1GA0005269 240.4 491.6
4 ASGA0017232 252.9 504.0
4 ALGA0022165 256.8 509.9
4 H3GA0011333 259.5 518.8
4 ASGA0017234 262.1 526.2
4 M1GA0005338 262.1 528.7
4 ALGA0022167 267.5 544.3
4 MARC0011602 270.2 546.7
4 ASGA0017245 271.1 549.1
4 ASGA0017249 271.9 551.5
4 ALGA0022189 272.8 553.9
4 MARC0008086 275.5 553.9
4 M1GA0005355 286.8 561.4
4 ASGA0017279 286.8 574.3
4 MARC0080116 296.4 584.3
4 ASGA0017285 308.9 602.1
4 M1GA0005368 308.9 604.4
4 MARC0084905 316.9 614.2
4 M1GA0005378 324.3 619.0
4 ASGA0017307 350.1 629.1
4 ALGA0022251 365.3 651.1
4 ASGA0017319 389.7 664.1
4 H3GA0011399 389.7 676.6
4 ASGA0017334 389.8 678.9
4 ASGA0017340 389.8 681.2
4 ASGA0017342 389.8 683.5
4 ALGA0022271 389.8 688.2
4 ALGA0022281 389.8 697.2
4 ASGA0017362 389.8 700.1
4 ASGA0017366 389.8 700.1
4 H3GA0011421 398.0 707.2
4 H3GA0011424 398.0 714.4
4 H3GA0011431 412.0 724.0
4 ASGA0017394 426.0 739.0
4 ALGA0022319 426.0 744.8
4 DRGA0004367 434.2 767.1
4 ASGA0017407 436.9 771.9
4 ASGA0017421 442.2 781.7
4 ASGA0017426 444.8 791.5
4 M1GA0005431 446.1 791.6
4 ALGA0022375 447.4 791.6
4 H3GA0011463 447.4 798.8
4 MARC0022513 447.4 801.2
4 ALGA0022382 447.4 811.0
4 DRGA0004374 450.0 827.3
4 ALGA0022393 455.3 829.9
4 ASGA0017471 471.0 845.3
4 ASGA0017472 482.5 863.7
4 ALGA0022406 489.0 869.3
4 DRGA0004381 502.5 877.3
4 ASGA0017479 505.6 885.2
4 ASGA0017480 511.6 885.2
4 ALGA0022414 526.3 888.1
4 H3GA0011490 526.4 900.3
4 ASGA0017492 532.4 907.7
4 ASGA0017496 535.4 913.3
4 ASGA0017502 549.0 926.4
4 MARC0058451 549.1 937.3
4 DRGA0004390 554.2 942.0
4 ASGA0017522 554.2 946.7
4 ALGA0022449 556.8 949.0
4 ALGA0022450 562.0 953.8
4 ASGA0017526 568.4 953.8
4 DRGA0004397 577.9 961.0
4 ALGA0022458 580.4 963.3
4 H3GA0011516 589.6 968.0
4 ALGA0022483 589.6 982.6
4 ASGA0017546 595.7 982.6
4 H3GA0011525 595.7 992.1
4 ASGA0017548 599.2 992.2
4 H3GA0011528 611.9 992.2
4 ALGA0022491 629.0 1000.7
4 ALGA0022493 632.1 1006.3
4 ALGA0022494 641.8 1018.0
4 MARC0084509 643.1 1022.5
4 ASGA0017554 644.3 1028.2
4 ALGA0022502 646.8 1033.9
4 ASGA0017568 649.3 1033.9
4 ASGA0017570 654.3 1040.9
4 ALGA0022517 661.0 1050.2
4 DRGA0004416 662.5 1050.2
4 ALGA0022520 664.1 1052.4
4 ASGA0017588 667.3 1060.5
4 ALGA0022524 667.3 1063.1
4 MARC0031843 693.5 1069.5
4 ASGA0017613 696.3 1072.7
4 ASGA0017619 697.7 1083.0
4 ASGA0017629 699.1 1083.0
4 ALGA0022556 699.1 1087.7
4 M1GA0005479 728.5 1095.8
4 M1GA0005481 728.5 1101.1
4 M1GA0005484 736.7 1109.1
4 MARC0038580 756.9 1113.8
4 ALGA0022580 759.6 1131.3
4 ALGA0022568 766.2 1136.0
4 H3GA0011590 769.5 1145.8
4 ALGA0022593 774.4 1169.0
4 ALGA0022604 774.4 1180.1
4 ALGA0022612 774.4 1180.1
4 H3GA0011604 776.9 1185.2
4 ALGA0022617 779.4 1190.2
4 ASGA0017699 789.8 1203.3
4 ASGA0017707 789.8 1203.3
4 ASGA0017709 795.9 1205.8
4 ASGA0017715 799.0 1208.2
4 INRA0012316 805.1 1213.2
4 ASGA0017723 821.7 1218.3
4 H3GA0011619 825.9 1218.3
4 ASGA0017733 843.4 1237.0
4 H3GA0011659 843.4 1241.9
4 ASGA0017746 848.5 1260.3
4 ALGA0022658 848.5 1270.4
4 MARC0036726 859.1 1280.6
4 H3GA0011666 862.1 1293.8
4 ALGA0022682 876.6 1309.5
4 ALGA0022690 885.0 1319.5
4 ASGA0017783 906.6 1335.2
4 H3GA0011673 906.6 1351.4
4 ALGA0022705 919.7 1373.8
4 ASGA0017794 927.3 1377.2
4 ALGA0022712 927.3 1380.7
4 ASGA0017803 929.8 1384.1
4 ALGA0022719 931.0 1384.1
4 ALGA0022724 932.2 1384.1
4 ASGA0017810 942.6 1384.1
4 ALGA0022727 949.3 1389.4
4 ASGA0017815 962.0 1394.6
4 M1GA0005549 966.6 1399.7
4 ASGA0017823 998.4 1404.9
4 M1GA0005556 1019.3 1412.8
4 MARC0053987 1019.3 1416.2
4 ASGA0017844 1019.3 1423.1
4 ALGA0022758 1029.0 1428.2
4 ASGA0017859 1034.6 1433.2
4 H3GA0011707 1045.5 1440.8
4 ALGA0022764 1053.6 1443.3
4 ASGA0017873 1067.6 1448.4
4 M1GA0005574 1073.1 1456.2
4 M1GA0005575 1082.4 1464.0
4 ALGA0022783 1090.8 1469.0
4 H3GA0011735 1096.2 1474.0
4 ASGA0017901 1106.9 1477.3
4 ALGA0022796 1114.1 1484.0
4 ASGA0017915 1121.1 1489.6
4 H3GA0011751 1124.5 1489.6
4 ALGA0022817 1124.5 1507.3
4 H3GA0011770 1129.7 1512.7
4 INRA0012432 1134.9 1515.8
4 ASGA0017943 1134.9 1525.2
4 ALGA0022825 1134.9 1531.7
4 ASGA0017945 1142.8 1538.3
4 CASI0007981 1157.3 1551.9
4 MARC0111165 1168.7 1567.7
4 ALGA0022840 1177.4 1573.3
4 ASGA0017965 1177.4 1575.8
4 ASGA0017974 1182.8 1580.8
4 ASGA0017978 1188.3 1583.2
4 MARC0004380 1198.3 1585.6
4 ASGA0017996 1198.3 1593.1
4 H3GA0011795 1198.3 1593.1
4 M1GA0005626 1218.5 1614.5
4 MARC0113080 1232.7 1620.4
4 M1GA0005629 1232.7 1626.2
4 ASGA0018016 1258.6 1632.1
4 ALGA0022893 1270.0 1639.8
4 ASGA0018040 1270.0 1642.2
4 ASGA0018062 1278.2 1649.7
4 ASGA0018063 1278.2 1654.7
4 ALGA0022944 1281.5 1662.4
4 INRA0012531 1291.2 1664.9
4 DRGA0004435 1294.6 1680.8
4 INRA0012543 1302.9 1683.3
4 MARC0041924 1302.9 1683.3
4 INRA0012537 1302.9 1691.0
4 MARC0001975 1310.6 1693.5
4 ASGA0018069 1329.2 1709.2
4 MARC0112415 1338.1 1736.7
4 ALGA0022961 1352.0 1736.7
4 ASGA0018096 1356.8 1747.0
4 ALGA0022958 1361.6 1752.0
4 ASGA0018099 1366.5 1771.0
4 ASGA0019043 1377.5 1773.5
4 DRGA0004442 1377.5 1784.3
4 ASGA0018107 1377.5 1806.2
4 ALGA0022974 1377.5 1806.2
4 ALGA0022970 1395.5 1811.8
4 H3GA0011864 1398.7 1819.3
4 DIAS0000027 1415.7 1829.4
4 ASGA0018114 1418.9 1829.5
4 ALGA0022991 1420.8 1834.4
4 H3GA0011880 1422.6 1842.1
4 ALGA0023001 1424.5 1855.8
4 ALGA0023014 1424.5 1881.8
4 ASGA0018141 1437.5 1889.7
4 ASGA0018150 1447.6 1894.7
4 ASGA0018166 1447.6 1897.1
4 H3GA0011911 1447.7 1918.7
4 ASGA0018186 1447.7 1929.5
4 MARC0095787 1461.2 1936.5
4 ALGA0023059 1476.1 1944.1
4 H3GA0011927 1482.5 1951.6
4 ALGA0023067 1487.8 1956.6
4 DRGA0004449 1490.4 1959.0
4 MARC0076810 1490.4 1971.8
4 M1GA0005682 1490.4 1974.2
4 M1GA0005684 1530.7 1974.2
4 M1GA0005687 1580.8 1979.1
4 ALGA0023112 1582.1 1986.4
4 ALGA0023115 1583.6 1986.5
4 H3GA0011950 1603.5 2014.3
4 DRGA0004454 1607.0 2020.1
4 H3GA0011952 1607.0 2033.9
4 ASGA0018238 1615.8 2042.1
4 ALGA0023121 1623.9 2058.8
4 ASGA0018243 1640.6 2077.4
4 MARC0057350 1655.7 2085.8
4 ALGA0023134 1658.6 2091.4
4 ASGA0018257 1661.1 2091.4
4 ASGA0018259 1677.7 2101.1
4 ALGA0023142 1677.7 2116.9
4 DRGA0004460 1694.3 2127.1
4 INRA0012662 1710.9 2146.7
4 ASGA0018268 1710.9 2149.1
4 ALGA0023149 1716.2 2158.7
4 ASGA0018277 1718.8 2170.9
4 MARC0011215 1721.4 2180.6
4 ASGA0018273 1726.6 2185.3
4 H3GA0052632 1740.3 2202.6
4 ALGA0104525 1744.2 2219.1
4 ASGA0085069 1748.1 2226.9
4 ALGA0023157 1748.1 2229.2
4 INRA0012685 1750.7 2233.8
4 ALGA0023163 1756.0 2240.8
4 ASGA0018281 1756.0 2240.8
4 ASGA0018282 1756.0 2246.2
4 H3GA0011974 1756.0 2257.4
4 ALGA0023171 1756.0 2259.8
4 ASGA0018288 1758.6 2263.0
4 ALGA0023180 1761.3 2268.2
4 MARC0021459 1769.3 2272.1
4 ALGA0023185 1774.5 2283.6
4 ALGA0023189 1777.9 2300.8
4 ASGA0018311 1784.8 2303.4
4 ASGA0018317 1784.9 2305.8
4 ALGA0023199 1791.1 2308.1
4 ASGA0018324 1797.3 2315.4
4 ASGA0018328 1800.3 2320.2
4 MARC0039616 1802.9 2329.9
4 ASGA0018338 1808.0 2343.8
4 ASGA0018343 1810.6 2354.8
4 ASGA0018349 1811.9 2354.8
4 H3GA0011992 1813.1 2364.8
4 MARC0085656 1815.7 2369.8
4 MARC0039577 1815.7 2382.6
4 ALGA0115265 1829.5 2399.4
4 ASGA0018370 1832.9 2424.3
4 ASGA0018367 1843.0 2435.4
4 ALGA0023250 1845.5 2442.9
4 ALGA0023253 1848.6 2450.9
4 ASGA0018359 1851.7 2456.1
4 MARC0002878 1854.8 2458.9
4 ASGA0087370 1854.8 2461.7
4 H3GA0012003 1861.0 2483.6
4 MARC0050797 1861.0 2490.7
4 DRGA0004463 1861.0 2507.6
4 ASGA0018384 1864.9 2512.9
4 ALGA0023269 1868.7 2520.0
4 H3GA0012015 1876.6 2534.9
4 ALGA0023271 1888.0 2545.1
4 ASGA0018410 1891.5 2552.6
4 ALGA0023293 1897.2 2557.5
4 ASGA0018418 1905.0 2559.9
4 INRA0012770 1905.0 2567.5
4 ASGA0018422 1905.0 2570.0
4 ALGA0023303 1907.5 2577.5
4 ALGA0023311 1907.5 2580.8
4 H3GA0012028 1907.5 2587.6
4 H3GA0012032 1907.5 2594.1
4 CASI0009310 1907.6 2594.1
4 ASGA0018449 1909.2 2598.6
4 ASGA0018453 1910.9 2605.2
4 ALGA0023349 1917.9 2605.2
4 ALGA0023353 1917.9 2605.2
4 ALGA0023356 1917.9 2610.3
4 ASGA0018461 1921.0 2615.3
4 MARC0095545 1921.0 2617.8
4 DRGA0004470 1927.2 2639.0
4 ALGA0023378 1933.5 2643.8
4 DRGA0004472 1938.6 2656.3
4 ALGA0023380 1941.1 2659.5
4 INRA0012818 1943.6 2666.0
4 ALGA0023382 1950.1 2674.2
4 ASGA0018478 1956.7 2679.6
4 ASGA0018481 1956.7 2690.8
4 DRGA0004475 1956.7 2690.8
4 H3GA0012044 1967.5 2699.1
4 ALGA0023388 1967.5 2713.2
4 ALGA0023389 1984.4 2730.9
4 INRA0012830 1989.9 2758.2
4 ASGA0018485 2002.3 2827.6
4 ASGA0018487 2014.5 2832.6
4 H3GA0012050 2017.1 2840.1
4 ASGA0018494 2017.1 2845.0
4 H3GA0012060 2017.1 2847.8
4 MARC0033861 2024.8 2862.7
4 ASGA0018510 2024.9 2867.5
4 ASGA0018519 2035.4 2889.0
4 ASGA0018522 2037.9 2896.5
4 ALGA0023430 2038.0 2896.5
4 MARC0066794 2041.8 2902.8
4 DRGA0004480 2045.7 2909.2
4 ALGA0023432 2050.9 2914.2
4 ASGA0018526 2050.9 2914.2
4 MARC0049253 2058.8 2928.8
4 MARC0067731 2066.7 2943.4
4 SIRI0000276 2066.7 2948.4
4 ALGA0023449 2066.7 2953.4
4 ASGA0018536 2066.7 2955.9
4 ASGA0018539 2070.5 2963.6
4 DRGA0004483 2074.4 2963.6
4 H3GA0012096 2079.5 2966.1
4 MARC0030863 2079.5 2982.4
4 ALGA0023473 2079.5 2994.0
4 ASGA0018550 2085.2 2996.7
4 M1GA0005738 2091.0 2999.5
4 ALGA0023479 2091.0 3006.5
4 ASGA0018560 2091.0 3009.9
4 ASGA0018563 2099.7 3013.4
4 INRA0012898 2105.2 3023.7
4 ALGA0023501 2122.5 3039.5
4 ALGA0023493 2128.3 3044.4
4 DIAS0002478 2128.3 3053.2
4 MARC0057481 2134.4 3062.7
4 ALGA0023502 2143.4 3070.3
4 ALGA0023517 2143.4 3079.6
4 ALGA0023522 2159.2 3093.2
4 ASGA0098453 2159.2 3093.2
4 H3GA0012131 2164.2 3111.0
4 ASGA0018606 2169.2 3116.4
4 ASGA0018618 2175.9 3131.5
4 ASGA0018644 2179.2 3171.3
4 ALGA0023561 2184.3 3191.0
4 ALGA0023572 2191.9 3212.1
4 ALGA0023578 2192.0 3215.5
4 MARC0029602 2192.0 3224.5
4 ALGA0023588 2198.1 3236.4
4 MARC0006390 2198.1 3242.2
4 ALGA0023597 2204.2 3252.4
4 MARC0090245 2210.4 3265.2
4 ASGA0018664 2220.1 3297.6
4 ALGA0023608 2240.3 3324.2
4 DRGA0004499 2243.2 3329.4
4 ASGA0018673 2243.2 3332.0
4 MARC0048931 2258.3 3351.1
4 ASGA0018674 2258.3 3354.0
4 DIAS0000459 2261.5 3357.1
4 ALGA0103991 2268.2 3368.6
4 ASGA0018706 2268.2 3379.6
4 MARC0041916 2273.1 3385.0
4 H3GA0012199 2278.0 3393.1
4 MARC0022901 2278.0 3393.1
4 M1GA0005794 2280.4 3395.5
4 ASGA0018743 2280.4 3395.5
4 H3GA0012226 2280.4 3397.9
4 ASGA0018746 2285.3 3419.0
4 ALGA0023671 2288.8 3423.9
4 ASGA0018752 2295.9 3428.8
4 ALGA0023679 2306.7 3467.3
4 ALGA0023681 2323.4 3491.8
4 DRGA0004508 2323.4 3495.1
4 INRA0012994 2326.3 3511.0
4 CASI0009592 2331.5 3534.6
4 M1GA0005795 2336.7 3544.2
4 ASGA0018763 2336.7 3548.8
4 ALGA0023701 2339.2 3553.5
4 ASGA0018764 2339.3 3560.5
4 H3GA0012232 2341.8 3560.6
4 ASGA0018768 2344.3 3560.6
4 ALGA0023713 2349.4 3572.3
4 DRGA0004525 2349.4 3582.2
4 H3GA0012235 2357.4 3602.2
4 DRGA0004526 2365.4 3628.0
4 ASGA0018788 2378.7 3637.6
4 ALGA0023741 2381.2 3647.3
4 MARC0092544 2388.1 3671.0
4 ASGA0018792 2391.5 3673.4
4 ALGA0023750 2394.1 3675.8
4 ALGA0023755 2396.6 3683.1
4 MARC0050524 2396.6 3690.5
4 ALGA0023758 2396.6 3706.2
4 ALGA0023762 2399.2 3715.7
4 ALGA0109473 2404.4 3718.6
4 ALGA0115547 2406.9 3721.0
4 ALGA0023764 2412.1 3739.0
4 ASGA0018803 2412.1 3741.4
4 MARC0026228 2422.5 3743.7
4 ALGA0023770 2430.2 3746.1
4 ALGA0023773 2434.0 3746.1
4 M1GA0005799 2434.0 3750.9
4 ASGA0018826 2445.5 3750.9
4 ALGA0023794 2467.1 3769.3
4 ASGA0018835 2470.6 3770.5
4 ALGA0023796 2470.6 3771.7
4 DRGA0004539 2476.2 3779.4
4 DRGA0004543 2476.2 3779.4
4 DIAS0000260 2479.6 3779.4
4 ALGA0023800 2479.6 3779.4
4 ALGA0023802 2479.6 3787.1
4 DIAS0000258 2479.6 3787.1
4 ASGA0018851 2479.6 3789.9
4 ALGA0023806 2493.0 3805.5
4 ASGA0018855 2509.1 3818.7
4 MARC0009511 2509.1 3843.5
4 ASGA0018865 2511.5 3843.5
4 ASGA0018870 2514.5 3845.9
4 ALGA0023828 2524.2 3849.2
4 DRGA0004556 2524.2 3849.2
4 ASGA0018877 2524.2 3855.9
4 DRGA0004557 2526.7 3865.4
4 ALGA0023849 2530.5 3869.6
4 DRGA0004559 2534.4 3876.3
4 ASGA0018879 2537.0 3879.5
4 MARC0084956 2561.7 3889.1
4 ASGA0018882 2565.3 3896.7
4 DRGA0004565 2585.1 3896.7
4 DIAS0002774 2585.1 3896.7
4 ASGA0091589 2587.6 3903.1
4 MARC0009187 2607.5 3909.4
4 ASGA0018883 2610.0 3909.5
4 ALGA0023855 2612.5 3919.8
4 ALGA0023859 2636.3 3927.5
4 ALGA0023865 2651.3 3955.9
4 ALGA0023872 2652.5 3963.6
4 ALGA0023876 2653.8 3968.6
4 ISU10000831 2658.8 3973.6
4 ALGA0023877 2671.8 3981.2
4 MARC0022418 2671.9 3983.7
4 ALGA0023882 2674.3 3983.7
4 ALGA0023885 2680.4 3988.7
4 ALGA0023888 2686.7 3991.2
4 ASGA0018921 2694.1 3998.8
4 ASGA0018922 2702.9 3998.8
4 MARC0016570 2714.0 4003.8
4 ALGA0023901 2717.0 4003.8
4 ASGA0018928 2717.1 4003.8
4 ALGA0023905 2722.1 4003.8
4 ASGA0018935 2722.1 4008.8
4 MARC0075639 2729.8 4016.5
4 ALGA0023910 2729.8 4016.6
4 ASGA0018938 2732.3 4016.6
4 ALGA0023916 2732.3 4016.6
4 ALGA0023928 2737.5 4032.8
4 ALGA0023922 2748.2 4041.9
4 ALGA0023925 2748.2 4064.7
4 ALGA0023934 2753.2 4067.6
4 MARC0050565 2754.5 4072.7
4 H3GA0012311 2755.7 4075.1
4 ASGA0018957 2755.7 4075.1
4 ALGA0023947 2758.2 4080.1
4 ALGA0023950 2758.2 4082.5
4 MARC0018935 2758.2 4087.4
4 ALGA0023954 2765.9 4094.8
4 MARC0079588 2769.7 4100.5
4 MARC0026903 2773.4 4112.0
4 ALGA0023979 2774.6 4114.5
4 ALGA0023980 2775.9 4114.5
4 ALGA0023984 2775.9 4117.1
4 DRGA0004583 2803.8 4149.7
4 DRGA0004585 2842.5 4190.4
4 MARC0069526 2842.5 4192.8
4 H3GA0012341 2842.5 4200.4
4 ASGA0019006 2853.5 4208.1
4 ALGA0024008 2855.9 4242.4
4 ALGA0024016 2860.8 4247.4
4 ALGA0024019 2860.8 4252.2
4 ASGA0019012 2868.1 4257.1
4 ALGA0024025 2868.1 4257.1
4 BGIS0007690 2868.1 4262.1
4 INRA0013267 2869.3 4272.3
4 MARC0034270 2870.5 4277.3
4 ASGA0019015 2882.1 4279.8
4 ALGA0024027 2890.7 4279.8
4 H3GA0012352 2893.1 4322.7
4 BGIS0001334 2895.5 4338.3
4 DRGA0004591 2895.6 4345.8
4 DIAS0002021 2895.6 4353.1
4 ASGA0019021 2895.6 4373.1
4 ALGA0024035 2907.9 4382.9
4 ALGA0024031 2908.0 4392.2
4 H3GA0055954 2908.0 4401.6
4 INRA0013275 2910.7 4409.5
4 ALGA0103258 2925.2 4412.5
4 ASGA0019022 2925.2 4415.5
4 INRA0013278 2925.2 4428.0
4 INRA0013282 2927.7 4440.1
4 ALGA0024036 2932.6 4452.3
4 ASGA0019027 2947.8 4462.9
4 MARC0082320 2958.0 4465.4
4 ALGA0024045 2965.7 4476.2
4 MARC0060604 2971.0 4490.5
4 DRGA0004595 2973.6 4490.5
4 INRA0013288 2983.2 4507.3
4 ASGA0019029 2989.3 4510.3
4 H3GA0012362 2989.3 4518.3
4 ASGA0019030 2989.4 4518.3
4 CASI0010191 2996.9 4520.9
4 INRA0013293 3019.1 4531.9
4 MARC0059765 3035.5 4548.9
4 ALGA0024053 3037.9 4548.9
4 DRGA0004600 3037.9 4551.8
4 DRGA0004597 3042.9 4577.1
4 MARC0016634 3049.6 4580.9
4 INRA0013304 3052.8 4584.7
4 ASGA0019035 3052.8 4595.1
4 ASGA0019036 3059.4 4595.1
4 ALGA0024061 3062.6 4606.6
4 MARC0008022 3065.1 4609.4
4 M1GA0005823 3067.5 4617.8
4 MARC0031223 3067.5 4620.3
4 INRA0013309 3072.4 4620.3
4 ALGA0024067 3072.4 4625.3
4 ASGA0019038 3072.5 4630.3
4 DRGA0004607 3077.4 4635.3
4 ASGA0019040 3093.1 4637.8
4 MARC0066400 3098.8 4637.8
4 DRGA0004608 3098.8 4637.8
4 MARC0047964 3098.8 4640.4
4 ALGA0024080 3101.6 4661.8
4 ASGA0019045 3117.0 4673.4
4 ALGA0024082 3127.2 4678.5
4 ASGA0019046 3134.2 4699.2
4 ALGA0024098 3153.2 4701.8
4 DRGA0004616 3158.1 4710.0
4 ALGA0024103 3161.3 4710.0
4 H3GA0012376 3161.4 4710.1
4 ASGA0019049 3168.1 4715.1
4 ALGA0024108 3186.3 4722.7
4 DRGA0004621 3201.7 4727.6
4 INRA0013336 3201.7 4730.0
4 H3GA0012380 3211.8 4732.5
4 ALGA0024114 3219.2 4732.5
4 ALGA0024117 3219.2 4737.4
4 INRA0013342 3226.8 4742.4
4 H3GA0012385 3226.8 4747.4
4 INRA0013345 3229.3 4752.5
4 ASGA0019056 3242.3 4765.5
4 DRGA0004625 3252.6 4775.8
4 ALGA0024125 3262.9 4783.6
4 INRA0013354 3267.9 4796.8
4 DRGA0004627 3267.9 4800.0
4 ALGA0024126 3273.0 4810.1
4 ASGA0019058 3278.0 4820.4
4 ALGA0024132 3288.9 4830.3
4 ASGA0019060 3292.4 4833.5
4 ASGA0019061 3304.5 4859.7
4 INRA0013358 3304.5 4859.7
4 MARC0042736 3304.5 4859.7
4 MARC0112919 3312.6 4859.7
4 MARC0007208 3323.6 4867.6
4 MARC0108948 3323.6 4870.2
4 ALGA0024147 3343.5 4899.4
4 ALGA0024146 3346.1 4909.9
4 ALGA0024149 3348.7 4919.1
4 ASGA0019062 3356.7 4928.1
4 DRGA0004637 3363.7 4928.2
4 ALGA0024154 3367.2 4934.1
4 DRGA0004641 3386.8 4946.8
4 DRGA0004640 3391.5 4954.8
4 ALGA0024155 3403.8 4954.8
4 ALGA0024158 3406.4 4960.0
4 ASGA0019067 3409.1 4960.1
4 H3GA0012397 3414.3 4968.0
4 MARC0113860 3416.8 4975.9
4 DRGA0004642 3419.4 4998.0
4 DRGA0004644 3419.4 5003.0
4 DRGA0004645 3419.4 5010.6
4 INRA0013365 3422.0 5016.3
4 ASGA0019071 3427.2 5028.0
4 ALGA0024173 3438.2 5032.0
4 ASGA0019072 3452.0 5046.4
4 ALGA0024174 3457.2 5046.4
4 ASGA0019073 3458.5 5053.8
4 ASGA0019074 3459.8 5058.7
4 ALGA0024182 3459.8 5058.7
4 DRGA0004651 3461.1 5073.9
4 ALGA0024189 3462.4 5073.9
4 ALGA0024190 3467.7 5081.6
4 ASGA0019083 3481.3 5126.6
4 ALGA0024196 3486.6 5135.5
4 ALGA0024195 3497.4 5154.3
4 DRGA0004656 3499.9 5159.3
4 INRA0013384 3502.4 5159.3
4 MARC0072266 3518.8 5161.8
4 H3GA0012404 3522.5 5166.8
4 ALGA0024202 3537.2 5174.4
4 MARC0069424 3540.1 5182.1
4 ALGA0024207 3543.1 5189.7
4 ASGA0019085 3548.3 5205.6
4 ASGA0019088 3550.9 5208.9
4 ALGA0024222 3550.9 5210.5
4 MARC0006674 3550.9 5212.2
4 ALGA0024228 3550.9 5215.5
4 ASGA0019098 3550.9 5234.6
4 INRA0013423 3561.8 5246.7
4 DIAS0001443 3569.9 5257.8
4 H3GA0012414 3578.1 5271.9
4 ALGA0024239 3578.1 5274.6
4 MARC0050770 3578.1 5284.7
4 CASI0009594 3583.4 5303.1
4 ASGA0019105 3585.9 5306.1
4 ASGA0019108 3585.9 5326.0
4 ASGA0019110 3586.0 5328.6
4 ALGA0024252 3586.0 5333.5
4 MARC0063249 3586.0 5338.4
4 ALGA0024264 3599.7 5345.8
4 ALGA0024267 3609.8 5358.6
4 DRGA0004668 3612.9 5363.6
4 ALGA0024270 3612.9 5363.6
4 INRA0013431 3618.2 5378.4
4 MARC0008419 3618.2 5384.0
4 ALGA0024276 3632.0 5391.5
4 INRA0013436 3642.9 5396.5
4 ASGA0019114 3648.2 5401.4
4 DIAS0001845 3659.3 5408.9
4 H3GA0012422 3664.7 5412.2
4 MARC0011820 3667.3 5418.7
4 INRA0013449 3675.6 5440.6
4 ASGA0019122 3675.6 5456.8
4 ALGA0024287 3683.9 5465.5
4 H3GA0012424 3683.9 5477.1
4 H3GA0012425 3683.9 5484.7
4 ALGA0024289 3689.3 5489.7
4 MARC0111602 3694.6 5492.2
4 ALGA0024292 3694.6 5507.9
4 MARC0049345 3694.6 5510.4
4 DRGA0004675 3694.6 5518.4
4 DRGA0004676 3697.3 5521.2
4 ASGA0019127 3702.7 5533.1
4 ALGA0024298 3705.3 5533.1
4 MARC0007857 3707.9 5536.0
4 ASGA0019129 3713.3 5547.9
4 ASGA0019131 3715.9 5553.1
4 H3GA0012430 3715.9 5553.1
4 MARC0009350 3721.1 5553.1
4 ALGA0024302 3726.5 5559.0
4 ALGA0024304 3729.1 5568.0
4 DRGA0004681 3731.7 5571.4
4 DRGA0004683 3742.4 5585.3
4 MARC0016020 3745.0 5594.3
4 DRGA0004684 3747.6 5610.0
4 ASGA0019136 3747.6 5618.7
4 DRGA0004685 3754.0 5624.4
4 ALGA0024324 3760.5 5626.7
4 MARC0053741 3764.2 5638.7
4 ASGA0019139 3768.1 5654.2
4 H3GA0012434 3770.6 5657.9
4 ASGA0019154 3771.9 5657.9
4 ALGA0024347 3773.2 5669.0
4 ALGA0024349 3775.8 5673.9
4 ASGA0019158 3775.8 5678.9
4 H3GA0012441 3786.5 5681.3
4 ALGA0024354 3789.1 5693.1
4 ALGA0024357 3789.1 5698.8
4 ALGA0024359 3789.1 5703.2
4 ALGA0024361 3794.3 5709.5
4 ALGA0024370 3794.3 5718.3
4 H3GA0012449 3794.3 5725.5
4 ALGA0024372 3802.0 5737.6
4 ALGA0024373 3809.7 5737.6
4 ALGA0024374 3820.1 5739.9
4 ALGA0024379 3822.6 5739.9
4 ALGA0024380 3825.2 5749.6
4 M1GA0005832 3827.7 5762.1
4 MARC0017785 3830.3 5764.5
4 ASGA0019177 3832.8 5767.0
4 ALGA0024389 3832.8 5772.2
4 ALGA0024390 3835.4 5774.7
4 ALGA0024397 3837.9 5801.1
4 H3GA0012459 3840.5 5807.9
4 H3GA0012460 3840.5 5811.2
4 MARC0103642 3840.5 5824.2
4 ALGA0024406 3848.3 5826.6
4 ALGA0024411 3858.8 5833.3
4 ALGA0024413 3858.8 5836.6
4 MARC0104048 3864.0 5839.0
4 ASGA0098976 3864.1 5841.5
4 ALGA0024414 3866.6 5843.9
4 ASGA0019186 3874.6 5880.9
4 ALGA0024418 3878.5 5917.5
4 ALGA0024419 3878.5 5920.5
4 ASGA0019192 3882.4 5930.1
4 ALGA0024426 3885.0 5935.1
4 ALGA0024430 3887.5 5942.7
4 ASGA0019196 3890.1 5954.1
4 ALGA0024431 3892.6 5956.8
4 ASGA0019197 3895.2 5971.0
4 ASGA0019198 3895.2 5976.0
4 ALGA0024439 3897.7 5981.0
4 INRA0013530 3897.7 5981.0
4 INRA0013533 3908.6 5995.8
4 ASGA0019200 3913.9 6004.3
4 INRA0013538 3919.2 6017.3
4 INRA0013541 3930.3 6017.3
4 H3GA0012470 3941.1 6023.2
4 DRGA0004712 3941.1 6032.2
4 ASGA0019203 3946.3 6035.2
4 ASGA0019204 3951.6 6042.2
4 ALGA0024452 3954.2 6052.9
4 DRGA0004715 3956.8 6064.4
4 MARC0034618 3959.8 6068.0
4 H3GA0012475 3963.5 6074.6
4 ALGA0024457 3975.2 6088.1
4 INRA0013549 3978.0 6095.3
4 MARC0093196 3982.4 6095.3
4 ASGA0019212 3986.7 6097.7
4 ASGA0019214 3986.7 6100.0
4 ASGA0019218 3998.2 6107.3
4 ALGA0024466 4001.4 6107.4
4 ALGA0024467 4009.6 6117.4
4 INRA0013574 4009.6 6127.5
4 ALGA0024468 4017.8 6142.9
4 ASGA0019230 4020.5 6150.3
4 MARC0011595 4020.5 6165.5
4 MARC0074148 4020.5 6165.5
4 ALGA0024478 4025.8 6168.6
4 INRA0013585 4025.8 6175.0
4 H3GA0012483 4031.2 6184.8
4 H3GA0012492 4042.3 6194.6
4 H3GA0012496 4056.1 6210.5
4 ALGA0024495 4058.8 6213.6
4 ALGA0024499 4069.8 6233.9
4 ALGA0024502 4069.8 6236.6
4 ALGA0024505 4078.0 6248.6
4 ASGA0019258 4078.0 6255.2
4 INRA0013599 4086.2 6273.6
4 ASGA0091773 4090.2 6298.6
4 ALGA0024509 4094.3 6306.8
4 H3GA0012500 4096.9 6317.4
4 ALGA0024512 4099.7 6330.9
4 ALGA0024515 4105.4 6338.0
4 ALGA0024516 4108.2 6342.7
4 M1GA0005840 4146.1 6365.8
4 MARC0087062 4217.2 6405.3
4 MARC0052114 4229.1 6408.3
4 ASGA0019268 4244.0 6423.0
4 H3GA0012505 4244.0 6428.7
4 ALGA0024527 4250.8 6437.4
4 ASGA0019279 4254.1 6439.8
4 ASGA0019286 4257.5 6449.0
4 ALGA0024536 4257.5 6452.0
4 M1GA0005843 4257.5 6456.9
4 ASGA0019300 4257.5 6464.5
4 DIAS0000096 4260.5 6472.6
4 MARC0034487 4266.7 6480.7
4 MARC0021367 4279.3 6501.2
4 DRGA0004732 4299.3 6517.4
4 DRGA0004733 4301.9 6530.2
4 ALGA0024553 4305.5 6532.7
4 ASGA0019311 4305.5 6532.7
4 CASI0006137 4312.7 6536.1
4 ASGA0019325 4318.1 6536.1
4 H3GA0012523 4318.1 6543.0
4 ALGA0024564 4321.3 6548.1
4 ASGA0019326 4327.8 6553.2
4 ALGA0024565 4334.3 6563.7
4 INRA0013656 4336.9 6577.0
4 INRA0013662 4342.3 6582.1
4 INRA0013663 4342.3 6584.6
4 ASGA0019331 4345.0 6587.2
4 INRA0013668 4353.1 6592.3
4 ALGA0024578 4358.0 6602.7
4 ASGA0019336 4363.0 6607.9
4 ALGA0024582 4367.5 6613.0
4 INRA0013679 4374.5 6616.4
4 MARC0109013 4382.5 6623.2
4 H3GA0012525 4385.1 6626.2
4 ASGA0019339 4385.2 6626.2
4 INRA0013692 4398.7 6641.7
4 H3GA0012526 4402.5 6641.7
4 MARC0087182 4410.3 6663.5
4 INRA0013694 4420.7 6666.0
4 ALGA0024587 4426.7 6671.1
4 H3GA0012530 4426.7 6673.6
4 ASGA0019348 4429.7 6677.8
4 H3GA0012532 4445.2 6686.5
4 ASGA0083158 4454.0 6686.5
4 ASGA0019349 4459.6 6691.7
4 ASGA0019351 4464.6 6711.6
4 H3GA0012534 4475.2 6741.2
4 INRA0013705 4477.7 6753.3
4 INRA0013709 4482.8 6762.4
4 INRA0013715 4482.8 6764.9
4 H3GA0012537 4490.4 6765.0
4 ASGA0019358 4490.4 6770.2
4 ALGA0024607 4490.4 6775.4
4 ASGA0019362 4490.4 6783.4
4 MARC0023152 4490.4 6788.7
4 H3GA0054755 4492.9 6793.9
4 INRA0013722 4495.4 6793.9
4 M1GA0005859 4511.6 6809.1
4 INRA0013733 4511.6 6840.6
4 H3GA0012543 4535.6 6853.6
4 ALGA0024627 4543.7 6876.8
4 ALGA0024629 4553.4 6876.8
4 ASGA0019375 4564.7 6886.1
4 ALGA0024643 4582.1 6906.3
4 INRA0013753 4584.8 6911.9
4 H3GA0012548 4589.7 6929.1
4 MARC0082507 4589.7 6932.2
4 INRA0013758 4597.2 6961.3
4 ASGA0019386 4597.2 6969.6
4 ALGA0024653 4652.8 6983.1
4 INRA0013764 4700.2 7000.0
4 ALGA0024656 4708.0 7008.9
4 INRA0013769 4715.6 7024.3
4 MARC0098427 4715.6 7027.2
4 ALGA0024658 4720.7 7030.1
4 ASGA0019392 4735.6 7059.6
4 ALGA0024666 4746.4 7068.8
4 ALGA0024670 4753.4 7078.7
4 INRA0013780 4773.4 7103.7
4 ALGA0024672 4790.6 7135.8
4 INRA0013787 4809.4 7143.3
4 ALGA0024676 4821.0 7150.7
4 INRA0013802 4824.7 7177.7
4 H3GA0012560 4829.7 7182.7
4 ASGA0019411 4829.7 7182.7
4 ALGA0024688 4842.8 7187.7
4 ALGA0024689 4850.5 7190.2
4 ASGA0019413 4855.6 7195.2
4 DIAS0002530 4859.4 7202.7
4 MARC0070649 4863.2 7207.7
4 ASGA0019416 4865.7 7210.2
4 MARC0107366 4865.7 7210.2
4 DIAS0002529 4873.4 7212.7
4 ALGA0024697 4881.1 7220.2
4 ASGA0019427 4886.1 7225.1
4 MARC0043520 4892.8 7232.7
4 ASGA0019437 4896.1 7245.4
4 ALGA0024707 4896.1 7253.6
4 H3GA0012579 4907.6 7282.4
4 ALGA0024728 4925.0 7285.2
4 MARC0024274 4937.8 7297.0
4 ALGA0024736 4940.3 7299.9
4 ASGA0019460 4940.3 7307.3
4 ALGA0024740 4947.9 7325.4
4 ALGA0024743 4963.9 7343.8
4 ALGA0024750 4963.9 7351.5
4 ASGA0019468 4974.5 7359.1
4 ALGA0024746 4974.5 7361.8
4 INRA0013851 4977.0 7370.2
4 ASGA0019465 4980.8 7382.5
4 ALGA0024768 4984.6 7411.1
4 ALGA0024771 5006.5 7437.5
4 ASGA0019482 5019.4 7447.8
4 H3GA0012605 5025.6 7455.5
4 ALGA0024787 5028.6 7470.5
4 ASGA0098778 5034.7 7477.9
4 ALGA0123127 5039.8 7492.8
4 ALGA0024790 5039.8 7505.4
4 H3GA0012614 5039.9 7505.4
4 DRGA0004754 5047.4 7527.1
4 M1GA0005871 5047.5 7527.1
4 ASGA0019504 5047.5 7534.8
4 ALGA0024799 5051.1 7534.8
4 ASGA0019509 5051.2 7539.8
4 ALGA0024802 5054.8 7542.9
4 DRGA0004757 5057.3 7546.1
4 M1GA0005873 5062.3 7552.4
4 INRA0013882 5062.3 7554.9
4 M1GA0005874 5064.8 7554.9
4 DRGA0004762 5067.3 7564.7
4 ASGA0019513 5075.0 7567.9
4 DRGA0004763 5077.5 7573.1
4 ASGA0019517 5080.0 7575.7
4 ALGA0024821 5085.0 7580.9
4 ALGA0024823 5095.3 7583.5
4 MARC0005194 5101.5 7583.5
4 ASGA0019538 5107.9 7600.7
4 ALGA0024838 5119.7 7615.8
4 ALGA0024834 5125.3 7622.7
4 ALGA0024832 5128.7 7622.7
4 ASGA0019531 5128.7 7633.3
4 ALGA0024841 5140.5 7649.5
4 ASGA0019540 5147.0 7667.1
4 MARC0088914 5150.2 7684.7
4 INRA0013946 5150.2 7689.9
4 ALGA0024847 5157.5 7714.0
4 INRA0013954 5170.4 7720.2
4 H3GA0012646 5170.4 7722.8
4 ALGA0024853 5200.0 7738.9
4 ASGA0019546 5202.4 7743.9
4 ASGA0019551 5209.6 7759.4
4 DRGA0004780 5216.9 7769.4
4 ALGA0024870 5237.8 7787.7
4 ALGA0024871 5247.9 7812.3
4 ASGA0019556 5248.0 7812.3
4 ASGA0019558 5257.8 7831.0
4 ASGA0019562 5262.5 7831.0
4 MARC0036045 5264.8 7831.0
4 ALGA0024877 5274.6 7843.8
4 ASGA0019566 5287.1 7879.6
4 CASI0007987 5294.5 7890.0
4 DRGA0004781 5297.3 7892.5
4 INRA0013969 5297.4 7892.5
4 ASGA0019570 5311.9 7904.8
4 ALGA0024881 5314.4 7909.5
4 INRA0013977 5352.0 7936.4
4 ALGA0024883 5393.2 7957.6
4 ALGA0024885 5395.8 7962.3
4 MARC0003870 5398.2 7964.7
4 ALGA0024887 5400.6 7969.4
4 ALGA0024888 5405.4 7976.8
4 INRA0013984 5408.5 8017.4
4 INRA0013988 5416.7 8021.2
4 H3GA0012662 5416.9 8024.9
4 ALGA0024892 5422.9 8027.3
4 ALGA0024893 5428.9 8029.8
4 MARC0016547 5434.9 8034.8
4 MARC0090756 5438.6 8034.8
4 INRA0013990 5441.5 8052.5
4 DRGA0004783 5450.6 8070.0
4 MARC0025395 5462.5 8082.8
4 ASGA0019578 5462.5 8090.3
4 ALGA0024899 5486.0 8097.9
4 ALGA0024901 5514.9 8108.1
4 INRA0013996 5535.4 8121.1
4 INRA0013997 5539.1 8128.7
4 ALGA0024905 5539.1 8146.0
4 CASI0009597 5554.8 8163.0
4 MARC0073869 5564.9 8165.4
4 ALGA0024906 5574.8 8167.7
4 ASGA0019579 5574.9 8177.6
4 ALGA0024909 5577.2 8185.0
4 ALGA0024910 5579.6 8188.2
4 MARC0052394 5582.0 8194.8
4 ASGA0019581 5582.0 8197.2
4 ALGA0024916 5583.3 8197.2
4 MARC0035686 5584.6 8202.1
4 ALGA0024920 5587.3 8212.1
4 ALGA0024922 5590.3 8222.1
4 MARC0020735 5607.8 8240.6
4 MARC0087160 5628.2 8264.7
4 ASGA0019588 5634.2 8274.6
4 INRA0014014 5659.3 8293.0
4 INRA0014015 5681.2 8314.1
4 MARC0048568 5683.6 8323.9
4 H3GA0012671 5686.0 8336.5
4 ASGA0019590 5693.3 8354.3
4 ASGA0019591 5698.0 8359.0
4 MARC0060464 5698.0 8363.7
4 DRGA0004786 5698.0 8366.1
4 INRA0014022 5698.0 8376.0
4 ALGA0024930 5698.0 8393.8
4 MARC0091543 5705.3 8396.1
4 INRA0014025 5705.3 8401.6
4 H3GA0012677 5717.1 8415.6
4 ALGA0024933 5719.9 8420.3
4 MARC0021307 5743.4 8430.1
4 MARC0010902 5747.1 8439.7
4 ALGA0114483 5753.7 8459.8
4 MARC0042159 5763.6 8474.9
4 ALGA0024939 5783.6 8482.2
4 ALGA0024942 5789.7 8489.5
4 ASGA0019595 5792.6 8491.8
4 INRA0014028 5803.6 8506.7
4 H3GA0012678 5817.2 8518.9
4 MARC0111452 5823.0 8543.7
4 INRA0014030 5829.5 8552.0
4 INRA0014033 5848.2 8573.7
4 MARC0083167 5848.3 8578.2
4 ASGA0019599 5850.5 8578.2
4 ASGA0019609 5919.4 8793.7
4 ALGA0024961 5923.7 8799.0
4 ASGA0019617 5930.3 8816.4
4 ALGA0024967 5933.3 8819.7
4 ALGA0024968 5945.5 8832.0
4 INRA0014041 5949.0 8864.4
4 MARC0083825 5954.8 8878.3
4 H3GA0012684 5957.0 8886.3
4 ALGA0024972 5959.6 8891.6
4 ALGA0024976 5964.9 8896.8
4 ALGA0024980 5967.5 8904.8
4 CASI0009809 5970.1 8912.7
4 ASGA0019621 5974.4 8917.8
4 UMB10000154 5979.7 8917.8
4 DIAS0000344 5979.7 8926.6
4 ALGA0024990 5987.8 8941.8
4 DIAS0000873 5994.5 8947.1
4 ASGA0019624 6002.2 8961.8
4 ASGA0019625 6028.3 8986.1
4 MARC0036235 6060.1 9018.3
4 ALGA0025002 6066.0 9018.3
4 H3GA0012692 6068.6 9028.6
4 ALGA0025003 6073.8 9036.3
4 MARC0112663 6073.8 9046.6
4 ALGA0025006 6078.9 9065.6
4 H3GA0012696 6085.3 9090.1
4 H3GA0012697 6091.6 9092.7
4 ASGA0019630 6098.3 9100.1
4 ALGA0025010 6100.5 9107.7
4 MARC0005616 6105.0 9123.8
4 H3GA0012699 6111.7 9128.9
4 ALGA0025014 6128.1 9157.2
4 ALGA0025015 6134.8 9159.9
4 SIRI0000423 6139.3 9159.9
4 MARC0029171 6141.5 9168.3
4 ASGA0019632 6148.3 9190.3
4 INRA0014068 6148.3 9197.9
4 ALGA0025016 6150.9 9209.6
4 INRA0014071 6156.2 9219.9
4 ASGA0019634 6164.5 9229.7
4 INRA0014072 6169.3 9252.9
4 INRA0014073 6186.8 9270.3
4 ALGA0025019 6197.9 9280.6
4 INRA0014075 6197.9 9280.6
4 H3GA0012701 6206.4 9295.1
4 SIRI0001399 6222.6 9313.0
4 ALGA0025021 6232.1 9337.9
4 ALGA0025026 6244.1 9357.0
4 MARC0002405 6244.1 9359.6
4 MARC0027301 6250.6 9362.1
4 ALGA0025027 6250.6 9367.3
4 ALGA0025028 6253.3 9377.8
4 ASGA0019637 6270.1 9400.5
4 ASGA0019639 6277.2 9410.4
4 ASGA0019641 6277.2 9413.5
4 ASGA0019642 6277.3 9418.7
4 ALGA0025036 6289.8 9447.2
4 H3GA0012704 6298.0 9465.8
4 INRA0014076 6304.7 9476.8
4 DIAS0002619 6311.2 9490.7
4 MARC0027031 6318.9 9498.7
4 ALGA0025041 6332.4 9509.5
4 ALGA0025042 6342.6 9512.1
4 ALGA0025052 6358.2 9545.2
4 ASGA0019646 6365.5 9550.4
4 INRA0014084 6365.5 9558.3
4 MARC0092541 6383.0 9560.9
4 DIAS0004298 6386.3 9564.7
4 H3GA0012707 6392.0 9568.4
4 DIAS0002056 6397.7 9573.9
4 MARC0042341 6403.2 9582.3
4 INRA0014088 6417.4 9604.1
4 INRA0014091 6417.4 9610.0
4 MARC0066157 6423.2 9631.3
4 INRA0014095 6431.9 9643.1
4 DRGA0004794 6441.8 9648.2
4 INRA0014097 6459.6 9661.5
4 INRA0014098 6467.2 9686.5
4 ALGA0025064 6467.4 9686.5
4 SIRI0001390 6497.5 9701.6
4 ASGA0019651 6506.3 9713.6
4 ALGA0025066 6506.3 9716.8
4 ALGA0025067 6531.3 9726.8
4 ALGA0025069 6541.4 9734.6
4 ALGA0025072 6550.6 9749.2
4 ALGA0025074 6550.6 9758.4
4 ALGA0025080 6565.6 9792.1
4 ALGA0025092 6582.8 9888.5
4 MARC0044219 6592.0 9891.1
4 INRA0014142 6597.0 9897.5
4 ALGA0025106 6603.8 9903.8
4 ALGA0025112 6616.6 9923.2
4 ALGA0025111 6619.2 9928.4
4 H3GA0012720 6635.1 9960.8
4 ASGA0019686 6650.4 9976.6
4 ALGA0025151 6658.8 9983.0
4 ALGA0025153 6689.4 10032.6
4 ALGA0025156 6693.3 10039.5
4 BGIS0006738 6696.8 10046.0
4 H3GA0012726 6704.1 10058.7
4 H3GA0012728 6706.4 10066.3
4 ALGA0025162 6711.3 10087.9
4 H3GA0012730 6724.1 10095.5
4 ALGA0025164 6734.0 10097.9
4 MARC0092511 6740.4 10102.9
4 ASGA0019705 6746.7 10118.6
4 ALGA0025172 6754.2 10118.6
4 MARC0115316 6762.6 10126.2
4 ALGA0025182 6766.6 10133.8
4 DRGA0004805 6789.0 10137.6
4 ALGA0025197 6794.4 10145.2
4 ASGA0096955 6806.7 10174.3
4 ALGA0025201 6825.9 10187.2
4 ASGA0101388 6834.3 10194.6
4 ASGA0089128 6846.0 10202.0
4 ASGA0019726 6846.0 10214.9
4 ASGA0019723 6858.8 10242.7
4 MARC0012591 6868.8 10245.2
4 ALGA0025209 6871.3 10250.2
4 MARC0039063 6871.3 10257.8
4 ALGA0025210 6873.7 10269.8
4 ASGA0019734 6886.5 10275.6
4 ASGA0096719 6894.0 10278.9
4 ALGA0025221 6894.0 10285.6
4 H3GA0012744 6901.6 10290.5
4 H3GA0012747 6904.0 10295.4
4 MARC0004720 6909.0 10300.2
4 INRA0014219 6909.0 10302.7
4 ALGA0025237 6912.0 10307.6
4 ALGA0025242 6924.8 10310.0
4 MARC0064834 6938.2 10312.5
4 M1GA0005898 6938.2 10312.5
4 INRA0014221 6938.3 10314.9
4 ALGA0025247 6940.7 10328.0
4 H3GA0012754 6945.8 10335.8
4 ASGA0019768 6948.3 10346.3
4 DRGA0004810 6950.8 10349.4
4 ALGA0025260 6956.8 10359.2
4 ALGA0025262 6959.7 10361.7
4 MARC0070853 6962.7 10369.5
4 MARC0113871 6969.1 10385.6
4 H3GA0012756 6973.8 10393.4
4 ALGA0025278 6973.8 10393.4
4 ASGA0019785 6989.0 10396.7
4 ASGA0019783 6997.9 10403.5
4 ALGA0025272 7000.4 10403.5
4 ALGA0025269 7006.4 10408.6
4 ASGA0019781 7006.4 10413.6
4 DIAS0001827 7019.0 10426.2
4 ASGA0019791 7028.6 10442.3
4 INRA0014244 7031.6 10445.0
4 ALGA0025280 7034.7 10453.3
4 MARC0014476 7042.3 10472.0
4 ASGA0019794 7042.3 10476.9
4 INRA0014250 7046.1 10485.4
4 INRA0014251 7049.9 10489.5
4 MARC0044372 7052.5 10498.6
4 ALGA0025286 7063.0 10504.4
4 ALGA0025287 7070.7 10521.4
4 ALGA0025288 7078.4 10537.2
4 MARC0032508 7081.5 10548.2
4 DRGA0004815 7081.5 10553.7
4 CASI0003919 7091.3 10566.2
4 ALGA0025292 7101.8 10605.7
4 ASGA0019797 7104.3 10618.3
4 DRGA0004816 7106.8 10623.1
4 ALGA0025294 7106.8 10625.5
4 ASGA0019801 7117.0 10630.3
4 MARC0094768 7119.5 10637.7
4 MARC0006815 7119.5 10640.2
4 MARC0009465 7123.2 10649.8
4 ALGA0025304 7126.9 10663.2
4 ALGA0025306 7129.4 10667.0
4 M1GA0005901 7133.1 10670.7
4 ASGA0019804 7136.8 10675.7
4 MARC0005831 7136.8 10682.9
4 DRGA0004818 7150.5 10690.0
4 ASGA0019805 7161.0 10698.7
4 ALGA0025310 7189.5 10706.2
4 ALGA0025314 7199.7 10716.2
4 M1GA0005902 7207.3 10716.2
4 ALGA0025319 7217.5 10721.0
4 MARC0079623 7227.1 10730.9
4 ALGA0025325 7242.7 10739.0
4 ALGA0025326 7246.1 10755.2
4 INRA0014300 7259.3 10760.5
4 H3GA0012774 7261.8 10772.8
4 ASGA0019818 7274.5 10778.9
4 ALGA0025337 7274.5 10782.5
4 INRA0014301 7284.6 10799.5
4 ASGA0019820 7292.1 10814.6
4 INRA0014302 7292.1 10853.7
4 MARC0091367 7294.5 10864.4
4 ASGA0019822 7298.1 10877.2
4 INRA0014310 7301.7 10890.1
4 INRA0014311 7306.6 10893.2
4 ALGA0025344 7314.1 10902.6
4 H3GA0012777 7316.5 10909.9
4 INRA0014315 7319.0 10919.9
4 INRA0014318 7321.4 10926.3
4 H3GA0012778 7331.5 10930.4
4 MARC0096487 7337.4 10953.2
4 INRA0014327 7347.6 10968.4
4 ALGA0025355 7360.9 10986.6
4 INRA0014340 7365.1 10986.6
4 MARC0008846 7377.3 10991.5
4 H3GA0012785 7382.2 10993.8
4 ALGA0025359 7394.2 11003.7
4 INRA0014344 7394.2 11008.4
4 INRA0014347 7413.7 11010.8
4 MARC0062866 7419.0 11019.2
4 ALGA0025360 7424.4 11021.9
4 INRA0014351 7441.0 11029.0
4 ALGA0025362 7446.1 11034.9
4 INRA0014359 7466.3 11039.7
4 INRA0014361 7481.8 11039.7
4 INRA0014370 7491.3 11044.5
4 ASGA0019832 7496.5 11049.4
4 ALGA0025363 7501.6 11049.4
4 INRA0014374 7501.7 11049.4
4 ALGA0025365 7506.8 11056.8
4 ALGA0025367 7506.8 11059.2
4 ASGA0019836 7514.7 11061.6
4 INRA0014382 7530.4 11068.9
4 ALGA0025370 7530.4 11068.9
4 MARC0074347 7549.2 11081.5
4 INRA0014396 7559.8 11100.1
4 ALGA0025374 7564.9 11105.1
4 MARC0007306 7564.9 11109.2
4 ALGA0025382 7573.7 11117.7
4 INRA0014411 7576.6 11117.7
4 ASGA0019848 7582.2 11127.9
4 MARC0078188 7585.0 11127.9
4 H3GA0012795 7587.8 11133.0
4 ALGA0025389 7590.6 11133.0
4 ALGA0025390 7599.3 11143.4
4 MARC0114518 7599.3 11148.4
4 MARC0056007 7599.3 11156.0
4 ASGA0019851 7614.8 11161.6
4 M1GA0005910 7625.0 11188.3
4 ALGA0025401 7629.8 11193.7
4 INRA0014423 7638.1 11214.3
4 ALGA0025404 7643.9 11214.3
4 ASGA0019857 7658.7 11218.2
4 ASGA0019860 7658.7 11223.4
4 ASGA0019863 7672.1 11233.8
4 ALGA0025410 7682.4 11246.4
4 DRGA0004821 7696.8 11260.1
4 ASGA0019873 7708.3 11276.8
4 ALGA0025416 7708.3 11285.9
4 H3GA0012815 7711.0 11288.9
4 ALGA0025420 7713.7 11288.9
4 H3GA0012825 7716.4 11296.2
4 MARC0025897 7723.2 11298.7
4 ASGA0019888 7723.3 11308.6
4 ASGA0019886 7730.1 11313.8
4 H3GA0012827 7744.4 11324.3
4 ASGA0019889 7760.7 11350.4
4 MARC0019648 7764.4 11353.5
4 ASGA0019891 7764.4 11374.7
4 ALGA0025434 7764.4 11374.7
4 ASGA0019896 7778.3 11384.7
4 ALGA0025441 7805.2 11398.6
4 MARC0012316 7820.0 11405.4
4 MARC0070372 7838.0 11408.5
4 MARC0091174 7841.9 11418.0
4 H3GA0012833 7845.7 11418.1
4 MARC0063844 7849.1 11430.5
4 H3GA0012840 7857.6 11439.7
4 ALGA0025456 7867.2 11439.7
4 MARC0043000 7870.2 11442.6
4 ASGA0019911 7875.7 11445.0
4 ALGA0025467 7878.3 11447.4
4 ASGA0019914 7888.0 11449.7
4 MARC0026128 7888.1 11459.4
4 H3GA0012845 7891.2 11461.7
4 DRGA0004835 7894.4 11461.7
4 MARC0004034 7897.6 11464.1
4 ASGA0019920 7922.0 11466.8
4 ASGA0019919 7925.4 11466.9
4 MARC0077688 7929.4 11478.3
4 ALGA0025482 7948.4 11495.3
4 MARC0111432 7955.1 11502.3
4 MARC0094673 7961.7 11502.3
4 ASGA0019934 7961.7 11510.3
4 INRA0014518 7978.8 11518.5
4 MARC0072137 7978.8 11524.1
4 ASGA0019937 7997.8 11532.5
4 ASGA0019938 8003.6 11542.0
4 DBWU0000691 8009.3 11551.4
4 ASGA0019940 8009.3 11556.1
4 ALGA0025497 8026.3 11560.7
4 MARC0111133 8026.3 11584.3
4 ALGA0025501 8032.8 11594.1
4 BGIS0000850 8042.5 11603.7
4 ALGA0025502 8042.5 11609.5
4 H3GA0012850 8045.5 11615.4
4 MARC0084704 8058.6 11622.5
4 DRGA0004840 8087.2 11634.4
4 INRA0014535 8112.6 11649.0
4 ALGA0025508 8112.6 11651.3
4 H3GA0012852 8120.5 11660.3
4 ALGA0025512 8136.5 11676.0
4 ALGA0025514 8170.8 11724.8
4 ASGA0096016 8173.5 11735.2
4 H3GA0052678 8177.3 11735.2
4 MARC0109510 8184.2 11747.8
4 ASGA0019958 8186.8 11747.8
4 ASGA0019959 8194.7 11750.2
4 ALGA0025515 8200.5 11752.5
4 ASGA0019948 8209.2 11754.9
4 ALGA0025523 8209.2 11762.2
4 ALGA0025530 8218.3 11764.6
4 ASGA0019967 8218.3 11766.9
4 ASGA0019960 8244.2 11772.8
4 ASGA0019970 8244.2 11779.9
4 MARC0035228 8258.7 11794.3
4 M1GA0005921 8267.9 11794.3
4 ASGA0019976 8270.7 11796.6
4 MARC0091064 8276.3 11796.6
4 ALGA0025538 8276.3 11796.6
4 MARC0043413 8284.1 11796.6
4 ALGA0025541 8291.3 11796.7
4 MARC0051366 8294.9 11801.4
4 INRA0014565 8302.2 11807.2
4 MARC0030811 8313.3 11825.8
4 MARC0082820 8333.2 11845.2
4 INRA0014566 8338.2 11847.8
4 ASGA0098423 8344.5 11853.1
4 MARC0006524 8351.1 11853.1
4 ASGA0100477 8357.7 11860.4
4 MARC0052003 8357.7 11862.8
4 MARC0002683 8357.7 11870.1
4 MARC0026776 8366.6 11880.0
4 INRA0014572 8369.5 11887.9
4 DRGA0004849 8381.7 11918.2
4 ALGA0025547 8390.7 11921.9
4 H3GA0012863 8394.9 11925.7
4 MARC0005122 8397.4 11932.5
4 DIAS0000346 8397.4 11935.8
4 ASGA0019985 8400.8 11938.3
4 DIAS0000347 8407.8 11940.8
4 ALGA0025556 8418.4 11951.0
4 MARC0090842 8421.0 11963.8
4 DRGA0004850 8430.0 11963.9
4 DRGA0004852 8431.5 11980.1
4 ALGA0025563 8432.9 11999.3
4 ALGA0025565 8435.8 12017.7
4 ASGA0019996 8441.7 12017.7
4 ASGA0020004 8449.5 12020.1
4 ALGA0025577 8457.5 12022.5
4 INRA0014602 8473.7 12025.0
4 ALGA0025587 8473.7 12032.4
4 MARC0023014 8503.1 12037.3
4 ALGA0025588 8508.3 12042.8
4 ALGA0025594 8525.3 12063.5
4 H3GA0012873 8527.9 12063.5
4 DIAS0003279 8541.9 12063.6
4 MARC0029339 8550.2 12066.6
4 INRA0014618 8551.5 12076.0
4 DIAS0001140 8552.8 12083.4
4 MARC0017192 8573.0 12091.0
4 H3GA0012878 8586.8 12092.2
4 ASGA0020022 8586.8 12093.4
4 MARC0005389 8597.7 12098.4
4 ALGA0025611 8608.3 12111.4
4 INRA0014619 8616.2 12113.9
4 H3GA0012885 8621.4 12118.9
4 ASGA0020028 8626.6 12123.9
4 ALGA0025622 8626.7 12123.9
4 H3GA0012886 8629.2 12126.4
4 ASGA0020031 8629.2 12126.4
4 ALGA0025638 8629.3 12126.4
4 ALGA0025640 8631.8 12134.1
4 ASGA0020039 8645.1 12136.6
4 ASGA0020040 8658.4 12146.0
4 ALGA0025644 8661.0 12152.2
4 ASGA0020042 8666.2 12162.8
4 INRA0014643 8671.5 12165.3
4 ASGA0020043 8674.1 12170.5
4 ASGA0020046 8676.7 12180.7
4 ALGA0025655 8679.2 12189.0
4 ALGA0025656 8679.3 12200.2
4 ALGA0025658 8679.3 12207.2
4 H3GA0012892 8679.3 12211.1
4 DRGA0004858 8693.3 12223.1
4 ASGA0020054 8710.4 12241.4
4 M1GA0005931 8713.0 12248.8
4 ALGA0025668 8720.2 12248.8
4 ALGA0025670 8720.2 12253.7
4 INRA0014665 8725.0 12261.2
4 ALGA0025675 8734.6 12284.4
4 ALGA0025679 8734.6 12299.4
4 DRGA0004859 8752.1 12323.8
4 ALGA0025682 8782.8 12357.8
4 M1GA0005935 8801.3 12370.3
4 ASGA0020070 8804.0 12382.8
4 ALGA0025686 8821.6 12400.0
4 MARC0021990 8832.7 12412.7
4 ASGA0020073 8836.6 12417.7
4 ALGA0025691 8852.5 12438.9
4 DRGA0004865 8852.5 12443.7
4 MARC0054036 8863.3 12453.5
4 ALGA0025693 8868.5 12455.9
4 DRGA0004867 8871.1 12463.2
4 ASGA0020077 8871.1 12473.0
4 ALGA0025704 8876.3 12477.8
4 ASGA0020078 8879.0 12477.9
4 ALGA0025709 8884.2 12482.7
4 ALGA0025712 8889.5 12485.0
4 ALGA0025714 8892.1 12489.8
4 ALGA0025716 8898.8 12495.9
4 ASGA0020079 8898.8 12502.0
4 INRA0014694 8905.5 12502.0
4 ASGA0020080 8908.2 12507.0
4 H3GA0012908 8910.8 12509.4
4 ALGA0102200 8916.1 12514.3
4 H3GA0012910 8918.7 12524.4
4 INRA0014699 8920.0 12524.4
4 ALGA0025722 8921.2 12526.8
4 ASGA0020084 8921.3 12534.3
4 ALGA0025729 8921.3 12534.3
4 H3GA0012922 8929.3 12547.1
4 H3GA0012923 8940.2 12557.3
4 DBWU0000798 8951.1 12562.3
4 H3GA0012930 8956.3 12577.6
4 ALGA0025754 8961.7 12580.4
4 ASGA0020111 8964.3 12580.4
4 ASGA0020113 8966.9 12580.4
4 ALGA0025759 8969.5 12580.4
4 ALGA0025765 8976.3 12592.0
4 ASGA0020121 8981.6 12600.6
4 INRA0014736 8985.3 12605.5
4 ALGA0025769 8990.5 12615.5
4 INRA0014740 9000.2 12625.4
4 MARC0030631 9003.8 12634.3
4 ALGA0025776 9022.5 12640.3
4 ALGA0025777 9025.6 12642.7
4 ALGA0025779 9037.8 12650.2
4 ALGA0025780 9040.8 12652.6
4 M1GA0005938 9040.8 12652.6
4 ALGA0025786 9051.2 12657.5
4 ALGA0025788 9061.6 12659.9
4 DRGA0004885 9061.6 12659.9
4 MARC0095326 9074.2 12670.1
4 ALGA0025795 9077.2 12673.8
4 ASGA0020135 9087.7 12677.5
4 DRGA0004893 9087.7 12679.9
4 INRA0014762 9095.3 12690.2
4 H3GA0012943 9097.9 12711.3
4 ALGA0025803 9097.9 12719.7
4 ASGA0020144 9105.7 12719.7
4 ALGA0025813 9116.9 12724.7
4 ALGA0025814 9143.3 12734.8
4 ALGA0025816 9161.3 12743.9
4 MARC0021448 9161.3 12746.9
4 ALGA0025820 9165.2 12749.8
4 MARC0001035 9175.0 12771.4
4 ASGA0020169 9186.6 12776.4
4 MARC0029193 9196.8 12781.4
4 ASGA0020177 9201.8 12805.9
4 ASGA0020183 9214.5 12808.3
4 ALGA0025846 9214.5 12810.8
4 ASGA0020184 9214.5 12810.8
4 ASGA0020187 9222.0 12818.2
4 H3GA0012967 9222.0 12820.7
4 ASGA0020192 9224.5 12825.7
4 ALGA0025852 9224.5 12828.1
4 MARC0020540 9224.5 12828.1
4 MARC0093305 9234.7 12838.3
4 ASGA0020198 9250.4 12849.2
4 ALGA0025861 9255.5 12851.8
4 CASI0007404 9258.6 12865.7
4 ALGA0025863 9268.7 12876.9
4 ALGA0025874 9296.8 12895.0
4 ALGA0025880 9296.8 12900.4
4 H3GA0012987 9296.8 12903.5
4 ALGA0025884 9305.3 12909.7
4 ASGA0020228 9309.7 12912.8
4 DRGA0004912 9316.9 12923.0
4 ALGA0025903 9322.1 12925.4
4 ALGA0025899 9340.9 12930.4
4 ALGA0025907 9344.0 12937.1
4 ALGA0025910 9363.3 12940.5
4 DRGA0004916 9369.8 12943.0
4 H3GA0012998 9384.2 12945.5
4 INRA0014884 9395.2 12945.5
4 INRA0014882 9400.6 12945.5
4 ALGA0025918 9408.7 12961.5
4 ALGA0025920 9426.0 12964.0
4 INRA0014893 9431.3 12969.0
4 MARC0065113 9434.8 12969.0
4 ALGA0025924 9445.3 12984.7
4 ALGA0025926 9464.4 12987.5
4 INRA0014911 9470.2 13006.5
4 INRA0014912 9476.1 13014.4
4 ALGA0025927 9502.9 13025.1
4 ASGA0020248 9515.0 13038.4
4 DRGA0004919 9520.8 13043.4
4 ALGA0025931 9526.4 13045.9
4 ALGA0025936 9526.4 13050.7
4 MARC0019918 9526.4 13065.7
4 MARC0055668 9526.4 13073.0
4 MARC0013195 9526.4 13073.0
4 ASGA0020266 9534.4 13091.1
4 ASGA0020267 9538.3 13096.6
4 ALGA0025954 9544.2 13108.3
4 ASGA0020284 9546.8 13113.9
4 ALGA0025959 9552.0 13130.2
4 ASGA0020291 9560.4 13144.2
4 M1GA0005965 9563.0 13144.2
4 H3GA0013036 9565.8 13152.4
4 H3GA0013041 9565.8 13152.4
4 M1GA0005966 9589.1 13166.4
4 MARC0093868 9596.4 13168.9
4 ASGA0020311 9596.4 13173.8
4 H3GA0013054 9598.8 13178.7
4 ALGA0025984 9617.0 13182.4
4 ALGA0025991 9620.4 13186.1
4 ASGA0083657 9626.5 13188.6
4 ALGA0025993 9635.6 13196.0
4 ALGA0025995 9646.1 13201.0
4 INRA0014972 9649.6 13218.1
4 ALGA0026003 9655.3 13220.7
4 MARC0075680 9658.7 13223.4
4 ASGA0020328 9666.4 13231.6
4 ASGA0020330 9666.4 13231.6
4 ASGA0020331 9669.1 13239.1
4 M1GA0005974 9674.5 13242.4
4 ASGA0020332 9713.2 13249.1
4 ALGA0026017 9720.0 13254.0
4 ASGA0020339 9730.0 13264.1
4 ALGA0026033 9782.5 13274.1
4 ALGA0026034 9791.9 13277.3
4 ALGA0026039 9804.2 13283.8
4 H3GA0013084 9815.2 13291.2
4 H3GA0013086 9826.1 13296.1
4 MARC0054320 9829.3 13298.4
4 INRA0014994 9853.0 13298.5
4 INRA0014995 9880.6 13313.6
4 ALGA0026041 9910.6 13318.3
4 ALGA0026047 9924.9 13336.3
4 ALGA0026048 9924.9 13336.3
4 INRA0014999 9932.8 13343.7
4 BGIS0002097 9935.4 13347.0
4 ALGA0026051 9947.6 13353.5
4 INRA0015000 9953.3 13355.8
4 ASGA0020351 9962.0 13355.8
4 ASGA0020352 9968.6 13355.8
4 ASGA0020354 9971.9 13355.8
4 ASGA0020357 9971.9 13365.4
4 ASGA0020359 9971.9 13372.6
4 ASGA0020369 9975.3 13384.7
4 ALGA0026060 9975.3 13384.7
4 ASGA0020362 9982.1 13389.4
4 H3GA0013097 9986.3 13394.1
4 ALGA0026063 9990.6 13437.4
4 ALGA0026064 9997.6 13473.8
4 ALGA0026066 10012.5 13473.8
4 SIRI0000973 10023.6 13483.3
4 H3GA0013118 10023.6 13488.0
4 INRA0015057 10029.0 13500.1
4 ALGA0026078 10047.6 13514.7
4 ASGA0020377 10047.6 13521.8
4 H3GA0013125 10050.9 13534.0
4 INRA0015059 10083.2 13543.9
4 M1GA0005986 10098.6 13556.3
4 ASGA0020383 10105.9 13556.3
4 ASGA0020384 10105.9 13561.0
4 MARC0022657 10120.7 13581.9
4 MARC0072324 10124.5 13592.0
4 ALGA0026094 10127.7 13592.0
4 ALGA0026103 10140.8 13603.4
4 ALGA0026100 10154.5 13603.4
4 ALGA0026109 10169.8 13603.4
4 ALGA0026111 10169.8 13613.1
4 ALGA0026112 10169.8 13624.3
4 ALGA0026114 10172.7 13629.0
4 H3GA0013146 10182.3 13646.9
4 ASGA0020409 10190.5 13651.9
4 ALGA0026129 10193.9 13694.0
4 MARC0015385 10204.5 13702.7
4 MARC0054004 10206.4 13707.5
4 CASI0006794 10208.1 13709.9
4 SIRI0000865 10209.7 13712.4
4 H3GA0013157 10215.3 13722.5
4 H3GA0013165 10215.3 13726.7
4 H3GA0013168 10223.8 13740.1
4 ASGA0020433 10229.4 13752.7
4 MARC0025567 10229.4 13764.2
4 H3GA0013176 10250.0 13764.2
4 ALGA0026158 10250.0 13764.2
4 ALGA0026167 10250.0 13772.5
4 ALGA0026170 10270.4 13787.6
4 MARC0022565 10276.3 13787.6
4 MARC0040331 10279.1 13795.0
4 ASGA0085607 10284.6 13795.0
4 MARC0033560 10293.1 13816.2
4 ALGA0124518 10293.1 13834.1
4 MARC0019209 10303.3 13842.2
4 MARC0055526 10309.9 13898.5
4 ASGA0096645 10324.3 13917.3
4 H3GA0013183 10332.0 13920.7
4 MARC0045195 10332.0 13927.1
4 ALGA0026193 10335.8 13930.2
4 ALGA0026196 10360.0 13942.6
4 ALGA0026197 10376.2 13957.8
4 ALGA0026201 10379.3 13962.6
4 MARC0111714 10385.5 13965.1
4 ASGA0020455 10394.2 14004.4
4 ALGA0026204 10404.4 14017.8
4 MARC0007406 10404.4 14025.1
4 H3GA0013192 10412.5 14040.9
4 INRA0015158 10412.5 14043.8
4 MARC0000845 10435.4 14059.2
4 MARC0006929 10441.5 14073.2
4 ASGA0020454 10452.4 14102.3
4 INRA0015162 10465.2 14108.2
4 DBNP0001822 10478.4 14132.8
4 INRA0015168 10478.4 14135.1
4 ALGA0026208 10478.4 14144.7
4 MARC0071297 10493.9 14144.7
4 MARC0035059 10499.5 14151.2
4 ALGA0026210 10499.6 14161.3
4 H3GA0013201 10499.6 14167.2
4 MARC0000501 10499.6 14167.2
4 INRA0015172 10499.6 14169.9
4 MARC0034678 10499.6 14197.1
4 ASGA0020459 10499.7 14208.4
4 ASGA0020466 10508.1 14208.4
4 INRA0015178 10508.1 14211.0
4 MARC0036680 10525.9 14211.0
4 INRA0015185 10543.2 14233.4
4 MARC0005031 10547.6 14258.8
4 ASGA0020473 10556.8 14274.9
4 INRA0015198 10556.8 14288.1
4 MARC0009527 10569.8 14293.6
4 ALGA0026218 10573.8 14321.6
4 CASI0007993 10576.5 14324.8
4 ALGA0026228 10596.8 14358.0
4 ALGA0026229 10603.5 14365.4
4 DBKK0000344 10610.3 14373.9
4 INRA0015224 10621.5 14388.6
4 ALGA0026230 10629.8 14396.2
4 ALGA0026233 10629.8 14399.9
4 DIAS0004524 10638.3 14411.8
4 MARC0083264 10638.3 14419.5
4 MARC0037125 10638.3 14424.6
4 INRA0015233 10638.3 14427.1
4 DRGA0004942 10638.3 14429.6
4 DRGA0004943 10638.3 14429.6
4 ALGA0026235 10638.3 14436.9
4 ALGA0026237 10646.7 14452.0
4 ALGA0026241 10649.4 14463.0
4 INRA0015247 10652.2 14473.2
4 INRA0015248 10652.2 14482.1
4 ALGA0026244 10688.8 14490.9
4 ALGA0026246 10731.0 14509.4
4 H3GA0013215 10734.2 14516.9
4 ALGA0026250 10737.3 14520.2
4 MARC0040853 10737.4 14526.9
4 ALGA0026251 10740.0 14529.8
4 ALGA0026256 10754.5 14542.2
4 INRA0015273 10762.0 14545.1
4 INRA0015274 10765.6 14561.9
4 H3GA0013222 10765.6 14561.9
4 H3GA0013223 10804.7 14585.2
4 ALGA0026261 10821.4 14601.6
4 ALGA0026265 10834.1 14627.2
4 ALGA0026267 10847.4 14635.7
4 M1GA0006028 10853.7 14638.4
4 ALGA0026269 10863.2 14683.5
4 H3GA0013230 10863.2 14706.7
4 ALGA0026270 10863.2 14706.7
4 INRA0015289 10868.3 14711.7
4 MARC0059073 10875.9 14714.6
4 H3GA0013234 10875.9 14726.8
4 ALGA0026276 10891.9 14735.8
4 MARC0114643 10891.9 14742.5
4 ASGA0020515 10908.3 14771.6
4 ALGA0026283 10908.3 14782.6
4 ASGA0020519 10908.3 14787.9
4 DRGA0004950 10908.3 14788.0
4 INRA0015295 10921.9 14801.8
4 ALGA0026289 10926.1 14805.8
4 ALGA0026290 10935.0 14809.6
4 INRA0015296 10935.0 14818.2
4 ALGA0026291 10935.0 14820.9
4 INRA0015298 10935.0 14824.3
4 INRA0015303 10935.1 14834.8
4 INRA0015304 10954.8 14864.4
4 ALGA0026297 10960.0 14870.0
4 ALGA0026301 10960.0 14880.5
4 MARC0090207 10960.0 14880.5
4 ALGA0026307 10965.2 14897.5
4 ASGA0020528 10966.5 14911.2
4 ASGA0020530 10967.7 14919.2
4 SIRI0001509 10967.7 14926.7
4 ALGA0026320 10967.7 14927.8
4 ASGA0020537 10967.7 14929.0
4 ASGA0020540 10967.8 14941.5
4 ALGA0026325 10981.2 14943.9
4 MARC0011851 11006.3 14976.4
4 INRA0015336 11018.3 14995.2
4 DBWU0000913 11020.9 15006.5
4 CASI0009812 11028.9 15016.8
4 ASGA0020548 11031.4 15022.3
4 ASGA0020551 11034.0 15024.9
4 MARC0065274 11036.6 15030.4
4 ALGA0026359 11036.6 15036.6
4 ALGA0026361 11044.4 15051.2
4 ASGA0020561 11044.4 15054.2
4 ALGA0026362 11067.3 15075.3
4 H3GA0013262 11086.3 15100.5
4 MARC0028600 11089.5 15114.7
4 MARC0099136 11092.2 15118.2
4 ASGA0020567 11094.6 15133.2
4 ALGA0026374 11097.1 15133.2
4 DRGA0004965 11100.4 15133.2
4 ALGA0026377 11119.4 15138.4
4 H3GA0013271 11130.5 15141.0
4 MARC0044456 11135.8 15146.2
4 MARC0002801 11143.4 15146.2
4 ALGA0026391 11151.0 15148.7
4 ALGA0026394 11157.0 15162.2
4 ASGA0020587 11157.1 15168.3
4 H3GA0013274 11162.3 15177.6
4 ALGA0026402 11164.9 15185.2
4 ALGA0026404 11164.9 15197.1
4 DBWU0000455 11167.4 15206.0
4 H3GA0013288 11175.4 15211.1
4 ASGA0020606 11188.7 15224.3
4 INRA0015391 11201.1 15234.7
4 H3GA0013291 11207.2 15239.7
4 ASGA0020621 11215.3 15250.1
4 ALGA0026433 11215.3 15252.5
4 ALGA0026434 11217.9 15252.5
4 ALGA0026437 11226.0 15257.5
4 ASGA0020629 11236.9 15262.4
4 ALGA0026438 11247.7 15264.8
4 DRGA0004968 11247.7 15267.3
4 ALGA0026439 11247.7 15273.6
4 INRA0015404 11261.8 15289.7
4 ASGA0020631 11267.3 15298.3
4 WUR10000027 11270.0 15303.3
4 ASGA0020634 11270.0 15313.0
4 ASGA0020639 11290.0 15325.8
4 ALGA0026448 11300.9 15331.1
4 ALGA0026446 11306.0 15334.0
4 ASGA0020642 11316.9 15349.2
4 ALGA0026453 11316.9 15352.3
4 MARC0064723 11316.9 15354.9
4 MARC0035878 11316.9 15363.1
4 DRGA0004971 11334.0 15365.6
4 ASGA0020651 11354.3 15370.6
4 MARC0015974 11354.3 15378.0
4 ALGA0026473 11359.5 15378.1
4 INRA0015436 11359.5 15378.1
4 ALGA0026478 11364.7 15385.5
4 MARC0023568 11364.7 15385.5
4 ASGA0020660 11364.7 15398.1
4 ALGA0026484 11372.7 15400.4
4 H3GA0013315 11383.6 15403.6
4 ALGA0026490 11383.6 15410.0
4 ALGA0026491 11386.7 15412.4
4 SIRI0001229 11389.8 15414.7
4 MARC0025303 11389.8 15419.5
4 ALGA0026501 11399.7 15421.9
4 ALGA0026502 11407.9 15424.2
4 ALGA0026511 11410.5 15434.0
4 MARC0071794 11413.1 15436.4
4 ALGA0026519 11415.7 15438.8
4 H3GA0013324 11415.7 15438.8
4 UMB10000162 11415.7 15443.6
4 H3GA0013326 11415.7 15446.0
4 ASGA0020687 11415.7 15461.1
4 ALGA0026528 11421.0 15463.5
4 ALGA0026530 11426.3 15468.3
4 ALGA0026532 11429.4 15473.1
4 ALGA0026535 11442.9 15490.5
4 ASGA0020693 11449.9 15493.2
4 BGIS0006992 11456.5 15497.9
4 ASGA0020695 11464.7 15501.4
4 ALGA0026543 11472.8 15504.9
4 MARC0051503 11475.4 15509.5
4 ALGA0026546 11478.0 15511.9
4 ALGA0026549 11483.3 15516.5
4 INRA0015463 11485.9 15518.8
4 ASGA0020705 11486.0 15523.5
4 H3GA0013337 11488.6 15525.8
4 ALGA0026553 11488.6 15528.1
4 ALGA0026555 11488.6 15530.7
4 ASGA0020714 11489.9 15547.6
4 MARC0045184 11491.2 15558.8
4 ALGA0026572 11492.6 15564.2
4 ASGA0020720 11493.9 15564.2
4 ALGA0026583 11499.3 15571.3
4 ALGA0026584 11501.9 15578.4
4 CASI0011631 11507.2 15603.9
4 ASGA0020726 11507.2 15608.6
4 MARC0065038 11509.8 15608.6
4 H3GA0013355 11509.8 15623.9
4 ALGA0026593 11512.5 15666.5
4 ASGA0020742 11517.7 15671.5
4 DBWU0000460 11520.3 15676.2
4 ALGA0026599 11520.3 15684.6
4 ASGA0020745 11520.3 15690.0
4 DBWU0000701 11525.6 15692.7
4 ALGA0026607 11533.5 15699.8
4 ASGA0020755 11533.6 15699.8
4 DBWU0000459 11538.8 15702.1
4 MARC0058654 11544.1 15706.8
4 WUR10000057 11544.1 15706.8
4 MARC0025418 11549.4 15712.1
4 ASGA0020769 11554.6 15726.2
4 ALGA0026631 11554.7 15728.5
4 MARC0111312 11557.3 15730.9
4 ALGA0026637 11559.9 15746.0
4 ASGA0087140 11562.6 15748.4
4 MARC0058824 11562.6 15750.8
4 ALGA0026639 11562.6 15750.8
4 INRA0015510 11562.6 15753.2
4 ASGA0020788 11562.6 15753.2
4 MARC0085248 11565.2 15760.6
4 MARC0063216 11565.3 15763.1
4 ALGA0026645 11565.3 15770.6
4 ASGA0020802 11576.4 15773.0
4 MARC0090335 11584.7 15773.1
4 ASGA0020810 11590.1 15778.1
4 ALGA0026672 11595.7 15785.9
4 M1GA0006074 11604.1 15799.2
4 MARC0019710 11608.1 15801.7
4 ALGA0026676 11612.3 15801.7
4 H3GA0013414 11623.6 15809.4
4 ASGA0020832 11623.6 15814.4
4 ALGA0026686 11626.2 15814.4
4 M1GA0006082 11628.9 15819.4
4 ASGA0020869 11628.9 15838.1
4 MARC0040598 11637.0 15838.1
4 MARC0030157 11637.0 15843.9
4 H3GA0013427 11647.9 15852.6
4 ASGA0020853 11647.9 15855.5
4 ASGA0020851 11647.9 15855.5
4 H3GA0013429 11647.9 15864.0
4 ASGA0020859 11647.9 15866.8
4 ASGA0020862 11661.7 15875.2
4 ASGA0020877 11671.2 15901.8
4 ASGA0020882 11674.3 15901.8
4 INRA0015544 11678.6 15911.7
4 INRA0015536 11698.3 15911.7
4 ASGA0020879 11698.3 15921.8
4 ASGA0020884 11701.8 15938.7
4 MARC0050704 11712.3 15950.6
4 INRA0015549 11712.3 15957.1
4 MARC0074391 11720.4 15974.1
4 INRA0015554 11731.3 15979.8
4 MARC0014244 11731.3 15985.6
4 ASGA0020887 11736.7 15987.9
4 H3GA0013449 11742.2 15997.6
4 M1GA0006094 11742.2 16007.3
4 ASGA0020890 11745.0 16014.5
4 MARC0063385 11745.0 16016.8
4 ALGA0026730 11751.2 16019.5
4 MARC0059702 11754.2 16044.1
4 DIAS0001200 11757.3 16062.9
4 DIAS0001199 11757.3 16065.3
4 ASGA0020902 11760.3 16081.8
4 ALGA0026743 11763.4 16095.1
4 MARC0074316 11770.5 16095.1
4 M1GA0006096 11788.6 16109.7
4 ASGA0020918 11792.0 16119.2
4 DIAS0004503 11795.0 16123.9
4 ASGA0020938 11811.9 16144.1
4 ASGA0105383 11811.9 16156.1
4 MARC0016308 11811.9 16160.8
4 ASGA0020921 11825.6 16173.8
4 MARC0064396 11825.6 16185.8
4 ALGA0026769 11825.6 16193.3
4 MARC0049473 11833.8 16213.6
4 ALGA0026787 11839.2 16218.5
4 ALGA0026790 11847.5 16230.2
4 MARC0042655 11847.5 16233.0
4 ALGA0026794 11847.6 16235.7
4 MARC0011306 11847.6 16247.7
4 ALGA0026797 11851.6 16250.5
4 ASGA0020962 11855.7 16252.9
4 ALGA0026803 11855.7 16257.6
4 ASGA0020965 11864.2 16264.9
4 ASGA0020969 11872.7 16269.7
4 H3GA0013493 11872.7 16273.3
4 ASGA0020972 11878.2 16276.8
4 ASGA0020976 11882.3 16289.2
4 ASGA0020979 11886.4 16304.5
4 ALGA0026821 11897.8 16310.7
4 MARC0020576 11897.8 16316.8
4 ALGA0026828 11902.0 16324.3
4 MARC0025826 11906.1 16326.8
4 ALGA0026835 11913.1 16334.5
4 ASGA0020989 11920.2 16342.3
4 ASGA0020990 11923.0 16347.4
4 MARC0106392 11928.6 16349.9
4 ALGA0026838 11928.7 16357.6
4 M1GA0006114 11928.7 16368.1
4 ALGA0026850 11931.4 16378.8
4 MARC0084797 11934.1 16386.7
4 H3GA0013517 11934.1 16394.6
4 MARC0020155 11940.4 16402.5
4 ALGA0122277 11940.4 16408.2
4 ALGA0026861 11943.4 16410.9
4 ALGA0026864 11960.6 16432.3
4 ASGA0085258 11960.6 16439.3
4 ALGA0026871 11978.9 16453.7
4 H3GA0013531 11981.6 16467.6
4 ALGA0026876 11981.6 16471.3
4 H3GA0013527 11987.3 16488.2
4 ALGA0026875 12001.9 16499.0
4 INRA0015689 12013.3 16518.7
4 ASGA0021034 12022.0 16524.0
4 DIAS0004552 12027.7 16529.4
4 MARC0029600 12027.8 16534.7
4 ASGA0021036 12027.8 16534.7
4 ASGA0021037 12033.5 16534.7
4 M1GA0006127 12036.3 16538.6
4 H3GA0013541 12036.4 16542.7
4 ASGA0021042 12039.2 16548.0
4 ALGA0026905 12042.0 16553.4
4 CADI0000249 12044.8 16567.4
4 ALGA0026911 12044.8 16575.5
4 MARC0011938 12044.8 16582.0
4 ALGA0026917 12050.6 16591.9
4 MARC0093093 12056.4 16591.9
4 ALGA0026920 12059.2 16597.3
4 MARC0051061 12059.2 16599.9
4 ASGA0021050 12062.0 16610.7
4 CASI0007671 12067.8 16627.4
4 ALGA0026925 12067.8 16630.0
4 H3GA0013556 12073.6 16637.9
4 ALGA0026931 12079.3 16645.9
4 DIAS0004681 12088.1 16659.4
4 M1GA0006133 12088.1 16670.1
4 ALGA0026937 12089.5 16680.7
4 M1GA0006136 12090.8 16680.7
4 H3GA0013562 12093.6 16688.5
4 MARC0047043 12093.6 16692.2
4 MARC0010300 12096.4 16696.0
4 H3GA0013563 12117.1 16721.4
4 ASGA0021073 12155.0 16752.5
4 INRA0015733 12160.5 16754.9
4 M1GA0006146 12163.3 16759.7
4 H3GA0013577 12163.3 16759.7
4 ALGA0026955 12166.0 16764.6
4 H3GA0013583 12177.6 16769.5
4 ALGA0026965 12189.1 16779.4
4 INRA0015741 12189.1 16779.4
4 MARC0045110 12189.1 16779.4
4 CASI0012630 12194.7 16786.7
4 H3GA0013585 12200.3 16791.5
4 H3GA0013586 12203.0 16793.9
4 ALGA0026978 12208.5 16796.3
4 ALGA0026983 12211.3 16803.7
4 H3GA0013593 12214.0 16813.6
4 H3GA0013596 12219.5 16820.9
4 MARC0019317 12222.3 16821.0
4 MARC0105246 12227.9 16827.0
4 ALGA0026994 12233.5 16833.0
4 ASGA0021116 12240.2 16833.0
4 DIAS0000761 12246.9 16837.7
4 ASGA0021118 12250.1 16842.4
4 MARC0027501 12250.2 16847.1
4 ALGA0027004 12250.2 16856.7
4 ASGA0021125 12252.8 16870.6
4 MARC0014499 12254.1 16876.0
4 DIAS0000900 12255.4 16883.1
4 ALGA0027007 12266.6 16893.7
4 ASGA0021164 12272.2 16915.8
4 ALGA0027029 12280.7 16918.4
4 ASGA0021172 12280.7 16920.7
4 ALGA0027026 12283.4 16925.3
4 ASGA0085697 12288.9 16932.3
4 MARC0095077 12291.6 16932.4
4 M1GA0025325 12294.8 16942.3
4 MARC0007958 12311.6 16976.5
4 MARC0007127 12311.6 16978.9
4 INRA0015807 12314.2 16981.7
4 ALGA0027060 12314.2 16987.2
4 ASGA0021182 12316.9 16994.0
4 ALGA0027065 12316.9 16997.3
4 MARC0044209 12319.6 17003.0
4 ALGA0027075 12319.6 17010.4
4 DIAS0003235 12325.0 17010.4
4 ALGA0027097 12330.3 17015.1
4 ASGA0021239 12362.0 17043.3
4 ALGA0027113 12377.5 17068.3
4 ALGA0027115 12388.2 17073.2
4 ALGA0027117 12388.2 17075.6
4 MARC0030280 12390.9 17075.6
4 ASGA0021262 12398.9 17094.2
4 H3GA0013651 12406.9 17104.4
4 ASGA0021264 12410.3 17109.4
4 ALGA0027140 12413.8 17111.9
4 DBWU0000743 12417.3 17119.4
4 ASGA0021274 12419.9 17134.9
4 H3GA0013667 12419.9 17134.9
4 H3GA0013670 12422.5 17140.1
4 ASGA0021283 12423.8 17150.7
4 H3GA0013673 12425.1 17159.3
4 ASGA0021291 12429.1 17184.1
4 H3GA0013675 12433.0 17196.5
4 H3GA0013678 12433.0 17201.3
4 M1GA0006194 12433.0 17213.7
4 H3GA0013682 12435.7 17223.5
4 ALGA0027174 12438.3 17233.4
4 ALGA0027176 12438.3 17243.2
4 MARC0006609 12438.3 17248.8
4 MARC0019564 12442.2 17260.4
4 ALGA0027196 12446.1 17280.8
4 ASGA0021314 12449.0 17288.0
4 ASGA0021319 12449.1 17292.8
4 ALGA0027200 12465.3 17300.1
4 ALGA0027207 12470.6 17315.6
4 DIAS0000961 12484.6 17323.1
4 ASGA0021323 12496.3 17326.7
4 ALGA0027213 12500.0 17330.2
4 ASGA0021329 12500.0 17342.8
4 ASGA0021331 12517.7 17357.9
4 ASGA0021335 12520.3 17357.9
4 DBWU0000983 12523.0 17361.0
4 H3GA0013702 12528.3 17367.4
4 ALGA0027223 12540.8 17380.7
4 ASGA0021339 12544.8 17387.1
4 H3GA0013704 12556.0 17399.7
4 INRA0015919 12564.0 17407.0
4 DIAS0000070 12576.4 17414.3
4 MARC0061674 12576.4 17421.7
4 BGIS0004053 12585.6 17424.1
4 MARC0047358 12590.2 17426.6
4 INRA0015922 12594.1 17436.8
4 ALGA0027225 12602.3 17443.1
4 ALGA0027231 12602.3 17449.4
4 ALGA0027227 12602.4 17449.4
4 DRGA0005014 12638.6 17511.0
4 H3GA0013718 12678.1 17554.3
4 DIAS0000176 12686.9 17564.6
4 DBKK0000362 12694.6 17580.0
4 H3GA0013728 12699.7 17600.9
4 ALGA0027260 12719.7 17606.4
4 INRA0015945 12719.7 17618.2
4 ASGA0021357 12719.7 17618.2
4 DIAS0004670 12719.7 17626.6
4 DBWU0001056 12725.1 17632.1
4 ALGA0027243 12732.8 17642.8
4 ALGA0027242 12738.8 17646.7
4 ASGA0021351 12755.9 17655.6
4 MARC0004462 12759.8 17688.3
4 WUR10000071 12759.8 17704.5
4 M1GA0006218 12791.8 17716.8
4 M1GA0006222 12791.9 17728.0
4 DIAS0000631 12791.9 17735.4
4 DIAS0000629 12791.9 17742.8
4 DIAS0000484 12794.5 17752.8
4 ALGA0027279 12799.8 17757.6
4 ALGA0027281 12799.8 17763.5
4 MARC0043292 12799.9 17772.5
4 MARC0043291 12820.5 17777.5
4 MARC0079561 12833.1 17787.8
4 DIAS0002961 12838.3 17795.5
4 H3GA0013745 12841.5 17801.3
4 ALGA0027303 12848.0 17816.5
4 MARC0008356 12854.6 17829.3
4 ASGA0021380 12861.4 17832.3
4 ASGA0021383 12870.8 17832.4
4 ALGA0027315 12882.7 17840.2
4 ALGA0027320 12884.3 17845.4
4 H3GA0013765 12885.8 17847.9
4 DIAS0001383 12892.2 17847.9
4 CASI0009899 12902.2 17853.1
4 DIAS0000114 12902.2 17853.1
4 ASGA0021392 12902.2 17855.6
4 ASGA0021395 12909.7 17865.0
4 H3GA0013772 12917.2 17874.4
4 ASGA0021398 12924.5 17879.5
4 MARC0011217 12932.5 17887.3
4 ASGA0021401 12932.5 17899.5
4 ASGA0021403 12932.5 17905.3
4 ALGA0027351 12942.0 17920.8
4 ALGA0027353 12981.9 17923.8
4 ALGA0027354 13030.6 17923.8
4 MARC0034969 13050.4 17934.5
4 H3GA0013777 13050.4 17937.1
4 INRA0015990 13055.9 17939.8
4 MARC0115021 13058.9 17983.0
4 ASGA0083701 13076.9 17993.9
4 MARC0033342 13079.6 17996.4
4 CASI0001856 13093.6 18023.9
4 ASGA0021421 13101.2 18035.4
4 MARC0007903 13119.9 18083.3
4 ASGA0021413 13125.1 18092.9
4 DIAS0000937 13136.2 18098.9
4 H3GA0013785 13144.5 18101.7
4 ASGA0021418 13144.6 18101.7
4 ALGA0027373 13144.6 18120.2
4 ALGA0027372 13147.2 18123.0
4 MARC0057379 13149.9 18133.4
4 ALGA0027376 13149.9 18143.1
4 ALGA0027379 13156.9 18146.2
4 H3GA0013792 13161.1 18163.8
4 ALGA0027398 13170.7 18172.1
4 ASGA0021432 13177.2 18177.0
4 M1GA0006238 13185.8 18179.4
4 UMB10000088 13191.5 18184.4
4 MARC0113589 13200.1 18186.8
4 ALGA0027421 13202.8 18190.1
4 ALGA0027427 13202.8 18196.8
4 ALGA0027429 13208.4 18212.2
4 DRGA0005020 13214.8 18214.6
4 ALGA0027436 13224.6 18217.0
4 MARC0024302 13235.1 18223.5
4 ASGA0021451 13238.5 18226.8
4 ALGA0116609 13267.4 18244.8
4 MARC0082004 13275.3 18250.6
4 ASGA0021453 13281.6 18259.4
4 INRA0016084 13284.3 18259.4
4 ALGA0027442 13284.3 18264.2
4 ALGA0027450 13284.3 18266.6
4 ASGA0021461 13295.9 18269.0
4 ALGA0027455 13310.5 18278.9
4 DRGA0005027 13310.5 18278.9
4 MARC0029984 13310.5 18283.8
4 H3GA0013823 13324.0 18296.4
4 INRA0016126 13327.2 18298.8
4 ASGA0021485 13327.2 18311.4
4 ASGA0021487 13351.6 18318.7
4 ASGA0021489 13369.5 18323.5
4 INRA0016131 13374.9 18325.9
4 ALGA0027476 13377.9 18333.1
4 MARC0006338 13387.3 18335.5
4 ASGA0021494 13390.4 18337.8
4 ALGA0027483 13400.1 18342.6
4 M1GA0006250 13414.7 18344.9
4 ALGA0027488 13432.6 18344.9
4 ASGA0021502 13432.6 18345.0
4 DIAS0001345 13441.3 18347.3
4 DRGA0005039 13441.3 18350.3
4 DIAS0001471 13460.0 18358.0
4 DRGA0005041 13481.5 18369.5
4 ASGA0021513 13484.7 18369.5
4 MARC0028641 13499.8 18376.9
4 ALGA0027505 13499.8 18381.7
4 ALGA0027508 13511.9 18393.0
4 ASGA0021522 13517.6 18407.2
4 MARC0035800 13527.5 18414.5
4 H3GA0013847 13535.0 18419.4
4 MARC0019126 13535.0 18424.3
4 ASGA0021547 13542.7 18429.1
4 H3GA0013866 13545.9 18429.1
4 H3GA0013868 13556.2 18431.5
4 MARC0003462 13556.2 18431.5
4 H3GA0013871 13556.2 18438.8
4 ALGA0027533 13560.1 18441.2
4 M1GA0006272 13568.1 18443.6
4 CASI0008265 13568.1 18456.0
4 MARC0017420 13568.1 18456.1
4 ALGA0027544 13574.9 18463.3
4 ALGA0110314 13581.6 18465.7
4 ALGA0119520 13586.1 18468.0
4 ALGA0027553 13598.6 18475.4
4 ALGA0027558 13598.6 18477.8
4 DRGA0005052 13598.6 18485.3
4 MARC0008796 13607.8 18492.9
4 ASGA0021579 13615.9 18492.9
4 MARC0001008 13619.8 18500.4
4 MARC0001009 13628.9 18502.9
4 M1GA0006282 13647.9 18504.1
4 ASGA0021582 13647.9 18505.4
4 MARC0057835 13648.0 18510.3
4 ALGA0027570 13652.2 18512.7
4 M1GA0006285 13656.6 18515.2
4 ALGA0027580 13659.5 18517.6
4 H3GA0013900 13659.5 18530.3
4 ASGA0021603 13668.5 18532.6
4 ALGA0027586 13668.5 18537.5
4 ALGA0027591 13676.5 18547.4
4 ALGA0027584 13680.4 18547.4
4 H3GA0013901 13683.2 18547.4
4 ALGA0027590 13687.5 18547.4
4 ALGA0027589 13691.8 18549.8
4 ASGA0021616 13700.4 18549.8
4 H3GA0013913 13700.5 18557.1
4 M1GA0006299 13704.6 18570.6
4 M1GA0006302 13718.1 18577.1
4 INRA0016200 13721.1 18579.5
4 ALGA0027612 13723.8 18589.5
4 H3GA0013923 13723.8 18594.5
4 ALGA0027619 13726.6 18602.0
4 ALGA0027621 13726.7 18617.5
4 ALGA0027624 13726.7 18627.7
4 ALGA0027632 13726.7 18632.7
4 ASGA0021646 13735.3 18632.7
4 H3GA0013942 13736.7 18637.7
4 ALGA0027641 13738.1 18643.9
4 ASGA0021657 13738.1 18651.3
4 ALGA0027642 13740.9 18658.5
4 ALGA0027644 13743.7 18665.6
4 ALGA0027647 13755.0 18678.7
4 ASGA0021662 13758.6 18678.7
4 ALGA0027648 13772.5 18689.0
4 M1GA0006309 13772.5 18694.0
4 ALGA0027652 13782.5 18701.4
4 ALGA0027657 13791.2 18715.9
4 ASGA0021673 13797.0 18725.7
4 ALGA0027662 13797.0 18737.2
4 ALGA0027672 13805.7 18750.0
4 ALGA0027681 13805.8 18752.5
4 MARC0024125 13805.8 18752.5
4 ALGA0027693 13811.4 18765.2
4 H3GA0013965 13815.6 18770.1
4 ASGA0021701 13819.8 18770.2
4 H3GA0013970 13819.8 18776.0
4 ALGA0027708 13828.3 18784.8
4 ALGA0027721 13845.7 18794.7
4 INRA0016287 13848.9 18804.7
4 H3GA0013985 13857.6 18820.1
4 ALGA0027734 13867.3 18842.8
4 ASGA0021732 13867.3 18842.8
4 ASGA0021735 13870.3 18845.4
4 ASGA0021739 13876.6 18861.5
4 ALGA0027747 13886.2 18864.5
4 H3GA0013994 13894.8 18875.9
4 DIAS0002769 13894.8 18887.4
4 ALGA0027760 13897.9 18890.1
4 ASGA0021749 13919.2 18924.1
4 MARC0098109 13937.5 18947.7
4 ALGA0027768 13937.5 18947.7
4 ALGA0027770 13940.9 18958.7
4 INRA0016314 13940.9 18972.8
4 ALGA0027774 13947.8 18975.5
4 ALGA0027778 13969.4 18994.8
4 DRGA0005068 13984.3 19003.3
4 ALGA0027780 13992.7 19013.7
4 ALGA0027784 13996.8 19025.8
4 INRA0016323 13996.9 19031.7
4 ASGA0021764 14004.4 19031.7
4 ALGA0027789 14020.2 19036.7
4 DRGA0005069 14023.6 19036.7
4 ALGA0027792 14052.2 19050.5
4 H3GA0014003 14058.2 19058.6
4 H3GA0014006 14075.6 19075.2
4 ASGA0021771 14096.0 19085.2
4 H3GA0014008 14104.2 19089.9
4 ASGA0021775 14112.5 19097.2
4 ASGA0021779 14112.5 19100.0
4 ALGA0027816 14115.8 19114.5
4 M1GA0006343 14129.3 19119.2
4 ASGA0021793 14141.1 19128.7
4 MARC0054224 14147.4 19135.8
4 DBUN0002287 14151.1 19143.0
4 H3GA0014017 14156.5 19143.0
4 ALGA0027834 14156.5 19150.2
4 DBNP0001666 14162.0 19160.1
4 INRA0016386 14162.0 19167.5
4 INRA0016389 14173.6 19180.2
4 M1GA0006348 14183.8 19198.5
4 MARC0009195 14187.0 19203.4
4 ALGA0027840 14187.0 19212.7
4 ASGA0021802 14191.8 19215.7
4 ALGA0027844 14196.8 19220.5
4 ALGA0027847 14207.0 19230.5
4 ALGA0027849 14228.7 19243.4
4 MARC0003940 14246.2 19264.2
4 ALGA0027851 14249.3 19272.5
4 ASGA0021815 14249.3 19272.5
4 M1GA0006350 14254.8 19275.3
4 ALGA0027861 14254.8 19278.1
4 MARC0073404 14259.3 19278.1
4 MARC0097318 14275.4 19292.7
4 H3GA0014037 14292.6 19313.9
4 ALGA0027868 14295.3 19321.6
4 ALGA0027872 14298.0 19335.3
4 ASGA0021838 14300.7 19341.7
4 ASGA0021846 14303.4 19356.3
4 ALGA0027884 14306.1 19359.9
4 ALGA0027882 14308.9 19369.1
4 DRGA0005080 14314.5 19369.1
4 ALGA0027901 14319.7 19381.8
4 ALGA0027902 14324.9 19386.8
4 H3GA0014048 14328.3 19396.8
4 H3GA0014049 14334.4 19406.7
4 MARC0115030 14334.4 19406.7
4 ALGA0027907 14352.7 19416.4
4 ALGA0027910 14357.2 19416.4
4 MARC0012235 14357.2 19423.7
4 ASGA0021867 14381.4 19442.5
4 INRA0016467 14397.6 19464.7
4 INRA0016470 14401.3 19474.7
4 ASGA0021869 14406.9 19484.7
4 ASGA0021871 14415.4 19494.7
4 ASGA0021873 14418.5 19499.6
4 ASGA0021880 14428.2 19519.1
4 MARC0095296 14438.0 19525.1
4 H3GA0014061 14438.0 19528.0
4 ALGA0027927 14446.0 19530.4
4 ALGA0027926 14446.0 19533.2
4 H3GA0014058 14463.3 19545.5
4 H3GA0014062 14466.5 19559.7
4 M1GA0006363 14480.5 19570.5
4 M1GA0006369 14491.2 19579.2
4 ALGA0027947 14496.4 19594.8
4 ALGA0027955 14501.8 19603.5
4 MARC0109265 14501.8 19617.4
4 MARC0042607 14521.6 19617.4
4 DIAS0004642 14525.3 19617.4
4 ASGA0083911 14528.1 19629.5
4 MARC0066961 14541.3 19645.2
4 DIAS0002796 14549.5 19652.4
4 ALGA0027970 14554.3 19656.0
4 H3GA0014118 14571.5 19673.0
4 ASGA0021963 14571.5 19702.3
4 H3GA0014127 14599.4 19720.7
4 ALGA0028020 14626.1 19743.7
4 MARC0054103 14630.7 19749.1
4 ASGA0021980 14643.3 19757.2
4 ASGA0021991 14643.3 19771.2
4 ALGA0028032 14649.7 19771.2
4 H3GA0014144 14659.8 19771.2
4 H3GA0014171 14669.5 19779.3
4 H3GA0014156 14678.9 19779.3
4 ALGA0028043 14693.7 19781.9
4 ASGA0021997 14693.7 19781.9
4 H3GA0014166 14699.5 19787.2
4 H3GA0014196 14730.0 19787.2
4 SIRI0001157 14730.0 19807.2
4 ALGA0028097 14755.0 19824.2
4 MARC0096258 14755.1 19838.1
4 ALGA0028086 14755.1 19838.1
4 ASGA0022061 14766.4 19843.5
4 MARC0013966 14766.4 19843.5
4 ALGA0028085 14773.0 19843.5
4 ASGA0022051 14780.0 19851.6
4 ASGA0022039 14800.4 19859.7
4 ALGA0028072 14808.8 19865.0
4 M1GA0006420 14827.0 19894.2
4 MARC0020922 14831.2 19915.1
4 H3GA0014178 14836.0 19919.5
4 ALGA0028069 14862.6 19941.3
4 H3GA0014176 14870.4 19954.7
4 ASGA0022017 14873.0 19962.6
4 ASGA0022077 14889.4 19992.4
4 M1GA0006435 14889.4 20001.8
4 ALGA0028110 14899.4 20011.0
4 ASGA0022089 14899.4 20016.7
4 ALGA0028103 14917.9 20020.8
4 ALGA0028115 14918.0 20045.6
4 ALGA0028117 14960.1 20082.9
4 DIAS0001191 14967.9 20096.7
4 MARC0004819 14967.9 20100.9
4 MARC0012895 14967.9 20107.8
4 M1GA0006444 14978.5 20113.0
4 H3GA0014224 14986.3 20113.1
4 MARC0003969 14986.3 20115.7
4 DIAS0004198 14999.7 20120.9
4 ALGA0028142 14999.7 20128.9
4 ASGA0022124 14999.7 20128.9
4 MARC0070819 14999.7 20139.6
4 ASGA0022128 15007.9 20144.8
4 ASGA0022140 15007.9 20144.8
4 ALGA0028166 15021.7 20155.4
4 ALGA0028173 15021.7 20177.1
4 ALGA0028183 15021.7 20180.4
4 ALGA0028187 15032.5 20186.2
4 ASGA0022161 15033.8 20195.1
4 M1GA0006453 15035.0 20198.0
4 MARC0075486 15048.9 20200.9
4 INRA0016720 15070.6 20217.3
4 ALGA0028235 15078.2 20233.2
4 H3GA0014260 15081.5 20237.4
4 ASGA0022198 15081.5 20244.4
4 ASGA0022195 15095.3 20253.9
4 DRGA0005101 15095.3 20263.7
4 ALGA0028206 15110.0 20272.7
4 ALGA0028220 15117.0 20299.7
4 ALGA0028239 15119.9 20330.0
4 ASGA0022210 15119.9 20332.9
4 ASGA0022222 15125.1 20348.2
4 M1GA0006465 15133.0 20353.7
4 DRGA0005107 15133.0 20356.4
4 MARC0060587 15133.0 20374.1
4 M1GA0006469 15139.4 20385.3
4 MARC0047928 15145.6 20396.3
4 M1GA0006478 15145.6 20398.9
4 M1GA0006480 15158.5 20413.5
4 ASGA0022254 15171.2 20420.4
4 ASGA0022260 15174.7 20429.4
4 DRGA0005114 15177.3 20434.8
4 H3GA0014283 15180.0 20437.4
4 ALGA0028288 15193.8 20442.8
4 INRA0016801 15201.8 20446.0
4 ALGA0028292 15201.8 20456.3
4 ALGA0028293 15204.4 20456.3
4 ALGA0028295 15207.0 20463.1
4 MARC0081632 15209.7 20470.0
4 DRGA0005119 15212.3 20472.7
4 H3GA0014294 15220.5 20482.9
4 H3GA0014295 15228.4 20486.2
4 ALGA0028303 15228.4 20490.2
4 H3GA0014300 15242.0 20501.4
4 H3GA0056023 15242.1 20507.8
4 ASGA0022296 15242.1 20510.4
4 ASGA0022298 15244.7 20513.0
4 DRGA0005123 15244.7 20518.4
4 H3GA0014303 15252.9 20529.4
4 ALGA0028323 15267.0 20534.9
4 ASGA0022307 15272.5 20537.5
4 ASGA0022308 15277.9 20540.2
4 ASGA0022314 15277.9 20542.8
4 DRGA0005129 15279.6 20542.8
4 H3GA0014305 15281.4 20546.8
4 ALGA0028340 15283.1 20550.8
4 ALGA0028348 15288.5 20558.4
4 ASGA0022326 15288.5 20579.1
4 ASGA0022330 15288.5 20587.0
4 INRA0016858 15288.5 20594.9
4 ASGA0022327 15306.0 20594.9
4 ALGA0028362 15313.0 20595.0
4 DRGA0005145 15313.0 20597.6
4 ASGA0087092 15313.0 20602.9
4 ALGA0102630 15319.9 20602.9
4 MARC0029418 15322.5 20608.2
4 H3GA0014307 15322.5 20610.9
4 ALGA0028381 15322.6 20613.5
4 INRA0016870 15327.9 20616.2
4 DRGA0005151 15330.5 20624.2
4 DRGA0005153 15330.6 20624.3
4 DRGA0005154 15347.9 20629.6
4 ALGA0028399 15362.2 20656.0
4 ALGA0028407 15365.6 20678.7
4 ALGA0028411 15372.4 20678.7
4 H3GA0014317 15379.1 20683.9
4 H3GA0014315 15379.1 20686.4
4 DRGA0005166 15395.1 20689.0
4 ASGA0022357 15418.8 20694.2
4 ALGA0028417 15428.2 20705.0
4 DRGA0005165 15432.7 20710.3
4 DRGA0005171 15446.7 20724.4
4 ALGA0028426 15450.0 20724.4
4 ALGA0028434 15453.2 20724.4
4 H3GA0014320 15473.5 20729.9
4 MARC0069951 15476.5 20747.0
4 ALGA0028447 15501.5 20761.2
4 CASI0009814 15501.5 20761.2
4 H3GA0014330 15509.5 20766.8
4 DRGA0005192 15526.5 20801.1
4 INRA0016936 15539.2 20806.9
4 DRGA0005200 15539.2 20817.8
4 ALGA0028480 15547.3 20823.1
4 ASGA0022385 15561.2 20828.4
4 MARC0021510 15564.4 20847.4
4 MARC0079750 15564.4 20847.4
4 MARC0104283 15574.3 20853.1
4 ASGA0022387 15599.5 20881.4
4 ASGA0022386 15611.2 20886.5
4 DIAS0003585 15618.1 20899.8
4 ALGA0028489 15618.1 20910.3
4 INRA0016956 15623.6 20912.8
4 ASGA0022390 15643.4 20920.4
4 ALGA0028491 15643.4 20930.8
4 MARC0069466 15646.5 20930.8
4 DRGA0005209 15650.3 20935.9
4 ALGA0028500 15665.0 20939.8
4 ASGA0022397 15669.7 20943.6
4 ALGA0028503 15672.7 20943.6
4 DIAS0003017 15680.4 20943.7
4 ALGA0028510 15688.1 20948.8
4 ASGA0022398 15691.1 20951.3
4 MARC0025311 15691.1 20961.8
4 DRGA0005228 15704.0 20969.6
4 ASGA0022402 15715.7 20972.2
4 DRGA0005230 15721.3 20974.7
4 MARC0060899 15721.3 20982.5
4 ALGA0103866 15727.8 20998.6
4 ALGA0028551 15734.4 21011.8
4 ALGA0028531 15734.4 21019.6
4 ALGA0028538 15740.9 21022.1
4 MARC0088009 15748.3 21032.6
4 ALGA0028557 15755.1 21037.7
4 ASGA0022420 15771.3 21046.9
4 ASGA0022422 15781.1 21055.9
4 ASGA0022428 15791.9 21067.9
4 MARC0005961 15791.9 21073.7
4 ALGA0028572 15791.9 21073.7
4 ALGA0028573 15791.9 21077.7
4 ALGA0028583 15794.5 21084.7
4 ALGA0028584 15797.1 21092.6
4 M1GA0006491 15802.9 21105.5
4 H3GA0014365 15802.9 21105.6
4 H3GA0014363 15805.7 21111.8
4 ASGA0022440 15809.1 21127.0
4 ALGA0028604 15823.6 21151.8
4 INRA0017040 15829.7 21161.7
4 MARC0038819 15842.8 21166.6
4 WUR10000042 15842.8 21182.4
4 H3GA0014372 15842.8 21182.4
4 ASGA0022447 15842.8 21182.4
4 ASGA0022449 15854.0 21191.1
4 H3GA0014377 15856.6 21204.3
4 SIRI0001282 15856.6 21204.3
4 ALGA0028623 15859.2 21204.3
4 DIAS0002972 15859.2 21204.4
4 MARC0101639 15876.4 21215.1
4 ASGA0022473 15889.3 21218.8
4 ALGA0028632 15898.4 21233.6
4 MARC0018086 15898.4 21236.6
4 ASGA0022483 15898.5 21236.6
4 ASGA0022485 15898.5 21239.2
4 MARC0037052 15903.6 21258.7
4 ALGA0028649 15903.6 21267.5
4 H3GA0014400 15903.6 21270.3
4 M1GA0006502 15908.8 21288.3
4 ALGA0028664 15935.6 21301.7
4 DIAS0002859 15935.6 21301.7
4 DRGA0005253 15935.6 21301.7
4 ALGA0028676 15962.4 21315.4
4 DIAS0001682 15968.3 21320.6
4 ALGA0028681 15968.3 21325.8
4 ALGA0028678 15971.3 21331.0
4 ASGA0022526 15971.3 21337.3
4 ALGA0028692 15974.3 21347.0
4 ALGA0028699 15974.3 21352.3
4 MARC0043558 15983.6 21357.5
4 M1GA0006507 15983.7 21362.8
4 ALGA0028714 15994.6 21387.9
4 MARC0067252 15994.6 21390.7
4 ALGA0028716 16005.6 21394.8
4 ALGA0028718 16016.5 21398.9
4 ASGA0022554 16016.5 21398.9
4 ASGA0022555 16017.8 21402.1
4 ALGA0028730 16019.1 21411.8
4 ALGA0028731 16027.1 21411.9
4 MARC0054945 16027.1 21420.9
4 MARC0067717 16032.2 21429.1
4 ALGA0028740 16032.2 21432.2
4 DRGA0005264 16035.3 21440.9
4 H3GA0014433 16047.3 21450.9
4 ASGA0099719 16047.3 21468.1
4 MARC0113176 16056.7 21474.1
4 DRGA0005322 16115.0 21590.2
4 DRGA0005325 16115.0 21598.1
4 H3GA0014684 16123.5 21598.1
4 ASGA0022963 16140.9 21608.8
4 ASGA0022959 16146.4 21608.8
4 DRGA0005319 16146.4 21614.1
4 MARC0062473 16149.1 21625.0
4 MARC0019200 16151.9 21641.8
4 ASGA0023049 16151.9 21641.8
4 ASGA0023069 16157.4 21641.8
4 M1GA0006658 16157.4 21644.4
4 MARC0074365 16157.4 21652.4
4 INRA0017596 16168.8 21657.6
4 ALGA0029294 16170.2 21662.8
4 ASGA0023109 16171.6 21668.0
4 ALGA0029321 16190.0 21681.5
4 ASGA0023125 16208.4 21686.7
4 MARC0002886 16208.4 21686.7
4 ALGA0029334 16211.1 21694.5
4 DRGA0005363 16211.1 21702.4
4 ASGA0023143 16213.8 21715.6
4 ASGA0023149 16213.8 21723.1
4 ASGA0023150 16213.8 21725.6
4 ASGA0023156 16213.9 21730.7
4 H3GA0014777 16213.9 21733.2
4 ALGA0111187 16225.2 21743.6
4 DRGA0005371 16225.2 21751.4
4 MARC0014258 16225.2 21754.0
4 H3GA0014790 16232.0 21764.7
4 DRGA0005372 16232.1 21764.7
4 M1GA0006721 16238.8 21772.7
4 ALGA0029391 16238.8 21778.0
4 MARC0050500 16252.9 21786.3
4 ALGA0029397 16255.6 21791.6
4 ASGA0023202 16255.7 21797.0
4 ASGA0023203 16255.7 21805.0
4 H3GA0014809 16255.7 21805.0
4 MARC0017537 16258.9 21810.2
4 ASGA0023208 16262.2 21815.5
4 ALGA0029408 16272.1 21823.6
4 ASGA0023226 16272.1 21834.4
4 ASGA0023234 16272.1 21847.7
4 ASGA0023249 16283.2 21852.8
4 ASGA0092331 16288.5 21860.6
4 ASGA0023262 16288.5 21863.1
4 ASGA0023261 16292.5 21871.0
4 ASGA0094950 16304.8 21871.0
4 ASGA0023267 16304.9 21873.5
4 ALGA0029453 16313.8 21879.6
4 ALGA0029459 16318.2 21882.7
4 ALGA0029464 16318.2 21888.8
4 CASI0009604 16318.2 21893.9
4 ASGA0023287 16318.2 21899.0
4 ALGA0029474 16319.4 21909.5
4 MARC0088218 16320.8 21914.7
4 ASGA0023294 16344.6 21922.5
4 H3GA0014848 16353.4 21927.8
4 H3GA0014847 16380.3 21944.5
4 INRA0017701 16383.1 21948.2
4 ALGA0029483 16388.3 21956.6
4 ALGA0029485 16401.6 21962.2
4 ASGA0023298 16410.4 21964.7
4 ASGA0023307 16410.4 21967.3
4 ALGA0029501 16422.9 21978.1
4 M1GA0006769 16425.5 21980.7
4 ALGA0029502 16433.8 21991.5
4 ALGA0029503 16433.8 21991.5
4 ALGA0029505 16439.3 22002.2
4 ASGA0023314 16439.3 22004.7
4 MARC0005129 16446.2 22009.8
4 MARC0072497 16446.3 22014.9
4 MARC0027457 16453.1 22032.8
4 MARC0095662 16461.5 22044.4
4 ASGA0023322 16467.0 22052.2
4 MARC0056249 16467.1 22060.1
4 WUR10000125 16469.7 22065.3
4 ALGA0029524 16469.8 22067.9
4 H3GA0014860 16475.2 22067.9
4 ASGA0023335 16475.2 22067.9
4 ASGA0023344 16483.8 22073.3
4 MARC0014819 16483.8 22081.3
4 ALGA0029534 16487.5 22081.3
4 M1GA0006779 16495.1 22092.0
4 ASGA0023349 16503.7 22094.5
4 ALGA0029538 16503.7 22097.0
4 ASGA0023355 16512.2 22099.5
4 DRGA0005385 16523.8 22107.3
4 MARC0045227 16533.4 22112.4
4 ASGA0023369 16538.0 22122.9
4 MARC0000425 16538.0 22134.6
4 MARC0110925 16546.6 22143.1
4 H3GA0014881 16546.6 22145.9
4 MARC0071762 16546.6 22150.9
4 ALGA0029567 16546.6 22153.4
4 H3GA0014885 16550.0 22155.9
4 ASGA0023397 16563.0 22163.4
4 ALGA0029576 16563.1 22165.8
4 ASGA0023412 16567.0 22173.4
4 CASI0005790 16571.3 22177.6
4 MARC0040196 16580.4 22191.5
4 H3GA0014894 16580.4 22191.5
4 MARC0075516 16583.3 22191.5
4 H3GA0014895 16598.2 22204.0
4 H3GA0014898 16612.5 22207.0
4 ASGA0023413 16615.9 22212.1
4 DRGA0005387 16615.9 22217.2
4 ASGA0023418 16615.9 22219.7
4 H3GA0014905 16627.7 22219.7
4 M1GA0006827 16627.7 22235.6
4 M1GA0006828 16627.7 22238.0
4 ASGA0023433 16633.3 22238.0
4 H3GA0014912 16642.0 22240.5
4 INRA0017824 16644.8 22248.1
4 DBWU0000900 16644.8 22250.5
4 MARC0077962 16647.5 22258.2
4 M1GA0006854 16661.6 22271.4
4 ASGA0023445 16663.8 22271.4
4 INRA0017862 16665.9 22278.9
4 M1GA0006869 16675.2 22283.4
4 MARC0090961 16675.2 22297.4
4 ALGA0029632 16675.2 22302.4
4 MARC0089514 16684.9 22307.5
4 ALGA0029636 16695.1 22315.4
4 M1GA0006887 16703.1 22329.0
4 ASGA0023488 16703.1 22331.6
4 ALGA0029638 16708.6 22334.2
4 ALGA0029641 16725.9 22375.7
4 ALGA0029642 16728.6 22381.7
4 ASGA0023491 16728.6 22392.5
4 ALGA0029650 16751.2 22420.7
4 ASGA0023496 16770.6 22450.4
4 ALGA0029661 16770.6 22458.0
4 DBWU0001072 16778.9 22471.4
4 H3GA0014953 16787.2 22473.9
4 ALGA0029688 16787.2 22476.3
4 MARC0025163 16792.7 22489.1
4 ALGA0029695 16796.3 22491.5
4 MARC0109793 16803.6 22491.5
4 H3GA0014976 16808.9 22493.9
4 MARC0011925 16812.2 22496.3
4 H3GA0014979 16819.1 22501.2
4 ALGA0029718 16823.8 22514.3
4 ASGA0023581 16823.8 22516.8
4 H3GA0014987 16831.1 22533.1
4 MARC0060471 16831.1 22535.7
4 M1GA0006938 16831.1 22538.2
4 ALGA0029749 16831.1 22540.8
4 M1GA0006949 16831.1 22543.3
4 ALGA0029753 16835.2 22548.5
4 MARC0041946 16835.2 22548.5
4 ASGA0023612 16835.2 22548.6
4 WUR10000127 16839.3 22551.1
4 MARC0030292 16840.6 22551.1
4 ALGA0029764 16842.0 22551.1
4 ASGA0023626 16853.6 22556.4
4 M1GA0006965 16859.1 22559.0
4 SIRI0000493 16862.5 22561.6
4 SIRI0000494 16862.5 22561.6
4 ASGA0023629 16873.2 22578.1
4 MARC0108103 16885.1 22580.7
4 MARC0063466 16891.0 22594.7
5 MARC0030655 0.0 0.0
5 ASGA0090075 3.7 17.3
5 ALGA0034220 11.1 34.7
5 DRGA0006449 14.7 49.2
5 H3GA0017328 14.7 54.7
5 H3GA0017327 14.7 60.2
5 ALGA0034219 17.1 68.6
5 MARC0006913 19.4 87.7
5 MARC0049338 19.5 97.6
5 ASGA0027249 21.8 104.9
5 ASGA0027247 31.5 109.8
5 ASGA0027245 48.4 116.5
5 MARC0025535 51.5 123.3
5 ASGA0027327 66.8 131.5
5 MARC0030051 69.2 131.5
5 ASGA0027314 74.0 139.6
5 ASGA0027310 76.4 144.5
5 ALGA0034286 76.4 149.3
5 MARC0086482 78.8 154.2
5 DRGA0006473 83.6 156.7
5 DRGA0006472 83.7 156.7
5 ASGA0027301 93.7 168.6
5 DRGA0006468 100.2 174.3
5 CASI0010199 106.7 186.4
5 ALGA0034268 113.3 202.0
5 DRGA0006467 115.7 202.0
5 ALGA0123172 132.5 227.7
5 ALGA0034265 148.3 271.1
5 H3GA0017340 154.8 284.5
5 ALGA0034259 154.8 290.7
5 ALGA0034255 163.3 297.0
5 DRGA0006463 170.4 308.4
5 MARC0027207 170.4 317.0
5 M1GA0008203 176.2 320.5
5 DRGA0006462 185.0 330.4
5 ALGA0034250 199.1 336.4
5 ALGA0034244 208.5 348.2
5 DRGA0006459 208.5 353.0
5 ALGA0034237 208.5 356.8
5 MARC0003449 212.2 356.8
5 DRGA0006455 212.2 364.8
5 DRGA0006452 212.3 371.9
5 DRGA0006450 212.3 375.4
5 MARC0017490 217.5 393.0
5 H3GA0017314 231.7 403.0
5 ALGA0034199 242.1 403.0
5 DRGA0006441 246.8 411.0
5 MARC0002073 256.8 421.9
5 ALGA0034179 264.2 424.5
5 ASGA0027228 267.6 424.5
5 ALGA0034170 272.6 427.1
5 MARC0078506 278.8 432.4
5 ALGA0034166 281.8 437.7
5 ALGA0034164 291.2 445.7
5 INRA0020835 296.2 445.7
5 MARC0053095 296.2 445.7
5 ASGA0027200 298.6 445.7
5 ASGA0027193 298.6 456.9
5 MARC0046403 301.0 464.1
5 ALGA0034135 303.4 464.2
5 ASGA0027191 303.4 474.3
5 ASGA0027180 303.4 487.8
5 DRGA0006426 315.7 493.5
5 ALGA0034120 318.6 517.9
5 ASGA0027165 318.6 517.9
5 ASGA0027164 331.6 539.6
5 H3GA0017278 341.8 542.0
5 ALGA0034106 354.8 544.8
5 ALGA0034091 358.8 562.6
5 ASGA0027146 364.3 569.2
5 M1GA0008168 373.0 575.6
5 ASGA0027151 373.1 583.6
5 M1GA0008166 378.7 609.5
5 M1GA0008164 386.6 622.4
5 DRGA0006418 403.9 628.7
5 ASGA0027138 410.1 631.4
5 ASGA0027134 413.1 636.9
5 ALGA0034086 416.1 644.5
5 ASGA0027129 429.7 649.5
5 ALGA0034075 436.2 656.3
5 ASGA0027115 439.0 659.6
5 ALGA0034069 453.8 668.2
5 ASGA0027110 459.6 668.2
5 ALGA0033985 468.4 703.4
5 ASGA0027051 480.9 718.6
5 DRGA0006363 485.8 736.4
5 ALGA0033972 488.2 741.1
5 DIAS0004364 493.1 748.3
5 ASGA0027038 498.0 755.1
5 ALGA0108421 501.3 759.9
5 ASGA0099403 508.0 777.4
5 ASGA0099404 508.0 788.4
5 ALGA0111038 510.4 796.2
5 ALGA0034012 526.0 838.5
5 ALGA0034015 526.0 848.7
5 INRA0020737 528.4 851.1
5 ALGA0034028 528.4 855.8
5 ALGA0034025 528.5 858.6
5 MARC0059915 538.5 870.5
5 DRGA0006394 538.5 888.2
5 INRA0020739 538.5 907.0
5 ALGA0107932 543.4 915.9
5 MARC0047117 545.9 919.0
5 MARC0073448 545.9 938.5
5 ALGA0106837 548.4 968.3
5 ALGA0034056 548.4 986.7
5 ALGA0034055 556.0 989.4
5 ALGA0034050 560.8 1005.7
5 MARC0086616 565.7 1022.3
5 ALGA0111813 568.2 1027.7
5 MARC0030237 568.2 1044.9
5 ALGA0107635 575.7 1047.3
5 MARC0003740 580.7 1061.0
5 MARC0043509 583.1 1077.7
5 ASGA0027000 593.2 1087.7
5 ALGA0033925 595.6 1092.7
5 ALGA0033921 598.0 1117.1
5 M1GA0008142 598.0 1122.0
5 ALGA0033906 607.8 1126.8
5 MARC0115108 623.1 1150.3
5 MARC0065282 630.5 1164.7
5 MARC0035348 635.4 1178.0
5 INRA0020572 637.9 1195.1
5 MARC0004117 653.7 1204.7
5 ASGA0026952 661.5 1209.8
5 MARC0019460 680.8 1221.0
5 MARC0014974 697.2 1226.5
5 ALGA0033870 705.0 1239.1
5 ALGA0033862 710.1 1254.8
5 ASGA0026945 712.6 1257.7
5 ALGA0033853 720.3 1263.0
5 DRGA0006318 728.0 1273.4
5 DRGA0006308 735.7 1283.7
5 DRGA0006307 738.1 1286.7
5 ASGA0026944 738.1 1296.0
5 DRGA0006304 740.6 1312.4
5 ALGA0033837 740.6 1315.5
5 ALGA0033839 751.1 1325.2
5 INRA0020528 752.4 1347.5
5 ALGA0033832 753.6 1347.5
5 DRGA0006295 758.7 1360.7
5 ALGA0033835 771.2 1360.7
5 DRGA0006288 774.2 1360.7
5 ASGA0101924 780.5 1372.3
5 MARC0003866 786.9 1384.8
5 MARC0085057 794.6 1418.0
5 ALGA0111830 794.6 1431.8
5 ALGA0033828 794.6 1431.8
5 ALGA0033826 799.6 1438.0
5 DRGA0006285 802.8 1447.5
5 ASGA0026932 812.5 1460.3
5 ASGA0026928 812.5 1462.7
5 ASGA0026925 815.0 1467.6
5 ALGA0033810 817.5 1475.0
5 ASGA0026923 827.9 1483.9
5 MARC0026306 838.3 1491.6
5 MARC0048832 856.6 1507.7
5 ASGA0026921 875.0 1515.0
5 M1GA0008134 875.0 1515.0
5 ALGA0033799 880.0 1539.5
5 DRGA0006266 880.0 1549.8
5 DRGA0017392 889.1 1560.3
5 ASGA0100362 898.0 1562.8
5 M1GA0008133 898.1 1567.8
5 ALGA0033792 904.4 1572.9
5 H3GA0017193 910.7 1578.0
5 ALGA0033788 910.7 1580.5
5 DRGA0006216 918.3 1608.9
5 ASGA0026844 923.3 1614.0
5 ALGA0033668 925.8 1619.7
5 H3GA0017164 925.8 1640.7
5 ALGA0033683 928.3 1656.5
5 INRA0020434 930.8 1666.9
5 DRGA0006240 933.3 1669.4
5 ALGA0033692 941.0 1674.4
5 ALGA0033693 941.0 1677.3
5 H3GA0017166 948.8 1692.8
5 ALGA0033698 953.9 1705.8
5 ALGA0033704 959.0 1713.5
5 INRA0020474 961.6 1713.5
5 MARC0040447 961.6 1718.7
5 ALGA0033718 966.7 1723.8
5 MARC0025867 973.1 1731.6
5 INRA0020482 979.6 1731.6
5 ASGA0026872 982.2 1739.2
5 ALGA0033731 982.2 1742.9
5 ASGA0026874 989.9 1746.6
5 ALGA0033735 993.7 1759.7
5 INRA0020483 997.4 1759.7
5 DRGA0006258 1002.5 1764.8
5 ALGA0033747 1010.3 1775.2
5 ALGA0033750 1015.4 1777.7
5 H3GA0017183 1026.0 1777.7
5 ALGA0033757 1026.0 1790.9
5 ALGA0033759 1032.6 1796.7
5 M1GA0008129 1039.2 1799.5
5 ALGA0033764 1042.2 1803.8
5 ASGA0026892 1053.3 1808.0
5 ALGA0033767 1060.4 1813.6
5 DRGA0006263 1068.2 1824.6
5 ASGA0100714 1070.7 1854.9
5 ALGA0102631 1070.7 1872.3
5 MARC0111287 1078.5 1877.7
5 MARC0029540 1086.3 1884.9
5 ALGA0102273 1086.4 1888.1
5 ASGA0097186 1105.0 1892.9
5 ASGA0096350 1135.1 1899.4
5 ASGA0092476 1141.3 1921.2
5 ASGA0103551 1157.8 1931.2
5 ALGA0033636 1170.4 1941.2
5 ASGA0026805 1173.3 1941.2
5 ASGA0026806 1176.3 1946.1
5 ASGA0026809 1184.0 1951.0
5 ASGA0026812 1200.2 1958.6
5 ALGA0033641 1207.9 1961.0
5 ASGA0101734 1218.4 1966.0
5 ASGA0103337 1228.9 1984.6
5 ASGA0098598 1239.5 1987.0
5 MARC0060113 1243.2 1992.0
5 ASGA0102648 1250.9 2004.0
5 ALGA0033645 1255.2 2009.8
5 ASGA0026827 1258.8 2020.0
5 MARC0043840 1266.2 2020.0
5 ALGA0033659 1280.6 2041.5
5 M1GA0008123 1285.6 2046.4
5 H3GA0017143 1298.4 2062.1
5 ASGA0026782 1311.3 2064.5
5 ALGA0033632 1311.3 2080.3
5 ALGA0033605 1324.7 2098.9
5 ASGA0026781 1338.0 2108.9
5 INRA0020407 1348.5 2111.5
5 ALGA0033607 1348.5 2120.5
5 ALGA0033602 1348.5 2143.2
5 ALGA0033599 1356.3 2148.3
5 ALGA0033600 1364.1 2150.7
5 H3GA0017134 1366.6 2155.7
5 INRA0020396 1369.2 2158.4
5 ASGA0026780 1369.2 2180.2
5 INRA0020392 1374.4 2196.3
5 MARC0087603 1379.6 2201.3
5 ASGA0026778 1387.5 2206.4
5 INRA0020376 1402.7 2222.0
5 INRA0020375 1406.2 2229.5
5 CASI0007168 1411.4 2244.1
5 ALGA0113867 1413.9 2252.5
5 ALGA0033592 1438.7 2268.2
5 ASGA0026775 1464.5 2271.5
5 DRGA0006207 1467.8 2278.2
5 INRA0020365 1471.0 2278.2
5 ALGA0033587 1473.5 2294.9
5 DRGA0006202 1481.2 2304.6
5 DIAS0003042 1483.9 2313.7
5 ALGA0104592 1487.8 2322.5
5 DIAS0001944 1509.6 2324.9
5 DRGA0006196 1536.6 2335.5
5 H3GA0017127 1541.6 2344.3
5 INRA0020350 1549.5 2363.5
5 INRA0020354 1553.4 2368.9
5 ALGA0033574 1559.3 2371.5
5 ASGA0026767 1564.4 2374.0
5 H3GA0017126 1590.4 2384.8
5 INRA0020339 1616.7 2395.7
5 MARC0069803 1619.2 2403.6
5 ALGA0033565 1624.2 2414.4
5 H3GA0017122 1629.2 2422.4
5 MARC0042978 1631.7 2422.4
5 ALGA0033557 1639.4 2433.2
5 ALGA0033555 1649.8 2446.0
5 ALGA0033554 1652.8 2460.7
5 ALGA0033549 1664.0 2470.0
5 ASGA0026758 1666.8 2486.0
5 DRGA0006181 1674.1 2496.5
5 ALGA0033528 1680.3 2501.6
5 ALGA0033534 1680.3 2506.8
5 ALGA0033537 1700.4 2512.0
5 ALGA0033521 1700.4 2514.6
5 MARC0040061 1711.3 2517.5
5 MARC0055636 1713.7 2533.2
5 ALGA0118942 1716.0 2535.7
5 ALGA0109845 1734.0 2544.0
5 MARC0093802 1738.1 2548.0
5 INRA0058401 1740.8 2551.1
5 ASGA0105418 1746.2 2551.1
5 MARC0002201 1752.4 2561.6
5 ALGA0033518 1755.4 2561.6
5 ALGA0033511 1758.5 2569.4
5 MARC0017265 1765.9 2591.6
5 DRGA0006175 1765.9 2596.7
5 MARC0080493 1769.0 2599.2
5 ALGA0111465 1778.4 2609.8
5 ALGA0103105 1787.3 2612.3
5 ASGA0026702 1793.3 2668.0
5 ASGA0026700 1806.0 2678.5
5 H3GA0017073 1810.9 2683.5
5 ALGA0033460 1815.8 2699.7
5 DRGA0006163 1815.8 2699.7
5 ALGA0033464 1818.3 2717.1
5 H3GA0017081 1818.3 2722.2
5 DRGA0006167 1820.7 2726.2
5 ALGA0033465 1833.5 2731.8
5 ALGA0033467 1835.9 2731.8
5 ALGA0033481 1835.9 2734.3
5 ALGA0033477 1838.3 2739.4
5 ASGA0026725 1838.3 2739.4
5 ALGA0033471 1848.4 2747.1
5 ASGA0098987 1858.5 2765.2
5 ALGA0111097 1860.9 2770.7
5 MARC0024379 1863.4 2773.2
5 H3GA0056480 1868.3 2778.1
5 MARC0022126 1875.6 2783.1
5 ALGA0116901 1875.6 2799.4
5 MARC0078045 1880.4 2820.2
5 ASGA0103722 1885.2 2838.0
5 ALGA0123814 1890.0 2840.4
5 H3GA0017062 1892.5 2853.4
5 ALGA0033413 1895.4 2853.4
5 M1GA0008099 1906.7 2859.6
5 ALGA0033424 1909.5 2865.7
5 MARC0003184 1921.2 2870.6
5 ALGA0033448 1926.8 2883.6
5 ASGA0095365 1936.7 2893.9
5 ALGA0102426 1948.0 2919.2
5 MARC0110101 1951.6 2932.8
5 ALGA0033410 1951.6 2935.6
5 H3GA0017058 1956.6 2963.0
5 INRA0020253 1956.6 2974.0
5 DRGA0006158 1960.0 2987.0
5 INRA0020247 1965.6 3003.4
5 ALGA0033400 1975.5 3013.5
5 H3GA0017054 1980.5 3030.3
5 M1GA0008093 1988.6 3036.6
5 ASGA0026666 2000.2 3047.3
5 H3GA0017051 2005.9 3054.7
5 ALGA0033369 2005.9 3060.9
5 MARC0013938 2009.3 3069.2
5 ASGA0026658 2023.8 3098.9
5 MARC0104982 2023.9 3103.7
5 H3GA0017029 2036.4 3172.5
5 ALGA0033360 2042.3 3179.9
5 INRA0020219 2050.5 3205.6
5 ASGA0026641 2053.6 3209.9
5 ALGA0033364 2062.0 3229.7
5 ASGA0026640 2070.5 3229.7
5 MARC0031856 2073.2 3239.9
5 INRA0020213 2075.6 3244.8
5 ALGA0033342 2075.6 3247.3
5 INRA0020208 2081.3 3249.8
5 DRGA0006150 2093.1 3257.4
5 MARC0068969 2095.5 3262.5
5 ASGA0089191 2100.4 3262.5
5 MARC0022845 2102.8 3262.5
5 ASGA0026630 2107.7 3271.2
5 MARC0044148 2110.1 3279.8
5 ALGA0033340 2112.5 3288.4
5 MARC0043074 2119.9 3299.5
5 ALGA0124140 2124.8 3337.8
5 ALGA0118805 2127.6 3346.7
5 INRA0058339 2140.0 3358.5
5 MARC0011460 2155.3 3372.9
5 ALGA0033334 2155.3 3373.0
5 INRA0020207 2158.1 3381.2
5 H3GA0017017 2160.5 3383.9
5 ALGA0033331 2162.9 3396.5
5 ASGA0026626 2165.3 3409.0
5 H3GA0017014 2167.7 3411.4
5 ASGA0026618 2167.7 3411.4
5 ALGA0033312 2170.2 3435.8
5 MARC0052288 2172.6 3443.6
5 DRGA0006145 2175.0 3446.1
5 ALGA0033314 2179.8 3453.7
5 ASGA0090981 2184.7 3484.5
5 ALGA0110430 2184.7 3490.0
5 ASGA0026603 2209.8 3536.4
5 ALGA0033299 2247.0 3567.4
5 ASGA0096336 2249.9 3567.4
5 H3GA0017010 2262.4 3580.3
5 H3GA0017009 2262.4 3589.9
5 ASGA0026597 2267.3 3601.4
5 ALGA0033296 2273.4 3612.5
5 ASGA0026587 2273.4 3619.7
5 H3GA0017006 2279.5 3629.6
5 ASGA0026580 2281.9 3642.2
5 ALGA0033285 2286.8 3644.6
5 ALGA0033284 2289.9 3651.9
5 ALGA0033280 2296.5 3656.7
5 ASGA0026573 2298.9 3656.7
5 DRGA0006132 2298.9 3666.4
5 ASGA0026568 2301.3 3673.6
5 H3GA0016994 2313.9 3685.9
5 DRGA0006129 2323.8 3708.5
5 MARC0070476 2323.8 3713.8
5 DRGA0006126 2323.8 3723.6
5 CASI0010198 2323.8 3723.6
5 ASGA0106278 2328.7 3729.6
5 ALGA0104423 2338.6 3761.2
5 ALGA0113880 2338.6 3764.2
5 ALGA0112677 2341.0 3807.3
5 ALGA0033263 2344.2 3810.3
5 INRA0020154 2350.7 3815.5
5 ASGA0026556 2353.1 3823.5
5 DRGA0006123 2357.9 3829.1
5 ALGA0033249 2397.2 3888.3
5 ALGA0033247 2444.1 3995.6
5 ALGA0033245 2454.2 4029.5
5 ALGA0033244 2459.1 4034.6
5 ALGA0033240 2461.5 4037.1
5 MARC0029976 2461.5 4049.7
5 ALGA0033237 2466.3 4052.7
5 MARC0073105 2471.1 4055.8
5 MARC0015494 2471.2 4059.0
5 ALGA0119378 2476.0 4063.7
5 MARC0086639 2478.4 4070.4
5 CASI0006173 2485.8 4089.4
5 ASGA0026536 2494.2 4103.5
5 DRGA0006114 2497.6 4110.4
5 DRGA0006112 2508.6 4138.5
5 DIAS0000383 2530.0 4168.5
5 H3GA0016980 2530.0 4171.0
5 ALGA0033221 2532.3 4178.4
5 ASGA0026518 2542.3 4191.5
5 H3GA0016979 2542.3 4201.9
5 MARC0045090 2549.7 4214.7
5 DIAS0004366 2554.6 4219.6
5 H3GA0016978 2556.9 4219.6
5 DRGA0006105 2562.8 4219.6
5 DRGA0006108 2571.8 4230.9
5 MARC0064789 2574.2 4245.6
5 MARC0028672 2576.6 4245.6
5 MARC0064306 2586.8 4284.1
5 DRGA0006099 2589.3 4286.7
5 ASGA0026514 2591.8 4286.7
5 ALGA0033204 2601.0 4293.3
5 DBNP0000452 2615.9 4308.1
5 ALGA0033201 2634.3 4329.3
5 MARC0012125 2642.7 4340.4
5 H3GA0016973 2650.3 4340.4
5 ALGA0033199 2652.7 4342.8
5 MARC0039395 2652.7 4350.3
5 ASGA0091138 2660.3 4365.8
5 ASGA0026508 2667.8 4386.5
5 MARC0109643 2667.8 4392.0
5 ASGA0026507 2675.4 4403.7
5 MARC0006728 2678.5 4412.2
5 M1GA0008066 2688.2 4430.6
5 M1GA0008064 2697.4 4439.6
5 ALGA0033192 2704.5 4459.5
5 DRGA0017398 2719.8 4478.9
5 DRGA0006092 2727.4 4497.7
5 MARC0010844 2734.9 4512.1
5 DRGA0006093 2734.9 4512.1
5 SIRI0001275 2743.0 4526.6
5 ALGA0033185 2757.0 4529.9
5 ALGA0033188 2762.0 4529.9
5 MARC0034366 2768.7 4532.3
5 ALGA0033181 2772.0 4532.4
5 ALGA0033183 2786.0 4535.0
5 ALGA0033179 2790.4 4555.5
5 M1GA0008057 2790.4 4559.7
5 ALGA0112039 2795.7 4573.2
5 MARC0072196 2800.9 4573.2
5 ALGA0123811 2813.4 4584.3
5 ALGA0118984 2822.6 4587.3
5 ASGA0104003 2843.6 4594.9
5 ALGA0103533 2843.6 4597.4
5 ALGA0033160 2858.3 4605.1
5 H3GA0016959 2872.5 4614.7
5 ALGA0033171 2897.2 4617.8
5 ALGA0033174 2903.7 4617.8
5 DRGA0006086 2903.7 4622.7
5 ASGA0026488 2910.0 4622.7
5 ASGA0026500 2921.8 4628.2
5 DRGA0006079 2933.5 4639.5
5 MARC0113779 2933.5 4647.8
5 ALGA0033141 2952.1 4655.2
5 ASGA0026476 2952.1 4667.8
5 ASGA0026475 2964.3 4673.0
5 INRA0020101 2967.3 4673.0
5 INRA0020098 2967.3 4689.7
5 DRGA0006076 2992.8 4706.7
5 H3GA0016945 3014.1 4716.7
5 ASGA0026436 3014.1 4741.0
5 ASGA0026433 3025.3 4741.0
5 MARC0013873 3029.0 4749.2
5 H3GA0016942 3032.6 4749.2
5 ALGA0033111 3035.1 4767.5
5 MARC0039381 3037.9 4772.4
5 ASGA0026455 3037.9 4777.3
5 ALGA0033124 3053.2 4777.3
5 ASGA0026453 3059.4 4777.3
5 ALGA0033115 3065.7 4777.3
5 ALGA0033126 3068.5 4779.8
5 ALGA0033127 3083.9 4795.3
5 ALGA0033130 3091.6 4800.2
5 DRGA0006075 3099.3 4805.2
5 DIAS0000686 3099.3 4805.2
5 MARC0071467 3131.2 4844.6
5 ASGA0085006 3152.7 4869.8
5 H3GA0016924 3158.2 4890.7
5 ALGA0033091 3165.9 4893.0
5 DRGA0006061 3165.9 4895.3
5 ALGA0033085 3171.0 4902.5
5 CASI0008844 3171.0 4909.6
5 ALGA0033095 3176.1 4916.7
5 MARC0094955 3183.3 4919.3
5 ALGA0033079 3190.4 4924.6
5 ALGA0033078 3190.4 4942.7
5 ALGA0033077 3199.3 4975.4
5 H3GA0016919 3216.9 4985.5
5 MARC0005480 3228.1 5019.8
5 M1GA0008041 3233.1 5027.5
5 DIAS0000273 3233.1 5035.2
5 ALGA0104516 3243.2 5065.1
5 MARC0009241 3243.2 5065.2
5 ALGA0104065 3243.2 5073.1
5 ALGA0101247 3248.1 5081.1
5 MARC0098250 3248.1 5090.0
5 ALGA0112224 3248.1 5090.0
5 ALGA0105305 3248.1 5099.0
5 ALGA0109561 3260.9 5099.0
5 ALGA0103670 3260.9 5109.4
5 MARC0046527 3263.9 5109.5
5 MARC0012702 3267.9 5119.9
5 ALGA0104943 3275.6 5119.9
5 ALGA0113181 3286.2 5130.1
5 MARC0037141 3288.6 5133.3
5 MARC0051550 3301.4 5144.4
5 ALGA0112387 3303.9 5164.4
5 H3GA0055240 3322.2 5175.7
5 ASGA0088953 3332.2 5186.9
5 ALGA0103880 3332.2 5193.7
5 ALGA0104452 3340.5 5202.5
5 ALGA0115368 3340.5 5207.3
5 ALGA0033066 3351.9 5217.9
5 ALGA0033064 3354.9 5220.4
5 ALGA0033061 3372.1 5237.0
5 ASGA0026402 3386.0 5250.5
5 ALGA0033055 3388.8 5256.4
5 INRA0020054 3400.0 5265.4
5 ALGA0033049 3403.7 5272.8
5 INRA0020052 3412.9 5276.1
5 ALGA0033039 3418.8 5290.5
5 ALGA0033035 3418.8 5293.0
5 ALGA0033024 3426.2 5304.8
5 ASGA0026383 3426.2 5316.9
5 ASGA0099247 3442.1 5357.7
5 ALGA0033016 3447.2 5370.9
5 ALGA0033011 3457.7 5376.0
5 ALGA0033008 3457.7 5381.0
5 MARC0054094 3460.2 5381.0
5 ALGA0033004 3462.7 5383.5
5 ALGA0032998 3462.7 5383.5
5 MARC0002321 3470.4 5386.3
5 M1GA0008026 3474.2 5411.2
5 MARC0004505 3478.0 5422.1
5 ALGA0032979 3483.1 5441.6
5 ALGA0032965 3499.1 5476.1
5 H3GA0016877 3501.6 5478.5
5 DRGA0006046 3515.2 5485.7
5 ALGA0032963 3521.2 5491.0
5 ALGA0032961 3521.2 5496.3
5 ALGA0032957 3535.9 5512.1
5 H3GA0016874 3539.7 5520.2
5 DIAS0002831 3547.1 5540.8
5 ALGA0032952 3552.7 5553.4
5 MARC0050211 3567.6 5590.7
5 INRA0020006 3581.8 5600.9
5 INRA0020002 3588.5 5603.4
5 DRGA0006044 3588.6 5611.0
5 INRA0019996 3597.5 5621.0
5 ALGA0032944 3606.4 5626.9
5 H3GA0016871 3611.5 5654.6
5 ASGA0026344 3616.5 5677.0
5 ALGA0032941 3626.9 5679.4
5 ALGA0032939 3634.3 5689.6
5 ALGA0117169 3638.0 5694.7
5 DIAS0004288 3638.0 5699.6
5 ALGA0032933 3651.6 5704.5
5 H3GA0016864 3658.1 5712.0
5 H3GA0016866 3658.1 5719.5
5 DRGA0006040 3665.8 5756.8
5 ASGA0026338 3673.5 5759.4
5 ALGA0032929 3676.0 5767.0
5 MARC0046930 3683.7 5774.6
5 ALGA0032925 3686.2 5774.6
5 ALGA0032922 3693.2 5793.7
5 MARC0114186 3696.8 5804.1
5 MARC0008508 3741.7 5864.5
5 ALGA0107517 3779.8 5881.7
5 ALGA0118429 3790.1 5881.7
5 ASGA0026326 3795.8 5897.6
5 ALGA0032911 3807.6 5905.1
5 ALGA0032907 3811.2 5907.6
5 ALGA0032903 3828.9 5915.2
5 H3GA0016844 3839.6 5920.2
5 ALGA0032890 3839.6 5935.9
5 ASGA0026304 3844.7 5935.9
5 ASGA0026301 3852.6 5942.5
5 MARC0092634 3867.3 5945.8
5 ASGA0097387 3881.4 5990.2
5 ALGA0032869 3892.5 5997.7
5 MARC0048694 3903.0 6007.9
5 ASGA0026300 3910.7 6007.9
5 ASGA0026298 3913.2 6012.7
5 H3GA0016838 3913.2 6022.7
5 ALGA0032861 3919.0 6038.2
5 H3GA0016834 3934.0 6045.7
5 ASGA0026295 3952.8 6048.2
5 MARC0109655 3960.5 6050.6
5 MARC0022217 3960.5 6055.7
5 DRGA0006025 3964.3 6058.1
5 ALGA0032852 3968.0 6063.2
5 ALGA0032850 3968.1 6063.2
5 MARC0056159 3970.6 6073.4
5 MARC0080904 3983.9 6078.4
5 MARC0029630 3995.2 6088.6
5 H3GA0016825 4010.4 6096.1
5 DRGA0006008 4023.6 6123.9
5 DRGA0006005 4023.6 6123.9
5 ALGA0032834 4032.7 6136.2
5 ASGA0026270 4041.5 6139.1
5 MARC0034278 4051.7 6151.7
5 H3GA0016819 4055.0 6159.0
5 ALGA0032824 4055.0 6168.8
5 MARC0051983 4063.1 6171.2
5 ASGA0026267 4068.6 6172.4
5 ALGA0032819 4077.0 6173.6
5 MARC0076572 4125.7 6195.2
5 M1GA0008010 4146.5 6219.6
5 ASGA0026261 4146.5 6219.6
5 MARC0015072 4150.3 6222.2
5 ASGA0026259 4154.0 6240.6
5 ALGA0032806 4157.1 6253.2
5 MARC0029526 4167.3 6256.0
5 ALGA0032799 4174.2 6264.4
5 ALGA0032795 4181.8 6269.9
5 ASGA0026244 4184.3 6274.5
5 ASGA0026241 4191.7 6279.1
5 H3GA0054252 4207.2 6301.4
5 ASGA0026236 4217.3 6309.9
5 ALGA0032782 4220.6 6315.4
5 ASGA0026238 4220.6 6330.2
5 ASGA0026245 4232.9 6363.0
5 DRGA0005998 4236.7 6429.6
5 ASGA0026230 4249.7 6438.4
5 ALGA0032777 4249.7 6450.6
5 ALGA0032771 4264.8 6450.6
5 ALGA0032768 4268.0 6458.1
5 ALGA0032767 4271.3 6458.1
5 DRGA0005996 4283.4 6463.1
5 H3GA0016804 4293.7 6473.4
5 M1GA0008007 4306.4 6476.9
5 ALGA0032754 4314.5 6492.1
5 H3GA0016791 4318.1 6498.5
5 ALGA0032748 4347.4 6504.9
5 ASGA0026215 4365.4 6514.2
5 ASGA0026198 4378.4 6520.2
5 INRA0019871 4386.7 6522.6
5 ASGA0026210 4386.8 6525.0
5 ALGA0032723 4390.1 6535.1
5 MARC0012051 4410.5 6552.3
5 ASGA0026197 4418.7 6560.5
5 H3GA0016783 4426.3 6565.4
5 MARC0077053 4438.2 6575.5
5 ASGA0026185 4446.0 6588.5
5 MARC0009689 4465.0 6593.4
5 ALGA0032715 4468.5 6595.9
5 H3GA0016774 4468.5 6595.9
5 MARC0005359 4476.4 6611.5
5 H3GA0016767 4476.4 6611.6
5 MARC0087379 4479.0 6611.6
5 ALGA0032701 4494.9 6614.4
5 H3GA0016750 4498.2 6630.0
5 ALGA0032692 4498.2 6640.5
5 ALGA0032685 4502.0 6640.5
5 H3GA0016762 4518.4 6640.5
5 H3GA0016741 4536.3 6648.2
5 MARC0034679 4539.5 6658.6
5 H3GA0016731 4550.7 6669.2
5 H3GA0016723 4555.9 6669.2
5 ALGA0032664 4578.4 6679.7
5 ALGA0032662 4584.5 6687.6
5 H3GA0016710 4597.2 6698.2
5 ALGA0032659 4600.0 6700.7
5 ASGA0026127 4600.0 6713.9
5 MARC0096624 4618.1 6730.0
5 MARC0001335 4638.7 6737.8
5 ALGA0032648 4644.0 6748.2
5 ALGA0032643 4648.8 6750.6
5 MARC0050654 4648.8 6750.6
5 ALGA0032639 4655.5 6753.1
5 ALGA0032638 4656.6 6755.6
5 DRGA0005989 4656.6 6763.2
5 ALGA0032633 4666.2 6770.8
5 ASGA0026114 4673.7 6773.3
5 DRGA0005987 4673.7 6773.3
5 ASGA0026112 4679.7 6780.8
5 ASGA0026108 4684.2 6788.4
5 MARC0035323 4688.7 6795.9
5 DRGA0005981 4701.7 6798.4
5 INRA0019762 4711.9 6805.8
5 MARC0046658 4711.9 6824.0
5 ASGA0094057 4722.2 6916.0
5 CASI0001986 4735.0 6947.0
5 MARC0059561 4749.5 6969.1
5 ALGA0111408 4752.7 6988.9
5 M1GA0007944 4755.5 7017.9
5 ASGA0026093 4770.4 7028.4
5 MARC0051702 4770.4 7035.2
5 ALGA0032587 4772.8 7046.5
5 ASGA0026081 4777.7 7050.0
5 ALGA0032593 4782.6 7065.2
5 ASGA0026083 4785.4 7070.0
5 H3GA0016654 4790.9 7072.7
5 ALGA0032572 4790.9 7090.1
5 M1GA0007928 4790.9 7090.1
5 H3GA0016635 4799.1 7097.4
5 ALGA0032548 4799.2 7099.7
5 M1GA0007918 4802.8 7099.7
5 H3GA0016631 4809.2 7124.0
5 H3GA0016628 4815.0 7128.9
5 H3GA0016626 4817.9 7133.9
5 M1GA0007896 4823.7 7136.3
5 MARC0036317 4826.1 7141.3
5 ASGA0026022 4828.5 7146.3
5 MARC0084413 4835.9 7148.8
5 ASGA0026017 4845.7 7148.8
5 H3GA0016591 4855.6 7153.8
5 ALGA0110217 4868.0 7161.4
5 H3GA0053613 4877.9 7166.4
5 ASGA0094473 4877.9 7168.9
5 ALGA0116225 4882.8 7168.9
5 ASGA0100486 4890.2 7179.2
5 H3GA0016585 4897.7 7192.3
5 MARC0085569 4910.2 7194.8
5 H3GA0016568 4910.2 7202.3
5 MARC0036560 4910.3 7207.2
5 MARC0051602 4922.5 7207.2
5 ALGA0032493 4929.6 7217.1
5 M1GA0007871 4934.4 7224.4
5 H3GA0016570 4936.7 7231.7
5 ASGA0025965 4949.0 7237.3
5 ASGA0025960 4957.5 7248.8
5 ALGA0032477 4957.5 7251.4
5 ASGA0025952 4968.8 7265.4
5 ALGA0032465 4981.3 7273.7
5 DIAS0000878 4991.0 7278.4
5 ASGA0083592 5002.1 7285.8
5 ALGA0032456 5009.5 7303.9
5 MARC0088966 5013.1 7308.8
5 MARC0023942 5013.1 7312.3
5 ALGA0032447 5020.5 7324.3
5 ALGA0032441 5026.7 7349.0
5 ASGA0025909 5039.6 7360.7
5 H3GA0016540 5042.6 7368.3
5 ALGA0032416 5042.8 7378.8
5 ASGA0025896 5049.4 7405.8
5 MARC0078782 5059.9 7414.7
5 ALGA0032428 5059.9 7427.7
5 ASGA0099389 5075.3 7430.3
5 ASGA0100690 5090.7 7436.1
5 H3GA0055859 5111.2 7451.1
5 ALGA0115081 5118.3 7458.6
5 ALGA0113728 5132.7 7477.1
5 ALGA0105397 5136.4 7490.2
5 ALGA0121100 5142.7 7495.1
5 M1GA0026700 5149.1 7497.6
5 ALGA0120187 5152.2 7502.7
5 MARC0032012 5157.0 7502.7
5 ASGA0086192 5159.9 7510.5
5 MARC0028162 5172.0 7510.5
5 MARC0074551 5172.0 7515.6
5 ALGA0110344 5175.6 7515.6
5 MARC0014309 5179.8 7530.5
5 ALGA0107876 5189.4 7540.5
5 H3GA0016520 5189.4 7575.7
5 H3GA0016523 5198.9 7588.0
5 ASGA0025862 5199.0 7598.9
5 M1GA0007840 5219.6 7627.7
5 BGIS0003362 5226.9 7637.6
5 ALGA0032376 5227.0 7641.2
5 ALGA0032380 5237.6 7653.5
5 ALGA0032384 5250.6 7659.8
5 MARC0044711 5255.9 7686.9
5 M1GA0007834 5258.6 7700.1
5 MARC0078145 5261.3 7712.5
5 ALGA0032367 5261.3 7739.2
5 ASGA0025839 5272.7 7741.4
5 ASGA0025833 5273.5 7746.0
5 H3GA0016495 5274.2 7748.3
5 ASGA0025827 5275.0 7757.8
5 ASGA0025815 5275.0 7761.7
5 ASGA0025821 5286.8 7769.6
5 DIAS0001790 5289.6 7800.5
5 ALGA0120613 5297.5 7803.0
5 ALGA0124539 5297.5 7815.5
5 ASGA0104140 5317.1 7909.5
5 ASGA0089920 5319.8 7917.8
5 ALGA0114229 5329.9 7936.0
5 MARC0089524 5343.6 7939.2
5 DRGA0005970 5346.1 7945.8
5 INRA0019626 5371.2 7953.5
5 ASGA0025812 5371.2 7962.7
5 ALGA0032345 5371.2 7965.2
5 M1GA0007824 5380.7 8006.9
5 ALGA0032335 5383.4 8024.0
5 DIAS0000951 5397.8 8027.0
5 ASGA0025802 5397.8 8032.8
5 DIAS0000002 5405.0 8043.9
5 ALGA0032322 5405.0 8047.7
5 ALGA0032317 5412.2 8060.6
5 MARC0100616 5412.2 8066.7
5 MARC0092405 5424.9 8072.9
5 ASGA0025795 5445.9 8104.0
5 DRGA0005956 5451.3 8106.6
5 ASGA0025794 5456.7 8106.6
5 ALGA0032308 5456.7 8116.9
5 DRGA0005951 5468.0 8144.5
5 ASGA0025791 5471.3 8153.2
5 ALGA0032301 5494.2 8167.1
5 ASGA0025790 5494.2 8193.6
5 H3GA0016465 5507.9 8202.7
5 ALGA0032288 5553.0 8229.0
5 DIAS0004592 5555.5 8236.0
5 MARC0003111 5560.3 8247.9
5 DRGA0005935 5567.7 8253.6
5 ALGA0032286 5570.9 8269.4
5 ALGA0105867 5570.9 8274.3
5 MARC0029930 5577.4 8288.7
5 DIAS0001445 5580.6 8297.8
5 ALGA0032267 5583.7 8318.6
5 MARC0067600 5586.9 8325.1
5 H3GA0016461 5589.3 8325.2
5 ALGA0032270 5591.7 8332.6
5 ALGA0032254 5594.0 8332.6
5 ALGA0032252 5594.0 8350.4
5 H3GA0016457 5634.5 8376.1
5 MARC0021058 5644.0 8400.8
5 ASGA0099133 5669.0 8411.2
5 H3GA0052449 5669.1 8411.2
5 ASGA0104936 5673.8 8421.0
5 ALGA0032182 5679.8 8441.7
5 MARC0062882 5698.6 8461.1
5 ASGA0025735 5703.7 8469.0
5 ALGA0109365 5711.4 8472.1
5 ASGA0025742 5727.4 8478.5
5 ASGA0025744 5727.4 8485.8
5 H3GA0016445 5739.4 8494.9
5 MARC0013717 5739.4 8497.8
5 ALGA0032211 5742.0 8506.5
5 DRGA0005917 5751.4 8512.2
5 DRGA0005921 5770.6 8517.9
5 DRGA0005922 5773.6 8526.7
5 ALGA0032229 5773.6 8534.0
5 DRGA0005924 5778.4 8541.3
5 DRGA0005907 5798.4 8575.0
5 ALGA0032166 5806.2 8575.0
5 H3GA0016411 5813.0 8577.6
5 ASGA0025710 5818.5 8580.0
5 MARC0030544 5832.4 8584.9
5 ALGA0032146 5839.2 8584.9
5 ASGA0025690 5843.5 8600.1
5 ALGA0032154 5847.8 8609.9
5 ASGA0025701 5869.9 8621.1
5 ALGA0032158 5879.3 8621.1
5 ASGA0025697 5879.3 8629.5
5 ASGA0025691 5882.4 8632.2
5 ALGA0032149 5882.5 8634.6
5 ALGA0032141 5882.5 8647.3
5 ALGA0032130 5884.8 8656.2
5 ALGA0032129 5884.8 8664.7
5 MARC0064116 5902.2 8674.7
5 MARC0014387 5902.2 8681.8
5 ALGA0032109 5907.2 8690.0
5 ASGA0025668 5909.7 8693.2
5 INRA0019501 5914.9 8699.0
5 ALGA0032106 5930.1 8708.3
5 H3GA0016379 5946.8 8716.9
5 ALGA0032094 5958.2 8726.6
5 ALGA0032087 5963.5 8730.3
5 ALGA0032084 5963.5 8735.1
5 ALGA0032080 5966.1 8737.4
5 H3GA0016370 5971.4 8739.8
5 MARC0092341 5978.8 8754.9
5 ALGA0032075 5984.1 8757.3
5 H3GA0016359 5984.1 8771.8
5 ALGA0032076 5984.1 8774.5
5 ALGA0032074 5992.2 8778.0
5 H3GA0016357 6001.1 8781.6
5 ALGA0032070 6004.0 8781.6
5 ASGA0025627 6004.0 8788.8
5 MARC0044239 6022.1 8815.8
5 ASGA0095629 6031.0 8835.7
5 MARC0018315 6047.9 8855.0
5 MARC0014603 6062.4 8862.2
5 ALGA0032063 6062.4 8885.8
5 MARC0071990 6069.4 8888.2
5 CADI0000013 6095.9 8901.7
5 DRGA0005897 6102.3 8930.0
5 MARC0002083 6107.3 8930.0
5 ALGA0032061 6108.9 8943.1
5 MARC0041964 6110.7 8943.1
5 ASGA0025616 6121.8 8967.0
5 ALGA0032054 6141.4 8985.8
5 ALGA0032049 6154.8 8997.3
5 ASGA0025604 6157.3 8999.6
5 ASGA0025603 6167.3 9015.8
5 MARC0061127 6167.3 9028.1
5 H3GA0016336 6185.3 9051.9
5 MARC0065548 6197.8 9059.6
5 ALGA0032035 6197.8 9064.5
5 ALGA0032040 6197.8 9064.5
5 MARC0027361 6200.9 9071.9
5 MARC0049419 6200.9 9074.2
5 ASGA0025585 6208.7 9084.1
5 ALGA0032018 6217.4 9102.2
5 ASGA0025581 6217.4 9104.5
5 H3GA0016335 6219.8 9126.6
5 ASGA0025575 6223.8 9137.1
5 H3GA0016334 6236.9 9147.6
5 ALGA0032003 6250.9 9155.5
5 MARC0070754 6259.1 9189.0
5 DRGA0005881 6261.5 9214.4
5 ASGA0025573 6261.5 9217.4
5 INRA0019414 6270.4 9233.5
5 MARC0036239 6276.3 9233.5
5 ALGA0031993 6276.3 9244.1
5 DRGA0005879 6276.3 9246.7
5 ALGA0031992 6286.2 9257.2
5 ASGA0025571 6296.1 9292.8
5 ALGA0031991 6296.1 9300.9
5 DRGA0005876 6296.1 9310.2
5 MARC0004904 6319.4 9319.5
5 INRA0019408 6331.7 9326.1
5 DRGA0005874 6331.7 9332.7
5 MARC0086593 6336.5 9355.9
5 DRGA0005873 6343.8 9366.6
5 ALGA0031989 6348.7 9380.0
5 ALGA0031988 6351.1 9385.0
5 DRGA0005871 6355.9 9387.5
5 DRGA0005870 6355.9 9390.5
5 ALGA0031987 6358.3 9390.5
5 ASGA0025564 6366.7 9403.6
5 H3GA0016328 6375.2 9406.2
5 MARC0032787 6377.8 9445.6
5 ASGA0025560 6390.8 9450.7
5 ALGA0031983 6397.0 9453.1
5 DRGA0005864 6397.0 9453.1
5 ASGA0025557 6401.7 9459.3
5 INRA0019394 6409.0 9465.5
5 ALGA0031978 6413.8 9506.7
5 MARC0107333 6413.8 9506.8
5 ALGA0031973 6431.4 9574.0
5 MARC0049874 6445.0 9596.6
5 ASGA0025552 6445.1 9616.6
5 MARC0040593 6459.2 9635.0
5 ALGA0031967 6459.2 9648.9
5 INRA0019383 6464.2 9659.8
5 H3GA0016322 6485.3 9675.0
5 ALGA0031969 6485.3 9683.3
5 ALGA0031960 6511.0 9746.2
5 MARC0053660 6518.9 9761.4
5 H3GA0016316 6521.3 9776.6
5 ALGA0031955 6521.3 9776.6
5 INRA0019364 6533.9 9810.0
5 INRA0019359 6545.0 9820.1
5 ALGA0031952 6559.3 9842.3
5 ALGA0031948 6566.8 9851.0
5 ASGA0025540 6578.7 9855.8
5 ASGA0025539 6582.8 9866.7
5 DRGA0005843 6587.5 9878.5
5 INRA0019356 6593.8 9907.9
5 ALGA0118428 6602.3 9919.9
5 ALGA0031941 6610.8 9925.6
5 DRGA0005841 6625.8 9953.1
5 MARC0114759 6633.0 10000.8
5 DRGA0005838 6635.4 10000.8
5 ALGA0031937 6637.8 10005.7
5 DRGA0005837 6647.5 10013.0
5 INRA0019352 6670.9 10040.1
5 DRGA0005836 6673.4 10057.8
5 DRGA0005835 6675.7 10063.8
5 DRGA0005832 6675.7 10083.9
5 MARC0046296 6678.1 10087.1
5 ALGA0031929 6680.5 10099.6
5 DRGA0005831 6683.9 10133.0
5 H3GA0016302 6688.1 10163.9
5 DRGA0005825 6695.0 10181.9
5 ALGA0031924 6701.7 10181.9
5 ALGA0031915 6707.0 10181.9
5 ASGA0025528 6718.6 10202.1
5 MARC0110855 6718.6 10208.2
5 ALGA0031910 6728.3 10232.4
5 DRGA0005824 6730.7 10239.9
5 DRGA0005822 6730.7 10249.4
5 MARC0054496 6733.3 10260.2
5 ASGA0083981 6744.2 10274.7
5 INRA0019327 6752.3 10316.6
5 MARC0049639 6752.3 10316.6
5 MARC0011778 6754.9 10323.8
5 MARC0109329 6762.1 10326.2
5 ASGA0025524 6771.8 10341.3
5 ASGA0025523 6778.9 10353.8
5 H3GA0016298 6781.2 10358.7
5 ASGA0025521 6783.5 10371.2
5 MARC0015630 6789.4 10371.2
5 ALGA0031898 6795.3 10371.2
5 ASGA0025519 6795.3 10379.3
5 ASGA0025518 6797.7 10399.5
5 H3GA0016294 6802.4 10420.2
5 ALGA0031894 6804.8 10431.3
5 INRA0019308 6804.8 10436.2
5 ALGA0031895 6809.5 10449.1
5 MARC0115468 6820.5 10475.5
5 ALGA0031885 6824.0 10477.8
5 H3GA0016291 6831.1 10485.2
5 H3GA0016288 6835.9 10490.1
5 ALGA0031876 6835.9 10495.0
5 MARC0071848 6848.1 10505.0
5 BGIS0004668 6857.6 10512.2
5 DRGA0005810 6867.2 10527.7
5 INRA0019303 6875.6 10537.9
5 ASGA0025509 6883.9 10546.9
5 ALGA0031872 6886.2 10550.3
5 DRGA0005805 6903.6 10569.6
5 DRGA0005803 6918.3 10601.2
5 ALGA0031866 6925.2 10616.2
5 MARC0064759 6925.2 10630.2
5 MARC0040223 6932.1 10633.5
5 MARC0083707 6937.6 10633.5
5 MARC0040285 6943.0 10640.6
5 DRGA0005801 6945.7 10645.4
5 H3GA0016280 6945.7 10647.7
5 ASGA0025505 6945.7 10652.5
5 BGIS0007561 6950.2 10657.2
5 DRGA0005795 6954.7 10659.8
5 H3GA0016278 6956.9 10685.8
5 INRA0019299 6956.9 10698.3
5 ASGA0025502 6959.2 10712.8
5 MARC0069757 6963.8 10719.4
5 DRGA0005793 6966.1 10725.0
5 DRGA0005792 6968.3 10733.7
5 DRGA0005789 6975.3 10753.6
5 ALGA0031845 6975.3 10758.9
5 DRGA0005786 6978.6 10758.9
5 DRGA0005784 6978.6 10769.2
5 ASGA0025498 6982.4 10782.0
5 MARC0046863 7007.1 10814.2
5 MARC0004984 7009.4 10819.3
5 INRA0019297 7014.1 10840.2
5 INRA0019295 7021.2 10884.5
5 ALGA0031842 7030.7 10894.3
5 ALGA0031839 7035.4 10912.2
5 ASGA0089843 7046.0 10927.4
5 ASGA0082478 7056.5 10948.4
5 ALGA0031831 7078.7 10958.3
5 ALGA0031838 7083.4 10966.2
5 ALGA0031834 7095.5 10988.9
5 ASGA0103542 7100.3 11001.6
5 MARC0030421 7102.6 11001.6
5 ALGA0031817 7107.3 11009.0
5 INRA0019288 7109.7 11011.4
5 MARC0003440 7121.8 11023.8
5 DRGA0005767 7131.2 11042.9
5 INRA0019290 7135.9 11059.0
5 ASGA0025490 7145.4 11067.4
5 ALGA0031822 7145.4 11076.0
5 DRGA0005770 7151.7 11088.5
5 ASGA0025493 7154.8 11098.2
5 ALGA0031826 7154.8 11105.3
5 MARC0113545 7157.1 11112.3
5 DRGA0005773 7164.3 11127.1
5 DRGA0005776 7166.6 11134.5
5 DRGA0005778 7173.7 11144.5
5 ASGA0101338 7199.6 11198.3
5 MARC0090006 7199.6 11211.1
5 MARC0008466 7201.9 11213.6
5 DRGA0005762 7207.4 11216.0
5 ALGA0031809 7217.4 11228.8
5 DRGA0017553 7228.3 11249.5
5 ALGA0031807 7228.3 11252.2
5 ASGA0025489 7234.6 11278.8
5 DRGA0005755 7237.6 11286.0
5 DRGA0005757 7240.0 11288.3
5 ASGA0025485 7240.0 11293.0
5 DRGA0005753 7242.3 11295.3
5 ASGA0025482 7244.6 11297.6
5 H3GA0016266 7249.3 11299.9
5 ASGA0025483 7254.0 11304.7
5 ALGA0031802 7261.2 11314.3
5 DRGA0005750 7292.8 11324.0
5 DRGA0005748 7305.7 11328.4
5 INRA0019282 7327.9 11346.4
5 ALGA0031798 7337.3 11381.4
5 DRGA0005745 7339.7 11386.0
5 DRGA0005744 7342.0 11390.8
5 ALGA0119084 7432.2 11524.1
5 H3GA0016263 7432.2 11530.2
5 H3GA0016262 7454.5 11546.0
5 DRGA0005742 7489.0 11566.1
5 INRA0019276 7501.4 11575.4
5 INRA0019272 7513.3 11587.9
5 ALGA0031790 7522.6 11605.3
5 INRA0019269 7525.6 11605.3
5 MARC0037200 7531.8 11608.0
5 INRA0019263 7534.1 11608.0
5 INRA0019262 7538.7 11612.9
5 ALGA0031782 7538.7 11620.3
5 BGIS0001413 7545.7 11625.1
5 ASGA0025477 7545.7 11627.5
5 ASGA0025473 7545.8 11632.4
5 H3GA0016255 7552.8 11650.3
5 DRGA0005739 7552.8 11652.6
5 DRGA0005737 7562.3 11661.0
5 MARC0069278 7562.3 11671.8
5 ASGA0025468 7565.3 11674.7
5 ASGA0025467 7573.2 11684.7
5 MARC0043554 7579.4 11692.1
5 MARC0030903 7583.7 11710.1
5 MARC0035345 7586.0 11710.1
5 DRGA0005734 7593.7 11719.4
5 ALGA0031772 7597.9 11722.5
5 ASGA0025465 7606.5 11722.5
5 ALGA0031769 7622.7 11722.5
5 ALGA0031767 7633.9 11731.9
5 ASGA0025463 7637.3 11734.9
5 SIRI0000395 7651.7 11739.7
5 DRGA0005727 7655.4 11759.6
5 DRGA0005725 7674.8 11775.0
5 ALGA0031763 7681.8 11783.1
5 DRGA0005720 7686.5 11787.8
5 DRGA0005716 7703.2 11796.1
5 DRGA0005711 7715.7 11810.4
5 ALGA0031750 7719.1 11816.5
5 ALGA0031753 7730.6 11822.5
5 MARC0012165 7730.6 11827.3
5 INRA0019235 7732.9 11832.1
5 ALGA0031748 7732.9 11836.9
5 DRGA0005705 7739.2 11841.7
5 DRGA0005702 7745.5 11851.6
[truncated: 716,442 more chars]
