# Supplementary material for: High-resolution autosomal radiation hybrid maps of the pig genome and their contribution to the genome sequence assembly
Source: BMC Genomics. 2012 Nov 15;13:585. doi: 10.1186/1471-2164-13-585 (PMC3499281; doi:10.1186/1471-2164-13-585)
Supplement: Additional file 4 — Predicted positions on the pig genome for 2703 SNPs. This file contains a predicted chromosome and location in base pairs for 2703 SNPs currently not assigned a position on the pig genome. We estimate that 95% of these predicted positions lie at less than 1Mb of the true position, with a median at 120Kb. See details in the text. [file 1471-2164-13-585-S4.txt]

SNP chromosome	position
CASI0009658 1 483528
ASGA0105957 1 3169018
ASGA0092250 1 3187536
ASGA0102052 1 6969347
MARC0108932 1 9513067
MARC0039695 1 9513067
ALGA0105316 1 10595217
ASGA0097914 1 10595217
ASGA0092897 1 10618734
MARC0067406 1 11326101
MARC0042528 1 11328724
ALGA0117909 1 11328991
ASGA0099868 1 11561288
MARC0060475 1 11782028
ASGA0094847 1 11782028
ASGA0103611 1 11794544
ASGA0083835 1 11794590
MARC0087012 1 11887533
ASGA0103192 1 12121077
MARC0072001 1 12761844
H3GA0054244 1 13099533
ASGA0092619 1 13100027
ASGA0085249 1 13333613
MARC0052451 1 13335436
ASGA0092349 1 17567797
ALGA0109235 1 17602710
ASGA0092613 1 17603224
MARC0096466 1 17848925
ASGA0101342 1 17850724
ASGA0095480 1 17889894
ALGA0115796 1 17891201
ALGA0104928 1 17892462
MARC0033666 1 17893843
MARC0023764 1 18022484
ASGA0097230 1 18022996
MARC0075996 1 20068292
MARC0110969 1 23046707
SIRI0001202 1 29445947
MARC0048327 1 30579641
ALGA0108832 1 30580614
MARC0031515 1 30925610
ASGA0103290 1 34030149
ALGA0123455 1 35438504
ALGA0115645 1 35438504
ASGA0103535 1 35438504
ALGA0115553 1 35872761
ASGA0106145 1 35872782
MARC0062855 1 35981476
MARC0045105 1 36080828
MARC0011081 1 36080828
ALGA0122950 1 37664468
ALGA0105880 1 37892120
MARC0062781 1 41795112
ASGA0093431 1 43336618
MARC0014795 1 43339771
MARC0010694 1 44616908
ALGA0106451 1 45035975
ALGA0108749 1 45209214
ASGA0083132 1 50545028
ASGA0096582 1 51320537
MARC0099345 1 53364804
MARC0025526 1 53364804
MARC0081129 1 53385462
ASGA0090862 1 53518562
H3GA0001815 1 64688176
MARC0069765 1 66953296
ALGA0117391 1 73996969
MARC0070133 1 74029257
ALGA0119938 1 74843300
ALGA0109344 1 76526956
MARC0060232 1 78116903
ASGA0091750 1 81141081
ASGA0102384 1 82655117
ALGA0105743 1 82749709
MARC0058428 1 83683509
ASGA0099225 1 85056933
ALGA0117993 1 86572859
ASGA0100811 1 86572871
ALGA0119524 1 86572886
H3GA0056273 1 89855689
ASGA0100925 1 104747639
MARC0034127 1 117146661
ALGA0106989 1 129385631
MARC0028871 1 133818856
ASGA0101800 1 145720505
MARC0031936 1 146287553
MARC0011424 1 157286095
ASGA0100717 1 157356888
ALGA0112190 1 157359274
MARC0019893 1 157359362
ALGA0113907 1 157404613
ASGA0100961 1 157414977
ALGA0108018 1 157433519
ALGA0107332 1 157433570
ALGA0111694 1 157433570
MARC0001235 1 157433572
MARC0048051 1 157451946
ALGA0122384 1 162461154
MARC0025497 1 162461426
ASGA0101467 1 162461525
ALGA0110741 1 162880021
MARC0019694 1 165835260
ASGA0098925 1 167891532
ALGA0108466 1 168075293
MARC0074173 1 176412213
ASGA0084022 1 178654587
ALGA0108601 1 178655883
MARC0017765 1 185684531
SIRI0001496 1 188454395
CASI0010115 1 189558225
MARC0012705 1 193946860
MARC0028064 1 199408797
ASGA0096433 1 199408847
ALGA0123710 1 199408869
ASGA0098149 1 204418499
INRA0061740 1 211981248
ASGA0091972 1 212721407
H3GA0056231 1 212721976
H3GA0053932 1 212764164
ALGA0107631 1 212833941
ALGA0106699 1 212913394
ALGA0103578 1 212913674
H3GA0003574 1 228456940
ALGA0107885 1 228458477
DIAS0004051 1 233539803
MARC0010197 1 234301189
MARC0058095 1 242341131
DRGA0002029 1 251309789
ALGA0106501 1 255869721
MARC0095890 1 259628438
DRGA0002186 1 262452100
DRGA0002185 1 262458154
MARC0006827 1 262611318
ALGA0008482 1 262750701
ALGA0113097 1 265894448
ASGA0105853 1 266127179
ASGA0104588 1 268402376
MARC0113799 1 272665045
ALGA0123187 1 276365684
MARC0051826 1 281876925
ASGA0085637 1 282156734
ALGA0110648 1 282303424
MARC0058040 1 284641920
MARC0101091 1 284650461
ASGA0090901 1 288064377
ASGA0104006 1 288993787
ALGA0106236 1 290422589
ALGA0115896 1 290746759
MARC0029853 1 291909294
ALGA0106046 1 292225776
ALGA0121499 1 292226474
MARC0065878 1 292261846
ASGA0092280 1 292586032
MARC0028999 1 293029645
MARC0063709 1 295233948
ALGA0119816 1 295826874
ASGA0091252 1 295827904
ALGA0110719 1 295946912
DRGA0017434 1 295948930
ASGA0103085 1 296012779
MARC0034100 1 296048896
ASGA0093826 1 296048929
ASGA0090281 1 296049018
ASGA0097067 1 296049704
ALGA0122747 1 296050028
ASGA0103028 1 296050869
ASGA0090534 1 296052011
ASGA0099842 1 296114631
MARC0072647 1 296942592
ASGA0094583 1 296942639
ALGA0113600 1 296942969
MARC0114865 1 299701549
MARC0026394 1 300791833
ASGA0096954 1 301039518
ALGA0123771 1 301123428
ALGA0110653 1 301452500
ASGA0097883 1 303428686
MARC0065546 1 303459980
ASGA0104771 1 306946788
ALGA0110895 1 307060698
MARC0033652 1 307937513
ASGA0083493 1 308080871
ASGA0092474 1 308086662
MARC0053928 2 523469
MARC0068591 2 523469
ASGA0105167 2 523469
MARC0113696 2 523469
MARC0051258 2 523469
MARC0067730 2 1293655
ASGA0086466 2 1414116
ASGA0095982 2 2373005
ALGA0118286 2 2373074
ALGA0104533 2 2375252
MARC0032948 2 2553341
ASGA0096364 2 2653009
H3GA0054053 2 2713220
ALGA0113100 2 4552925
ASGA0102179 2 4559045
ALGA0118479 2 5679863
ALGA0121947 2 6819080
ALGA0112586 2 7468261
MARC0082638 2 11021671
MARC0033827 2 11022751
MARC0017086 2 11023881
ALGA0108682 2 11024998
MARC0101484 2 11026050
ALGA0109371 2 11067787
ASGA0096988 2 12721903
ALGA0119091 2 12927700
ASGA0096073 2 13169508
H3GA0056695 2 13172019
ASGA0089830 2 13173831
ASGA0085794 2 13173831
ASGA0105477 2 13178181
ASGA0089369 2 13182264
ASGA0082425 2 13182264
ALGA0117379 2 14061934
MARC0083945 2 14546402
ALGA0100608 2 15549736
ASGA0083298 2 26682857
ASGA0104273 2 27040385
ASGA0095646 2 29577671
MARC0013185 2 36890387
MARC0027335 2 45489435
ALGA0115399 2 47775559
ASGA0084827 2 47874386
MARC0019295 2 47874934
ASGA0084756 2 49874732
MARC0048973 2 50507468
ALGA0117057 2 58051334
MARC0050706 2 58059531
MARC0049416 2 58446842
MARC0048181 2 58651053
MARC0091836 2 59830441
MARC0014978 2 59967533
MARC0078004 2 66253748
ALGA0121144 2 68278732
ALGA0123920 2 74185406
MARC0039383 2 74185718
ALGA0120451 2 74408925
MARC0053561 2 74438234
MARC0107759 2 74439464
MARC0040459 2 79438832
MARC0055023 2 79438903
MARC0052564 2 81173774
ASGA0102353 2 81173774
MARC0001474 2 82069677
SIRI0000203 2 82069677
ASGA0084278 2 84054717
M1GA0025924 2 84054734
ALGA0105299 2 84373547
MARC0036298 2 86656242
MARC0035241 2 87743651
MARC0019976 2 89199070
MARC0089036 2 89724281
ASGA0093602 2 90564015
ALGA0119259 2 90860996
ALGA0107007 2 99324463
ASGA0104091 2 101902590
DRGA0003236 2 104792463
ASGA0084091 2 105344300
ALGA0111052 2 105710429
MARC0098948 2 106470134
ALGA0118238 2 106850969
ALGA0107106 2 106850974
ALGA0103019 2 112641483
MARC0104446 2 113257489
MARC0030040 2 117140099
MARC0072061 2 117209233
H3GA0056598 2 118754780
MARC0020611 2 122122174
ALGA0015314 2 122145704
ALGA0015316 2 122254043
ASGA0011456 2 122398888
ASGA0011457 2 122436009
ALGA0108088 2 122760213
MARC0097268 2 123300967
ALGA0108249 2 124011706
ASGA0096037 2 124201525
MARC0033257 2 125990716
ASGA0082365 2 131035012
MARC0074332 2 131851253
ALGA0111258 2 131851253
ALGA0102812 2 131851253
ALGA0104432 2 132717547
DRGA0017383 2 132833698
MARC0094079 2 135091094
ASGA0104772 2 135091378
ALGA0105196 2 135783882
MARC0113322 2 138341292
MARC0018014 2 142039576
MARC0072687 2 142039576
ALGA0105189 2 142787555
ALGA0108196 2 142787555
ASGA0092878 2 142787555
ALGA0110744 2 142787555
MARC0041028 2 142787555
MARC0061941 2 142787555
H3GA0053336 2 142787555
ALGA0108251 2 142787555
MARC0111490 2 142787555
ASGA0102856 2 142787555
ALGA0121655 2 143195343
ALGA0111707 2 143195846
ASGA0094507 2 143795137
ASGA0089129 2 143812052
MARC0057716 2 143931878
MARC0022074 2 149896524
MARC0096100 2 151025616
ASGA0086020 2 151759303
ALGA0108967 2 151837433
DIAS0004258 2 151998437
H3GA0056224 2 153735656
ALGA0108481 2 153849612
ASGA0090881 2 154046723
ASGA0096708 2 154046746
MARC0028161 2 154561299
ASGA0091721 2 154561299
ASGA0103523 2 154856756
ALGA0103313 2 154856756
ALGA0103672 2 156129053
ASGA0091211 2 156150739
ASGA0103316 2 156201034
ASGA0103684 2 156202186
DIAS0001614 2 156332942
ALGA0119909 2 156332956
ASGA0101024 2 156966165
ALGA0115940 2 157885378
MARC0006602 2 158292000
ASGA0093966 2 158292000
M1GA0026221 2 158292000
M1GA0024738 2 158292000
M1GA0027090 2 158292000
MARC0059865 2 158292000
DIAS0001056 2 158292000
ASGA0093022 3 1959890
ALGA0117914 3 2501866
H3GA0054126 3 2678081
MARC0063905 3 2678082
ASGA0102978 3 3563072
ASGA0094716 3 5158444
DRGA0017387 3 5411518
MARC0082376 3 5534613
ALGA0110940 3 5536339
M1GA0024794 3 5564936
MARC0034920 3 5651018
ALGA0103047 3 5652307
H3GA0056755 3 5669037
ALGA0101032 3 6305813
MARC0014427 3 6591856
MARC0027665 3 6591877
ALGA0116856 3 6606055
ASGA0091845 3 6606434
MARC0115536 3 6606434
MARC0067590 3 6606434
ASGA0083959 3 6653624
ASGA0099354 3 6656473
ASGA0093232 3 6893338
MARC0068454 3 7210198
MARC0068186 3 7550365
MARC0016866 3 8397465
M1GA0026000 3 8397465
MARC0006508 3 8397465
ALGA0124534 3 9150980
ALGA0120789 3 9150980
ASGA0082143 3 10080663
M1GA0027263 3 10148377
ALGA0115535 3 11680293
ALGA0116421 3 11681238
ALGA0119497 3 11682192
MARC0054270 3 16235987
ALGA0120712 3 17391626
MARC0015550 3 17397061
ASGA0089100 3 17545873
ALGA0121845 3 17545873
ALGA0103743 3 18426533
H3GA0055215 3 18434806
ASGA0082360 3 18452846
ALGA0112459 3 19251062
M1GA0025405 3 19339848
ALGA0017941 3 20946714
ASGA0099898 3 22456622
ASGA0083391 3 22467052
ASGA0098072 3 22468527
ALGA0105221 3 22538596
MARC0044951 3 22699042
ALGA0108444 3 22735943
ALGA0114281 3 23077215
MARC0080178 3 23077433
MARC0055266 3 23505987
MARC0093538 3 24447639
ALGA0107977 3 24447639
ASGA0084633 3 24447639
ASGA0099934 3 26499377
MARC0046397 3 26817567
MARC0106079 3 26820562
ASGA0083687 3 26820674
MARC0091344 3 26970410
ASGA0101520 3 26970414
ASGA0089130 3 27008057
MARC0048085 3 27449703
MARC0047129 3 27449703
ALGA0103285 3 27632970
ALGA0103955 3 27633097
ASGA0092369 3 27635679
H3GA0055714 3 28868656
ASGA0105513 3 28868700
MARC0020466 3 28868700
ALGA0109537 3 29061933
ASGA0100257 3 29061933
ALGA0105690 3 29075874
DIAS0000752 3 29125491
ALGA0107717 3 29125491
ASGA0100897 3 29125491
MARC0089105 3 29207999
MARC0060263 3 29208028
ALGA0112655 3 29209134
MARC0044175 3 29655645
ASGA0083980 3 29683846
ASGA0099095 3 29684538
DIAS0000907 3 29684588
ASGA0087646 3 29685307
ASGA0092692 3 29685346
DIAS0000110 3 29685362
H3GA0054943 3 29743461
MARC0074160 3 30921139
MARC0022304 3 31151429
ASGA0104662 3 31151819
MARC0062523 3 31151878
ASGA0098391 3 31160203
MARC0003976 3 31160203
MARC0091618 3 31160203
ASGA0094570 3 31196892
MARC0059319 3 32274538
ALGA0114102 3 32437050
MARC0006897 3 32674024
ASGA0096049 3 32887207
H3GA0053148 3 32888250
ALGA0123282 3 34238296
MARC0081207 3 34238307
MARC0057058 3 35274718
MARC0040616 3 36117678
ALGA0114736 3 36196353
MARC0092571 3 37118922
MARC0005270 3 46389337
MARC0085867 3 46389341
ASGA0097724 3 46529064
MARC0026936 3 50402202
MARC0085359 3 55872257
MARC0057602 3 55872257
MARC0072430 3 57770745
ALGA0115486 3 58297181
ASGA0101120 3 59436849
MARC0058366 3 59855329
MARC0070347 3 60342877
ASGA0097938 3 60421996
MARC0036820 3 60422717
MARC0097691 3 60739368
MARC0086429 3 68405277
ALGA0103551 3 71062265
MARC0017082 3 71063803
MARC0022633 3 71573447
ASGA0089074 3 75035205
ASGA0089355 3 75489682
ALGA0118578 3 75493354
UMB10000073 3 76667367
ASGA0099859 3 78183832
ASGA0102618 3 78260679
ASGA0095606 3 79459050
MARC0031205 3 79460050
MARC0044735 3 80128958
MARC0070013 3 82215834
ALGA0106171 3 82217224
ASGA0094205 3 100579354
MARC0042823 3 100967667
ALGA0117070 3 101844326
MARC0080426 3 101844837
MARC0027498 3 101844841
ASGA0093913 3 103768471
ALGA0020315 3 103918690
SIRI0000746 3 105974840
ASGA0099222 3 106358617
MARC0068457 3 107164102
UMB10000075 3 108534841
ASGA0095963 3 113875635
ASGA0095168 3 113875984
ASGA0082622 3 114834458
MARC0055930 3 114860413
ASGA0105474 3 115073297
MARC0071477 3 115073297
ALGA0111920 3 115073298
ASGA0086668 3 115169911
ASGA0101197 3 115173771
ASGA0091904 3 115715240
MARC0095254 3 118384772
ASGA0016061 3 118957513
ALGA0020936 3 118957532
MARC0012070 3 118957532
ASGA0016077 3 118957550
ALGA0106894 3 120958052
ALGA0115525 3 126860454
ALGA0115386 3 128057371
ALGA0110047 3 128057389
ASGA0104271 3 128822269
ASGA0096713 3 131001680
ALGA0113146 3 131002515
ASGA0089057 3 131037342
MARC0025201 3 131468090
MARC0046030 3 133894607
ALGA0123450 3 133894607
ASGA0084591 3 133952364
ALGA0104919 3 134073034
ALGA0116926 3 134757647
ASGA0082692 3 134757799
MARC0108039 3 134757799
M1GA0024690 3 134786018
ALGA0116049 3 134992006
ALGA0118115 3 134992210
H3GA0055179 3 134992351
MARC0046001 3 135786202
ALGA0121514 3 136021110
MARC0073592 3 136022780
MARC0028279 3 136312409
ALGA0118213 3 137757897
ALGA0107270 3 137758045
ALGA0110984 3 139037007
MARC0049245 3 139456325
H3GA0055411 3 139636668
MARC0066361 3 141489216
ALGA0124025 3 141910487
ASGA0097649 3 141910487
MARC0020045 4 1342799
ASGA0092217 4 1536763
ALGA0115861 4 1720782
ASGA0102104 4 1729992
ALGA0120240 4 1754247
MARC0023741 4 1983270
ASGA0082958 4 2151620
DIAS0001021 4 2380625
ALGA0111693 4 3778702
MARC0018660 4 6284982
ASGA0088849 4 9127213
ASGA0100325 4 9628592
ALGA0123988 4 14871932
ALGA0105759 4 14914484
MARC0092542 4 15519505
MARC0070281 4 16011452
ALGA0115673 4 16101424
ALGA0119668 4 16101996
DIAS0003911 4 16920152
ALGA0108673 4 19432603
ASGA0105439 4 28867352
ALGA0115992 4 30494268
ALGA0102851 4 30756725
ASGA0092100 4 42158149
ALGA0117575 4 42425368
ALGA0108759 4 42651456
MARC0027302 4 47948530
ALGA0110550 4 59682900
ASGA0098386 4 59723423
DIAS0000457 4 60145019
ALGA0025131 4 60159079
ALGA0025130 4 60159079
ALGA0025134 4 60318578
BGIS0004942 4 60391512
ASGA0103386 4 62634609
MARC0104001 4 66722594
ASGA0091113 4 68995369
ALGA0107136 4 75985006
ASGA0101672 4 76427108
ALGA0108233 4 76427109
MARC0072449 4 77898635
DIAS0004285 4 79646033
ALGA0113518 4 83458123
M1GA0025079 4 84890664
MARC0023106 4 84892269
MARC0052177 4 84895500
MARC0072385 4 85556469
MARC0039154 4 85681172
MARC0109386 4 85786816
ASGA0101756 4 85786920
MARC0088859 4 85794618
MARC0000967 4 87395438
MARC0014912 4 89579975
MARC0071542 4 92113990
ALGA0112724 4 92183099
ASGA0084645 4 92399842
ALGA0104294 4 95904261
ALGA0124316 4 95944340
MARC0075579 4 104249711
ASGA0094751 4 106442869
ALGA0114729 4 107635052
DIAS0004199 4 107830652
ASGA0093243 4 108572040
MARC0097411 4 110653819
ALGA0119578 4 111840879
ALGA0027457 4 112245101
DRGA0005029 4 112303563
ASGA0021475 4 112356796
DRGA0005033 4 112356800
DRGA0005031 4 112356801
ASGA0021470 4 112356801
MARC0067543 4 114272412
ALGA0123017 4 114304709
ALGA0113696 4 115233330
ALGA0110828 4 115463945
ALGA0109894 4 120975201
MARC0026042 4 120975238
ASGA0093619 4 121031819
ALGA0116511 4 121032596
MARC0064845 4 125955696
ALGA0106370 4 128457006
ALGA0106436 4 128565752
MARC0072124 4 128566037
DIAS0004312 4 128566432
ASGA0103273 4 128762020
ALGA0118237 4 128764131
ALGA0124249 4 128879875
ALGA0118583 4 131347202
ASGA0097893 4 135286137
ALGA0114326 4 135287099
ALGA0124302 4 135822691
MARC0089685 4 136047576
ALGA0124009 4 136047576
ALGA0110100 4 136065107
ASGA0084954 4 138632507
ASGA0091692 4 142475380
ASGA0095508 4 142475447
MARC0065856 4 143422854
MARC0093632 5 169439
MARC0018658 5 170374
ASGA0085708 5 170762
ALGA0111791 5 170784
M1GA0026998 5 170827
ALGA0111629 5 170836
ASGA0102453 5 170968
M1GA0027030 5 170970
MARC0053560 5 170970
ASGA0089777 5 171195
ALGA0108836 5 289157
H3GA0056022 5 289160
M1GA0026748 5 820399
H3GA0052906 5 2554706
MARC0112223 5 2555276
ALGA0112032 5 2598839
ALGA0122915 5 3962262
DIAS0003086 5 3962262
DIAS0001212 5 3962263
ALGA0120411 5 3962264
ASGA0101018 5 3962277
H3GA0054166 5 3962277
MARC0000060 5 4290700
MARC0040405 5 4290700
MARC0016136 5 4290700
MARC0028095 5 4290700
MARC0026887 5 5796491
M1GA0026164 5 6306441
ASGA0092505 5 6491524
ASGA0103125 5 6491546
DIAS0000983 5 7268929
H3GA0053199 5 9702426
DIAS0000806 5 9702686
ASGA0090788 5 9858003
ASGA0083578 5 10015550
M1GA0027110 5 10015790
ASGA0089906 5 10015798
M1GA0026417 5 10015807
ALGA0104869 5 10735531
MARC0009692 5 10735531
ALGA0119797 5 11785562
H3GA0054059 5 14117329
ASGA0092072 5 16021128
UMB10000092 5 16175937
ASGA0089778 5 16205778
MARC0102724 5 16205790
DIAS0001247 5 16205790
MARC0032677 5 16436502
MARC0111113 5 16436504
ASGA0085563 5 17152682
ALGA0119431 5 17717840
ALGA0103259 5 17718271
ALGA0117623 5 17718271
M1GA0024111 5 17718272
M1GA0026099 5 17986251
ASGA0099738 5 18212504
ALGA0121929 5 18681290
MARC0003834 5 19946519
DIAS0000589 5 20454912
ASGA0090656 5 20715234
ASGA0087050 5 22291830
INRA0061715 5 22837575
MARC0021763 5 22837576
ALGA0110298 5 22917907
ALGA0121387 5 22944914
ASGA0083183 5 23687933
ASGA0104541 5 25070619
ALGA0107436 5 28831763
MARC0071066 5 28831785
ASGA0092187 5 28831785
ALGA0122199 5 29600903
ASGA0082402 5 29605424
MARC0000515 5 31605702
ALGA0102617 5 31922652
MARC0042795 5 31925219
MARC0056618 5 32093286
DIAS0003077 5 32094772
MARC0025773 5 33230914
MARC0082885 5 33346288
ALGA0120403 5 34455139
DRGA0017441 5 34675607
ALGA0113332 5 35168970
ASGA0097697 5 35518165
ALGA0122930 5 44206297
ALGA0110324 5 51664637
ALGA0102537 5 52513859
ALGA0110242 5 54694028
DIAS0003269 5 63335817
MARC0046905 5 63337004
ALGA0113643 5 65680180
MARC0100163 5 65680230
MARC0087479 5 66057345
DIAS0000243 5 66701498
H3GA0055323 5 67078238
MARC0056196 5 67079873
H3GA0056070 5 67080736
ALGA0117411 5 67080757
ASGA0082899 5 67120967
ALGA0117344 5 67122484
ALGA0119745 5 67160218
ALGA0123016 5 67160249
ASGA0091749 5 67169159
ALGA0103742 5 67183150
ASGA0092359 5 67183150
M1GA0026062 5 67269031
MARC0050114 5 69204340
ASGA0095136 5 71792788
MARC0016274 5 71792788
ALGA0103785 5 71792788
MARC0008998 5 76466770
MARC0036801 5 77064235
ALGA0100628 5 78646348
ASGA0085283 5 79791837
MARC0011718 5 80079418
ALGA0105385 5 80959057
MARC0098982 5 81088441
MARC0049038 5 81174574
ALGA0116643 5 81306042
MARC0037138 5 81306042
ALGA0115161 5 81525898
MARC0056604 5 82339963
ASGA0102438 5 85076795
MARC0031329 5 88648230
ALGA0112439 5 90411145
ASGA0090092 5 91317610
ASGA0091224 5 91584491
ASGA0094439 5 91705501
MARC0021436 5 93266093
ALGA0115651 5 93902505
ASGA0091453 5 93903337
ASGA0102276 5 94712131
ASGA0085635 5 94961337
ASGA0090270 5 94962305
ALGA0111437 5 96238846
MARC0029965 5 97834596
ALGA0118966 5 97835045
MARC0011357 5 97835106
ASGA0094343 5 97986939
MARC0069279 5 101303156
ALGA0118716 5 102916563
H3GA0053337 5 102920902
ALGA0114967 5 104011718
ALGA0111763 5 104012057
ASGA0085906 5 104012057
ASGA0102811 5 104012057
H3GA0052648 5 104012077
MARC0074262 5 104012088
ALGA0112495 5 104012127
DRGA0017644 5 104138440
ALGA0110423 5 104139163
ASGA0096945 5 104747429
ASGA0084190 5 105862169
ALGA0109095 5 105888167
ALGA0108102 5 105888180
ASGA0088744 5 105888406
DIAS0000757 5 105903403
MARC0046209 5 108462492
ASGA0083077 6 1805435
MARC0080181 6 1806133
M1GA0027027 6 1806393
H3GA0056305 6 1807265
ALGA0111344 6 1807358
MARC0077625 6 3201134
ALGA0122740 6 3201581
MARC0012731 6 4479255
MARC0018463 6 4479255
H3GA0056185 6 4497317
ALGA0117051 6 4497317
ASGA0090309 6 4497317
ALGA0118793 6 4497317
ALGA0102593 6 4497317
ASGA0089975 6 5269767
MARC0003921 6 5269768
ALGA0113994 6 5269768
ASGA0100328 6 5269776
ASGA0083786 6 5269776
MARC0052069 6 6549941
ASGA0095350 6 7054405
MARC0052520 6 7063595
MARC0042414 6 7362474
ALGA0123862 6 7415030
ALGA0106624 6 7415051
ASGA0099708 6 7415065
ALGA0105199 6 7415143
ALGA0112249 6 7425787
ASGA0102335 6 7425789
ASGA0083537 6 7425835
ALGA0104738 6 7430574
ALGA0116407 6 7430574
MARC0034869 6 7705888
ASGA0089676 6 7705888
ALGA0107063 6 7716464
MARC0014470 6 7784006
ASGA0091149 6 8105074
ASGA0084360 6 8933914
ALGA0119700 6 8993719
ALGA0112581 6 9368108
ASGA0091980 6 9462740
M1GA0024214 6 9462752
ASGA0084130 6 9462789
MARC0036949 6 9463608
ASGA0093154 6 9653118
ASGA0091878 6 10239974
ALGA0109767 6 10590529
ALGA0106116 6 11064057
MARC0095464 6 12559118
MARC0028817 6 13008009
SIRI0000289 6 13013009
ALGA0122929 6 13235099
MARC0036672 6 13376333
ASGA0105138 6 13376362
ASGA0085065 6 13407237
ASGA0093697 6 13626308
MARC0032186 6 13626384
ALGA0104563 6 13626952
ALGA0112019 6 13627717
ALGA0110051 6 13627755
ALGA0123934 6 14243678
MARC0023110 6 14243678
ALGA0117583 6 14243737
ALGA0116245 6 14243746
MARC0087740 6 14244743
MARC0089577 6 14244809
ASGA0092558 6 14560130
ASGA0082574 6 14677875
MARC0005498 6 14677875
ALGA0124383 6 14677875
MARC0072209 6 15063818
MARC0091338 6 15152492
ALGA0123812 6 15154768
H3GA0053145 6 15156273
ALGA0122025 6 15161546
ALGA0115691 6 15354772
ALGA0112083 6 15412620
ALGA0113246 6 15673737
MARC0015594 6 16098550
ALGA0123625 6 16098571
ALGA0109395 6 16301609
ALGA0119222 6 16363570
MARC0024810 6 16375923
ASGA0105409 6 16375923
MARC0097178 6 16471677
MARC0063434 6 16471698
MARC0051850 6 16471849
ASGA0096088 6 16472440
ASGA0101099 6 16472551
H3GA0053769 6 16473242
MARC0009460 6 17418194
ASGA0082532 6 17418921
ASGA0084852 6 17418921
H3GA0055209 6 17418991
MARC0032224 6 17419301
MARC0087008 6 17419376
MARC0057986 6 17419454
ASGA0085074 6 17419454
DIAS0000894 6 17419454
H3GA0056700 6 17419454
ALGA0120522 6 17419508
ASGA0097872 6 17419658
ALGA0123866 6 17420865
ALGA0110285 6 17421290
ASGA0097233 6 17423234
ASGA0097422 6 17423295
H3GA0054353 6 17423686
MARC0092953 6 17507978
MARC0044362 6 17511589
ALGA0102048 6 17511686
DIAS0004564 6 17896167
ASGA0094141 6 21519632
ALGA0111899 6 21673344
ALGA0111306 6 22198777
MARC0020364 6 22369026
ALGA0104039 6 22369556
MARC0043926 6 22373755
MARC0068640 6 24163716
MARC0027030 6 24202863
ALGA0117498 6 24202863
ASGA0100916 6 24253425
MARC0086608 6 24874492
ALGA0124099 6 24874551
ASGA0094273 6 24874551
H3GA0053393 6 25187070
MARC0032894 6 25187071
DIAS0003525 6 25423865
ASGA0091932 6 25547010
DIAS0000297 6 26850346
MARC0074675 6 27766649
SIRI0001284 6 27766649
ALGA0113699 6 27767312
ALGA0107154 6 28066114
DIAS0000527 6 28673149
DIAS0000526 6 28673323
ALGA0115970 6 29566549
MARC0055963 6 29567753
ASGA0102230 6 29567753
ASGA0099409 6 29579941
ASGA0094819 6 29579941
MARC0028397 6 30017234
MARC0007087 6 30017234
MARC0092223 6 30446356
ASGA0084552 6 30446680
MARC0036273 6 30446680
MARC0084439 6 30446746
MARC0033875 6 30446793
ALGA0121509 6 30465687
M1GA0026834 6 30737103
DIAS0004338 6 30748781
MARC0089473 6 31198579
ASGA0088452 6 31207448
MARC0000415 6 31207448
MARC0061074 6 31208002
ASGA0105958 6 32094736
ALGA0110305 6 32094736
CASI0007178 6 36053508
ASGA0099458 6 36275305
ALGA0104104 6 36970895
ASGA0103528 6 37002070
ALGA0102889 6 37002863
ASGA0099680 6 37002863
MARC0035033 6 37599430
ASGA0091173 6 38870220
ASGA0104230 6 38871705
ASGA0083987 6 39009309
ALGA0114950 6 40225863
ALGA0101384 6 44930181
ALGA0104582 6 46995504
ASGA0085824 6 47069039
MARC0108525 6 47250022
MARC0064416 6 47251045
M1GA0024602 6 47251225
SIRI0000684 6 47251521
ALGA0109449 6 47252042
MARC0095707 6 47252042
ALGA0111499 6 47252160
MARC0013346 6 48778163
MARC0011499 6 48778260
ALGA0121847 6 51711500
MARC0115019 6 51715992
H3GA0054361 6 51727379
ALGA0123993 6 52036038
MARC0057253 6 52920126
ALGA0116263 6 52921591
MARC0029879 6 52922541
ALGA0123788 6 52968513
ALGA0117657 6 52968653
ALGA0109747 6 52969792
ALGA0116674 6 52969867
H3GA0053618 6 54949526
ALGA0110504 6 56385929
H3GA0056193 6 56633844
ASGA0094554 6 56788310
ALGA0119319 6 56790647
MARC0015304 6 56987140
H3GA0055077 6 58299249
H3GA0055528 6 59863660
MARC0094194 6 59863706
ALGA0112656 6 60407300
MARC0053978 6 60520724
ALGA0117237 6 60697111
ASGA0089768 6 60697155
ASGA0097365 6 60697693
H3GA0054862 6 61024147
M1GA0025967 6 61806073
MARC0030827 6 61808157
MARC0032863 6 61945393
MARC0094748 6 62304653
ALGA0112492 6 62622792
H3GA0056571 6 62622792
ASGA0104147 6 62623461
MARC0030039 6 62623474
ASGA0083035 6 62623538
ALGA0116396 6 62992366
ASGA0083720 6 62992366
ASGA0104047 6 62995939
ASGA0101354 6 62995978
MARC0055613 6 63068577
ASGA0095237 6 63068874
ALGA0104275 6 63173994
ASGA0101254 6 63208684
ALGA0109128 6 63572333
MARC0028953 6 63633476
ASGA0102884 6 63706070
ALGA0114448 6 63706070
ALGA0113177 6 63706071
MARC0051573 6 63707972
DIAS0004739 6 63707974
ASGA0105275 6 63707999
ASGA0082334 6 63707999
MARC0042984 6 64097622
ALGA0124280 6 64222957
H3GA0054916 6 65493611
ASGA0082049 6 65495334
ASGA0103480 6 65496878
MARC0085643 6 66025191
ALGA0109350 6 66346067
ASGA0095574 6 67456272
MARC0082994 6 67475950
ASGA0103575 6 69698420
ASGA0089824 6 70840267
ASGA0104741 6 70844350
MARC0026118 6 71028851
H3GA0054013 6 71028886
ASGA0093958 6 71028890
ALGA0110107 6 71030133
MARC0056546 6 71089664
MARC0031165 6 71089707
ASGA0100113 6 71090898
ALGA0119398 6 71431001
MARC0034301 6 71431233
ALGA0115907 6 71433270
ALGA0118228 6 71433270
MARC0014389 6 71437155
H3GA0054563 6 71437259
MARC0020598 6 71515733
ALGA0105084 6 71713333
ALGA0105128 6 71713333
ALGA0107967 6 71713333
ASGA0085464 6 71713333
ALGA0105671 6 71811957
DIAS0003072 6 71850659
ALGA0105751 6 72518775
ASGA0090744 6 72578053
H3GA0056601 6 72676408
ASGA0090210 6 73628291
MARC0019763 6 73629053
H3GA0056165 6 73766187
DIAS0002571 6 73979431
H3GA0055997 6 74027156
MARC0056786 6 74216995
ASGA0093075 6 74390077
ASGA0094545 6 75733461
MARC0060671 6 75733461
ALGA0120443 6 75733461
MARC0097902 6 75733461
MARC0093175 6 75733461
ASGA0089299 6 75733461
MARC0053051 6 75738580
MARC0048582 6 75738584
DIAS0003075 6 76424313
ALGA0112195 6 76429558
CASI0002112 6 76439664
ALGA0114557 6 76521453
ASGA0089969 6 76522298
MARC0000264 6 76522375
ALGA0105760 6 76522690
MARC0003827 6 78396976
ASGA0082746 6 80440649
ALGA0118287 6 80548718
ALGA0106561 6 80548721
MARC0082267 6 80554260
H3GA0056016 6 80554397
ALGA0104777 6 80555076
ASGA0093962 6 80557813
H3GA0053796 6 80559290
ASGA0085394 6 80559290
ASGA0090023 6 80559866
ASGA0101352 6 80559892
MARC0058344 6 80559917
MARC0110892 6 80560536
MARC0015595 6 80564506
DIAS0003496 6 82565804
ASGA0104810 6 82575405
DIAS0000443 6 82681060
ALGA0109370 6 83380977
MARC0060605 6 83759928
ALGA0106718 6 84166936
ALGA0117732 6 84212441
ASGA0085357 6 84212470
MARC0095415 6 84212495
ASGA0100085 6 84212522
MARC0104193 6 84212584
MARC0034455 6 84212584
ASGA0095605 6 84212584
ALGA0110354 6 84246599
MARC0043542 6 84246599
ALGA0121025 6 84246599
MARC0040757 6 84769535
MARC0008481 6 85322903
ASGA0095518 6 85326260
ALGA0106799 6 85326739
MARC0081949 6 85331814
MARC0075549 6 85331890
DIAS0001755 6 86652237
MARC0009093 6 86652237
MARC0004355 6 87895319
MARC0054619 6 89259425
MARC0043514 6 90161619
MARC0026893 6 90161636
ASGA0105716 6 91162632
MARC0030369 6 91227629
M1GA0024610 6 91405292
MARC0033074 6 91407069
H3GA0054527 6 91407273
MARC0001732 6 91465843
DIAS0000418 6 91467288
ASGA0096879 6 91503259
MARC0074577 6 91503259
ALGA0117104 6 91503259
MARC0040632 6 91697693
ALGA0109312 6 91880131
CASI0008852 6 91880199
ALGA0103393 6 91880225
CASI0002113 6 91880390
MARC0016113 6 91880456
MARC0064704 6 91882063
MARC0038250 6 91882063
MARC0004540 6 91882063
ASGA0085695 6 91882155
MARC0040328 6 91995503
ALGA0114177 6 92369841
ALGA0112022 6 92395295
H3GA0055283 6 92410693
ASGA0090543 6 92450441
ALGA0109831 6 92450441
ALGA0123204 6 93356226
ALGA0120345 6 93381895
H3GA0055139 6 93449053
MARC0087109 6 93449055
ALGA0107146 6 93449055
ASGA0092056 6 93449450
MARC0029155 6 93449457
ALGA0124008 6 93449463
ASGA0095592 6 93449879
ALGA0101301 6 93483811
ALGA0103526 6 93834591
ASGA0101255 6 94413750
MARC0010070 6 98656225
CASI0004717 6 98661384
ALGA0118172 6 98661889
ASGA0086309 6 98661900
MARC0035317 6 98662070
ALGA0110139 6 98664157
MARC0060574 6 99670103
MARC0105566 6 107418963
DIAS0002504 6 108304944
MARC0030626 6 108304946
MARC0084505 6 108513592
MARC0058345 6 109829676
ASGA0105422 6 110387924
MARC0011728 6 110551903
MARC0113489 6 114223966
ASGA0092176 6 114430241
ASGA0092593 6 115522281
ASGA0095611 6 115522281
MARC0053028 6 116123606
MARC0095136 6 116222285
ALGA0110192 6 116225380
ALGA0119095 6 117648761
ALGA0106640 6 117648762
ALGA0109378 6 117648763
ASGA0091914 6 117648764
MARC0073886 6 118315854
ALGA0116550 6 118684547
ALGA0121288 6 118684644
MARC0030049 6 118694465
MARC0101817 6 118907458
MARC0074356 6 118907695
ALGA0118547 6 119313333
MARC0000237 6 119515094
MARC0024251 6 119539686
DIAS0002484 6 119540663
MARC0008649 6 119668394
ALGA0109585 6 119675060
MARC0007668 6 119799048
ASGA0100442 6 120519511
ASGA0105974 6 120519511
H3GA0056760 6 121574586
H3GA0053237 6 121600500
ALGA0118921 6 121601316
ASGA0106171 6 122509768
MARC0067762 6 122755290
ALGA0124540 6 122845055
MARC0074960 6 123263471
ASGA0091086 6 123852923
MARC0080465 6 124507835
MARC0058490 6 124508298
MARC0006679 6 124519702
DIAS0003128 6 126303400
ASGA0102291 6 126303400
ASGA0097190 6 126330816
ALGA0106919 6 126333885
MARC0024247 6 127005646
MARC0082449 6 127005646
ALGA0119089 6 127006208
MARC0049287 6 127312904
MARC0050878 6 127341400
ALGA0113757 6 128488333
CASI0006804 6 129279010
MARC0087291 6 129977089
ASGA0103117 6 131009087
ALGA0114044 6 131042784
ALGA0110338 6 132398357
MARC0098668 6 133375932
ALGA0101709 6 133776211
MARC0019286 6 133840338
ALGA0120666 6 133843631
ASGA0100194 6 133897677
ASGA0100434 6 133898538
ASGA0096709 6 133995493
ALGA0113320 6 134124610
DIAS0000835 6 134527498
DIAS0000836 6 134527511
MARC0027362 6 134527518
ALGA0115532 6 134722764
MARC0092451 6 134722764
MARC0045970 6 134722764
ALGA0114143 6 134730323
MARC0006517 6 135078173
MARC0095062 6 136153190
ASGA0082188 6 136643173
ALGA0122070 6 136783490
MARC0029684 6 136789268
ASGA0092112 6 136789889
ALGA0108695 6 136972137
ALGA0107859 6 137430309
ALGA0107523 6 137430846
ASGA0101650 6 138210820
ASGA0097868 6 138429571
ASGA0094353 6 138429638
ASGA0098920 6 138490668
ALGA0107931 6 138490806
MARC0073766 6 138491111
DIAS0000625 6 138491395
ALGA0119919 6 139162749
ASGA0105461 6 139162817
ASGA0102989 6 139162817
MARC0063208 6 139163728
ASGA0092871 6 139163786
ALGA0114331 6 139163833
MARC0031253 6 139689144
ASGA0085734 6 139689192
ALGA0117822 6 139689240
ALGA0109493 6 139689286
ASGA0104882 6 139689331
ALGA0110244 6 139690372
ASGA0095267 6 139897979
MARC0021483 6 139963912
MARC0026068 6 140193939
ALGA0123547 6 140435291
ASGA0089608 6 141473448
MARC0114911 6 141475417
ALGA0105474 6 142097341
ALGA0108386 6 142737695
ASGA0095406 6 142739641
MARC0011729 6 143245883
ASGA0088426 6 143388302
SIRI0001393 6 144308459
ASGA0085090 6 144308459
MARC0020872 6 145502608
MARC0056482 6 145752528
MARC0001010 6 145761193
ASGA0085888 6 145997397
MARC0063422 6 145998224
ASGA0094236 6 146017566
MARC0101961 6 147008403
ASGA0104453 6 147427642
ASGA0103821 6 147429791
DIAS0003938 6 147431892
MARC0045155 6 147490479
ASGA0097197 6 149285325
ASGA0082966 6 149297152
MARC0022955 6 149297671
H3GA0052379 6 150541240
ALGA0123396 6 150541240
MARC0032355 6 150822082
MARC0057295 6 150962748
ALGA0123634 6 151730036
MARC0045220 6 151732830
MARC0017378 6 151799838
ASGA0092397 6 151799880
ALGA0112942 6 151824854
ALGA0113268 6 153033498
MARC0054451 6 153058417
ASGA0102080 6 153058499
H3GA0052609 6 153058499
ASGA0093698 6 153059046
H3GA0052535 6 153332086
ASGA0085300 6 155116693
ALGA0111657 6 155116727
ALGA0112951 6 155117675
MARC0097703 6 155117675
MARC0051640 6 156434323
ALGA0111423 6 156523403
MARC0045466 6 156526702
ASGA0094948 6 156825830
MARC0017669 6 156858381
ASGA0090250 6 156860678
MARC0005074 6 157283856
ALGA0118293 6 157300766
ALGA0114775 6 157300775
MARC0057401 6 157426538
ASGA0083721 6 157427937
MARC0015201 7 1578752
ALGA0116639 7 2390630
H3GA0052236 7 2622190
M1GA0025099 7 3183389
ALGA0113446 7 3238032
ALGA0118712 7 3241712
MARC0113101 7 3241740
ALGA0110419 7 3496703
ASGA0082632 7 4154710
ASGA0082301 7 4154938
MARC0114071 7 4387670
ASGA0098381 7 4387673
M1GA0025833 7 4387715
ASGA0090734 7 4387719
ASGA0084817 7 4387719
M1GA0027025 7 8721181
ASGA0089978 7 8721181
MARC0030749 7 9506672
MARC0090688 7 9506673
ALGA0108489 7 9506673
ALGA0107233 7 9775792
MARC0062432 7 9775808
ALGA0115251 7 9775808
MARC0041564 7 10974879
MARC0114311 7 22215753
MARC0001759 7 22215753
ASGA0105205 7 22474767
MARC0037417 7 27781086
ALGA0106286 7 27799334
DIAS0000848 7 27799343
MARC0040938 7 30995595
MARC0012864 7 33361607
ALGA0109063 7 33361607
ALGA0119762 7 33449291
MARC0056859 7 35026568
MARC0088029 7 42685141
MARC0021662 7 45807265
MARC0036537 7 48996072
INRA0057872 7 48996141
MARC0041380 7 49090599
ASGA0100610 7 49090614
ASGA0098543 7 50069445
ASGA0102253 7 50697102
ALGA0120280 7 50703874
ALGA0109814 7 52821940
M1GA0026359 7 55810953
DIAS0000390 7 56431107
MARC0003328 7 56431382
DIAS0000049 7 57763170
ALGA0116485 7 57899359
ASGA0103006 7 57900084
ALGA0115326 7 57960409
ALGA0123593 7 58080337
MARC0096585 7 58189107
MARC0068496 7 58189165
MARC0059373 7 58189386
ALGA0110039 7 58189386
DIAS0001292 7 58266944
ASGA0095354 7 58267036
ALGA0114757 7 58267133
MARC0085794 7 58339831
ALGA0107119 7 60907159
ASGA0097922 7 60907208
DIAS0002642 7 60907266
ALGA0108039 7 62309897
UMB10000102 7 63458036
MARC0030677 7 63894066
MARC0036346 7 69134706
MARC0083268 7 71041886
H3GA0055153 7 71155208
MARC0032440 7 72198581
MARC0019990 7 72270200
ASGA0093016 7 73521995
MARC0012311 7 74745992
MARC0053590 7 76563696
ALGA0107326 7 82064140
ALGA0103225 7 83035464
MARC0005453 7 83035555
ALGA0118280 7 83299132
ASGA0105521 7 83556297
MARC0002210 7 83556297
ALGA0117568 7 83556297
DIAS0004352 7 83556297
MARC0025920 7 84077655
ALGA0120519 7 86407449
ALGA0106308 7 86552135
ASGA0105058 7 87734760
ASGA0101005 7 87734760
MARC0093685 7 91201381
MARC0022531 7 91429165
ASGA0104357 7 91429165
ASGA0106393 7 91429170
ASGA0089042 7 91442345
ASGA0084779 7 97553976
SIRI0001241 7 98956576
MARC0012957 7 98957035
ASGA0097383 7 99009228
ASGA0083787 7 101564138
MARC0077005 7 101564138
MARC0060328 7 101657864
H3GA0054525 7 102104176
ASGA0092395 7 102105001
ALGA0109584 7 102105010
MARC0097938 7 102105782
ASGA0099977 7 102105840
ALGA0113037 7 104458081
ALGA0112470 7 104458695
MARC0038725 7 104458721
DIAS0000144 7 104799403
ALGA0110880 7 106887332
ASGA0102982 7 109021628
ALGA0118528 7 109565572
MARC0026494 7 110054105
MARC0028154 7 112317834
SIRI0000362 7 115653312
ALGA0104125 7 117166464
MARC0043035 7 119172123
ALGA0102447 7 120703769
ALGA0102448 7 120946728
MARC0062049 7 125420443
ALGA0110902 7 125443444
ASGA0089852 7 125443445
MARC0089847 7 126579566
M1GA0024808 7 128562924
ALGA0106409 7 128562924
MARC0036478 7 129492901
MARC0051261 7 129492901
ASGA0096558 7 129501197
ASGA0094370 7 129603653
ALGA0106430 7 129790719
M1GA0025962 7 129997465
ASGA0101473 7 130006124
ALGA0103689 7 130007937
ASGA0088900 7 130009445
H3GA0053955 7 130015710
ASGA0104569 7 130015710
ASGA0089941 7 130361186
ALGA0110485 7 130366494
ASGA0093950 7 130369311
M1GA0026306 7 130369690
ASGA0100304 7 130388824
H3GA0055095 7 130389307
ASGA0101784 7 130657139
H3GA0055255 7 130663293
H3GA0053713 7 130666179
ASGA0096862 7 130666179
M1GA0025125 7 130869529
MARC0095911 7 131242607
MARC0063920 7 131251270
MARC0100327 7 131252671
H3GA0053374 7 131252732
MARC0008138 7 131252732
H3GA0052917 8 776740
MARC0052121 8 817767
M1GA0025240 8 818709
MARC0018977 8 818905
ASGA0100843 8 2446446
ASGA0105875 8 2446446
MARC0053151 8 2678464
MARC0040790 8 2678464
ALGA0100964 8 2768348
ALGA0107331 8 2769441
ALGA0103845 8 2769533
H3GA0055116 8 2770470
ALGA0108135 8 3092119
ASGA0103270 8 3783304
ASGA0099317 8 3800902
ASGA0094890 8 3813107
ASGA0090675 8 3816738
MARC0048329 8 3816738
M1GA0025674 8 4075788
ALGA0109768 8 4075793
ASGA0090463 8 4837916
ALGA0112793 8 5794716
ALGA0113274 8 6063152
ASGA0106305 8 6071294
MARC0034604 8 6071294
ASGA0093785 8 6092767
ASGA0101296 8 6092779
ALGA0119458 8 6092779
ASGA0104857 8 6189292
ASGA0105052 8 6339573
MARC0064683 8 6467018
ALGA0109925 8 6473541
ALGA0114844 8 6473541
ASGA0090888 8 6743673
MARC0070482 8 6743673
ALGA0109918 8 7689020
ASGA0093581 8 7748142
CASI0010213 8 8030624
ASGA0092860 8 8030669
SIRI0001045 8 8115629
MARC0013261 8 8115629
ALGA0103962 8 8444707
MARC0032445 8 8444707
ASGA0104632 8 9319244
ALGA0111580 8 12538097
MARC0020953 8 17031882
ALGA0103428 8 17189436
ALGA0113386 8 18153885
MARC0053517 8 18176799
MARC0029480 8 19593242
MARC0027348 8 19602510
H3GA0053725 8 19608717
CASI0010053 8 19614366
MARC0012243 8 19618610
MARC0078152 8 19618610
DIAS0002641 8 19764387
MARC0074941 8 20308330
ALGA0115765 8 20308330
H3GA0054025 8 22572571
ALGA0104472 8 22573546
MARC0052506 8 23636512
ASGA0096518 8 33763703
ASGA0089864 8 34485431
ALGA0100515 8 35172978
ASGA0104089 8 35213926
MARC0003883 8 35388873
ASGA0104174 8 35390722
ASGA0092423 8 36337278
ALGA0119111 8 41251010
ALGA0115160 8 41669029
MARC0058841 8 42480469
MARC0024767 8 42504869
ASGA0089642 8 42504899
ALGA0115307 8 43523753
DRGA0017474 8 43687836
MARC0084323 8 66015370
MARC0091269 8 66065233
ASGA0105166 8 66341808
MARC0066827 8 70582816
MARC0105773 8 70839399
MARC0093317 8 73068795
MARC0072634 8 75442450
ASGA0090437 8 79780505
MARC0003787 8 80086571
ALGA0117459 8 80549989
MARC0040937 8 83476123
MARC0083965 8 83476123
MARC0081960 8 83476123
ALGA0106469 8 83690801
ASGA0089436 8 83693889
ALGA0116846 8 83694004
MARC0081461 8 86117104
DIAS0001718 8 86334327
DIAS0000912 8 86834488
ALGA0109028 8 88513497
MARC0084817 8 88962707
ALGA0108870 8 89168687
MARC0082892 8 92911797
MARC0111945 8 93860699
ALGA0104823 8 93860769
MARC0029019 8 93861047
ALGA0112252 8 93965185
ASGA0091803 8 94012287
ALGA0112911 8 102681633
ASGA0104034 8 104131513
MARC0063318 8 105202866
MARC0005875 8 105422192
DIAS0002537 8 106907325
MARC0080252 8 107431998
ASGA0085354 8 108646381
ALGA0108368 8 109222175
MARC0029528 8 109394641
MARC0072093 8 110443529
MARC0006483 8 110469862
ASGA0104781 8 110871268
MARC0023064 8 110923831
ASGA0097009 8 110924465
ALGA0113562 8 111816359
ALGA0122282 8 113235872
H3GA0056737 8 115605058
ALGA0104546 8 117825267
ALGA0100927 8 120423446
ALGA0109188 8 124571199
MARC0055595 8 125618156
ALGA0113788 8 125622776
ALGA0119459 8 126295887
ASGA0089565 8 127966639
MARC0057292 8 128211104
MARC0020999 8 130048617
ALGA0104926 8 130351102
ASGA0099961 8 131345322
ASGA0085276 8 131412723
ALGA0108699 8 132030350
DRGA0017552 8 132030350
MARC0014421 8 133705566
MARC0024129 8 135240061
MARC0017376 8 139929853
MARC0035622 8 139931062
MARC0084715 8 139932286
MARC0111697 8 142291935
ASGA0081654 8 143798905
M1GA0026055 8 143842751
ALGA0119689 8 143842768
MARC0028013 8 145699615
MARC0046140 8 146177483
ASGA0099255 8 146177483
ALGA0117196 8 146295483
ALGA0124342 8 146295483
ASGA0085126 8 146296705
MARC0002365 8 146633660
ASGA0105137 8 147740891
MARC0008335 8 147741267
MARC0060685 9 1850263
ALGA0103656 9 2068484
ALGA0108307 9 2070498
MARC0100489 9 2255402
ASGA0100806 9 2276730
MARC0005312 9 2461792
ALGA0117798 9 2577335
ALGA0123778 9 2577552
ASGA0088256 9 3857979
ALGA0119411 9 5437465
ALGA0114593 9 6312032
ALGA0117232 9 7482495
ASGA0093183 9 7574417
ASGA0103922 9 7782730
M1GA0025006 9 7782760
ASGA0102156 9 7783515
ASGA0105188 9 8392608
MARC0033493 9 8392626
MARC0076200 9 11365810
ALGA0117631 9 12549810
ASGA0089254 9 13253663
ALGA0120015 9 23471314
ALGA0110082 9 23685059
ASGA0104903 9 23685059
ASGA0105200 9 25657277
ALGA0104043 9 27604457
SIRI0001044 9 31847593
MARC0108002 9 33038957
ASGA0096738 9 38413723
MARC0024356 9 39742823
MARC0003300 9 45950616
ASGA0087693 9 50096674
MARC0035238 9 50096674
MARC0008390 9 50096674
MARC0019094 9 50440397
ALGA0107024 9 58668777
MARC0031252 9 59004001
MARC0007459 9 61257002
H3GA0054646 9 61827206
ASGA0090595 9 62779957
ALGA0106716 9 67199979
DIAS0003819 9 75505378
ALGA0122749 9 81188220
MARC0056759 9 110610009
MARC0082957 9 110610359
ASGA0096137 9 118528935
MARC0047165 9 119388603
ASGA0106000 9 119765406
MARC0013869 9 120903394
MARC0054438 9 131000131
MARC0002668 9 131485900
MARC0032597 9 132188486
ALGA0117485 9 133221957
ALGA0114570 9 133222056
MARC0045172 9 134704618
H3GA0053258 9 134704618
ASGA0097177 9 136309258
ALGA0117563 9 136441750
ALGA0110772 9 136441847
MARC0077455 9 139296460
MARC0114435 9 139329492
ASGA0090407 9 139329492
ALGA0105424 9 139329557
MARC0032853 9 139334802
MARC0080678 9 142668266
MARC0034960 9 142668657
MARC0096077 9 142798116
MARC0054737 9 146382731
CASI0007332 9 148010957
ALGA0123575 9 148519343
ASGA0095575 9 148541659
MARC0099012 9 148662274
ALGA0107829 9 148662274
H3GA0053780 9 148662274
M1GA0026891 9 150498308
ASGA0095950 9 151206558
ASGA0090980 9 151206560
ASGA0105937 10 710065
ASGA0104956 10 710202
MARC0052460 10 710913
ASGA0090716 10 751490
ALGA0109172 10 1117364
ALGA0119208 10 1641846
ALGA0115778 10 2634761
MARC0004129 10 2634767
ASGA0090719 10 3892861
MARC0022037 10 3963928
MARC0072207 10 3963928
ALGA0108167 10 4019453
ASGA0096545 10 6041092
ASGA0101560 10 6220701
ASGA0090759 10 6239488
ASGA0105633 10 7246631
ASGA0106297 10 8854260
M1GA0023721 10 8934144
MARC0016250 10 12457110
ASGA0098506 10 12560979
ASGA0092097 10 12612700
ASGA0106253 10 12786450
ALGA0111613 10 13822370
ASGA0094380 10 13850014
ALGA0110509 10 13859966
M1GA0026699 10 15141231
ASGA0091381 10 15605522
MARC0013808 10 15606147
ASGA0101109 10 15609462
ALGA0116851 10 15614589
ASGA0098141 10 15826662
ALGA0102465 10 15826709
ASGA0101730 10 16184403
MARC0067850 10 16864072
M1GA0025577 10 16864074
ALGA0118575 10 17825125
ASGA0101572 10 17917265
MARC0081243 10 18202898
MARC0018305 10 18314322
ASGA0082573 10 19150361
MARC0006021 10 19150361
ALGA0100577 10 20189901
MARC0010568 10 22616814
ASGA0095681 10 24222326
ASGA0100983 10 24222326
MARC0078037 10 24276210
MARC0037024 10 24305732
ASGA0085750 10 24566942
ALGA0115644 10 25013704
ALGA0112062 10 25014478
ASGA0102372 10 26258044
ALGA0116031 10 27241705
MARC0017141 10 27241708
ASGA0100482 10 27241835
ASGA0104871 10 27242767
ALGA0124391 10 27242791
ALGA0103074 10 27243656
MARC0028796 10 27336151
ALGA0109393 10 27562737
ALGA0121079 10 27562737
ASGA0085359 10 32126498
MARC0087568 10 32132480
ASGA0096262 10 32313526
ASGA0103035 10 32628904
MARC0059996 10 34549913
MARC0036904 10 38772411
MARC0086476 10 39164259
DIAS0001453 10 43760294
MARC0086821 10 45132275
ALGA0119381 10 46379691
H3GA0055218 10 46379691
H3GA0055890 10 46379691
ASGA0084947 10 47707402
H3GA0056324 10 48055214
ALGA0110909 10 48531662
ASGA0093744 10 49820017
ASGA0098123 10 49820043
MARC0048075 10 49820044
MARC0036365 10 49847841
ALGA0119660 10 53450629
ALGA0106010 10 53472770
ASGA0104278 10 53488726
MARC0046215 10 53526412
ALGA0112856 10 53855500
ALGA0118490 10 59693515
ASGA0100644 10 59978047
ALGA0111463 10 60074391
MARC0022459 10 60075612
MARC0023955 10 61433841
ALGA0118395 10 61494317
ALGA0119505 10 61496622
ASGA0104363 10 62595656
H3GA0054334 10 62627891
MARC0032711 10 64832092
ASGA0084990 10 65002696
MARC0018377 10 69141102
ASGA0092876 10 69145007
ASGA0093963 10 69282454
MARC0046588 10 69763859
MARC0069645 10 69768697
ASGA0084881 10 69782996
H3GA0054114 10 69874852
DRGA0017416 10 69965117
ASGA0102349 10 70002951
ALGA0117754 10 70112433
ASGA0082931 10 72789449
MARC0007229 10 73405275
MARC0084648 10 74144442
MARC0022485 11 236130
M1GA0026209 11 2464755
ASGA0089402 11 3814862
H3GA0053997 11 4831919
ALGA0113416 11 5605933
ASGA0099867 11 5605937
MARC0055922 11 5605937
MARC0019993 11 8334218
MARC0094550 11 9049395
ASGA0049720 11 9999702
ALGA0060733 11 10003185
ALGA0116693 11 10003196
ALGA0060737 11 10003308
ALGA0060775 11 10295038
M1GA0014909 11 10657622
M1GA0014912 11 10657764
DRGA0010825 11 11618391
ASGA0049781 11 11727519
ASGA0049796 11 11847980
MARC0022748 11 14877962
ALGA0108975 11 15352235
H3GA0054131 11 15795509
ALGA0104718 11 15970085
MARC0070316 11 16849757
H3GA0054913 11 16933831
ASGA0094228 11 16933853
ASGA0099950 11 16934034
ASGA0095478 11 16934045
ASGA0096141 11 16935161
MARC0086206 11 17428093
H3GA0053492 11 17428695
ASGA0091949 11 20179696
ALGA0100530 11 20321577
ASGA0101026 11 21425477
DIAS0003495 11 21930861
MARC0115389 11 21930861
ALGA0120251 11 21930862
ALGA0108086 11 21930959
ASGA0104833 11 21958150
ASGA0093146 11 21958150
MARC0016806 11 21958150
ASGA0106329 11 23331350
ASGA0104249 11 23331350
H3GA0054882 11 23331350
ASGA0085242 11 26160679
MARC0086968 11 30558715
ALGA0105993 11 33407874
MARC0069602 11 33415615
MARC0045656 11 36336812
ALGA0107249 11 41497174
ASGA0092598 11 47793047
ALGA0112841 11 49498224
MARC0111986 11 49761663
MARC0031667 11 50810255
ALGA0108433 11 50810255
MARC0086314 11 51412704
ASGA0102419 11 52486303
ALGA0112538 11 57462979
MARC0025383 11 62877932
ALGA0123358 11 66117290
ASGA0100191 11 66117290
ASGA0102817 11 69970131
MARC0029612 11 70459966
ALGA0111916 11 72424022
ALGA0122692 11 73203989
ASGA0087847 11 73222511
ASGA0104256 11 73222511
ALGA0123765 11 73222904
MARC0040088 11 74459185
MARC0089965 11 75712844
MARC0053677 11 75760463
ASGA0098933 11 77200719
ALGA0123938 11 78328890
ALGA0120337 11 78345277
ASGA0090050 11 78359374
MARC0106080 11 78370591
ALGA0124508 11 78370908
ASGA0093600 11 78391153
ASGA0106208 11 82492235
ASGA0099022 11 82492285
ALGA0102937 11 82528400
ASGA0100077 11 82630883
M1GA0026918 11 82633300
ALGA0114436 11 82635501
ASGA0105219 11 83596041
ALGA0116303 11 83701239
MARC0082496 11 83701239
ALGA0122987 11 83701239
MARC0046231 11 83701261
M1GA0027129 11 83715783
MARC0051645 11 85867224
M1GA0024515 11 86084624
MARC0070288 11 86085948
MARC0045581 12 106843
ASGA0088921 12 114992
MARC0021856 12 115089
ALGA0116270 12 115211
MARC0108859 12 445373
ASGA0105326 12 3234210
ASGA0095255 12 3234210
ALGA0124501 12 3234210
M1GA0024627 12 3313206
M1GA0026521 12 3452635
MARC0031941 12 3452729
ALGA0110477 12 3611962
ASGA0086395 12 3619721
ASGA0087980 12 3752965
MARC0001944 12 3753016
DIAS0002304 12 5952348
M1GA0024879 12 6536951
H3GA0055397 12 6536951
MARC0041079 12 9597291
ALGA0105901 12 9597291
ASGA0096505 12 9604096
ASGA0096784 12 11711754
ASGA0093504 12 11711754
ASGA0102332 12 11997645
ALGA0116959 12 11997645
ASGA0102881 12 11997645
ASGA0103695 12 11997645
ASGA0096428 12 11997645
ASGA0094309 12 12518467
MARC0036194 12 12523739
ASGA0096763 12 12528502
ASGA0095666 12 12639132
SIRI0000501 12 12644916
MARC0087810 12 13106427
ASGA0099338 12 14381446
DIAS0002694 12 14741804
DIAS0002835 12 14741807
MARC0070038 12 14888389
ALGA0102876 12 17332755
ASGA0094125 12 17527881
M1GA0016336 12 17783861
MARC0045484 12 20242695
MARC0061495 12 20307616
MARC0071520 12 21797749
ASGA0099742 12 23505561
ASGA0084274 12 24021014
ALGA0107327 12 24087052
H3GA0056181 12 27192369
H3GA0055877 12 27543194
ALGA0114701 12 28644026
ASGA0102954 12 33268550
MARC0089581 12 33910036
ALGA0112870 12 33910037
ALGA0124358 12 34692166
DIAS0002864 12 34974363
ALGA0109727 12 43117497
ASGA0105108 12 43367994
MARC0016275 12 46396758
ALGA0113828 12 46491968
ALGA0115022 12 46492162
ASGA0106416 12 47913316
M1GA0026304 12 49198217
H3GA0054259 12 49266774
MARC0064755 12 49269924
ASGA0105332 12 51820590
ASGA0085259 12 53857821
DIAS0002016 12 53858158
MARC0032581 12 53858184
ASGA0105950 12 53871356
ALGA0118146 12 59545543
ALGA0106235 12 59991388
ASGA0097613 12 60819800
M1GA0026465 12 60819800
ASGA0099873 12 60906204
MARC0053980 12 61545919
ALGA0123042 12 61956750
ALGA0112477 12 62126202
ALGA0111582 12 62126202
ASGA0098847 12 62380680
MARC0022618 12 62393316
ASGA0084602 12 62393939
M1GA0025160 12 62393956
H3GA0056745 12 62393962
M1GA0027152 12 62393962
ASGA0091832 12 62393962
H3GA0053129 12 62393987
ALGA0116169 12 62393987
ASGA0082073 12 62393997
MARC0104547 12 62394024
ALGA0104429 12 62394043
ASGA0094328 12 62394043
ALGA0114929 12 62618350
ALGA0123244 12 62618350
ALGA0109527 12 62618589
MARC0059794 12 62618589
ASGA0092849 12 62618589
ALGA0101633 12 62618597
ASGA0084679 12 62897069
ALGA0113390 12 62897069
ALGA0113916 12 62897069
H3GA0056081 12 62897069
M1GA0025026 12 62897069
ASGA0099715 12 62897069
ALGA0111518 12 62897069
ASGA0082202 12 62897069
M1GA0024779 12 62897069
ASGA0090483 12 62897069
ALGA0116597 12 62897069
ALGA0108429 12 62913863
M1GA0026412 12 63035754
M1GA0025504 12 63133096
H3GA0053432 12 63148752
ASGA0085243 12 63148752
ALGA0107339 12 63148752
MARC0110964 12 63148752
ASGA0102542 12 63148752
MARC0068500 12 63148752
ASGA0100005 12 63148752
ALGA0109080 13 254689
ASGA0055557 13 845811
DIAS0003654 13 1536192
ASGA0096935 13 3701826
ALGA0110413 13 3852935
ASGA0101210 13 3852935
ASGA0089673 13 7221036
MARC0026662 13 7791031
ALGA0117565 13 8995564
ALGA0117762 13 10120056
ALGA0106273 13 10127010
ALGA0119005 13 11070146
ASGA0085089 13 12295043
MARC0010419 13 13277274
ASGA0105818 13 13696021
ALGA0116430 13 14412928
H3GA0056096 13 16827414
H3GA0053636 13 16827414
ASGA0101277 13 18257406
MARC0080145 13 20293895
MARC0110695 13 20293905
MARC0075186 13 20294493
ASGA0091777 13 20334413
ASGA0098796 13 20334529
ASGA0082265 13 20336160
MARC0093995 13 20864181
ALGA0123608 13 20864181
MARC0066019 13 20866273
MARC0114497 13 21063911
DIAS0000308 13 21065520
ASGA0083100 13 21065520
MARC0093316 13 21097600
MARC0001222 13 21097651
ALGA0107552 13 22326776
ALGA0114709 13 22451448
MARC0104117 13 22469059
MARC0033170 13 22589990
MARC0041072 13 22793312
ASGA0089260 13 23035237
ALGA0119696 13 24127205
MARC0091920 13 28267348
ALGA0119407 13 29102649
MARC0039782 13 30397737
ALGA0100496 13 30399792
ALGA0102281 13 30401596
ALGA0116869 13 30405012
H3GA0056280 13 30405073
MARC0030549 13 31679779
SIRI0001172 13 32393899
MARC0027500 13 32395561
ASGA0105557 13 35335964
DIAS0004392 13 35337463
MARC0014889 13 38291393
MARC0006659 13 38292896
ALGA0107920 13 42969955
MARC0021028 13 42969956
ASGA0091303 13 47479372
H3GA0056611 13 52003874
MARC0086114 13 58227661
ASGA0105591 13 59277243
MARC0058026 13 59770078
MARC0009405 13 60399042
ALGA0108015 13 60399042
ALGA0117355 13 62137471
MARC0103691 13 62137520
ASGA0098845 13 66306053
ALGA0122961 13 71404497
MARC0011016 13 72171414
ALGA0124450 13 72222992
ASGA0103640 13 72378972
MARC0092998 13 72378972
ALGA0114901 13 72609376
ALGA0124506 13 72611290
ALGA0120758 13 72614974
MARC0114335 13 72614974
ASGA0088610 13 72614974
ALGA0118251 13 72615407
MARC0113782 13 74511400
H3GA0055518 13 76341515
ASGA0082810 13 78465404
ALGA0119638 13 79009994
MARC0092573 13 79322924
ASGA0084697 13 79806945
ALGA0123845 13 80458899
ASGA0083037 13 81384322
ASGA0100629 13 82883211
ALGA0105281 13 84071367
MARC0111226 13 86744696
ASGA0089628 13 87597924
ALGA0107650 13 87917983
MARC0050633 13 88322045
ALGA0116377 13 89108604
H3GA0055647 13 90692436
MARC0003484 13 92731019
MARC0000700 13 93161005
MARC0043642 13 93460549
ALGA0108193 13 93460887
DRGA0017704 13 94708861
H3GA0054548 13 99452046
MARC0018063 13 99488263
ALGA0124104 13 99488265
ASGA0091183 13 99988950
ASGA0094268 13 99988950
ALGA0114029 13 99988950
ASGA0090601 13 100183010
MARC0001833 13 113459229
ALGA0103406 13 116073701
MARC0026010 13 120486719
MARC0056579 13 120771654
ALGA0105982 13 127214792
MARC0092869 13 127215642
ALGA0115309 13 129136733
CASI0008911 13 133093320
ALGA0121459 13 133253258
DIAS0004226 13 133265993
MARC0044792 13 133455332
MARC0004780 13 134099288
MARC0086067 13 134100113
MARC0099858 13 134834603
MARC0079305 13 140161658
MARC0070710 13 141611720
ASGA0091654 13 142123952
DIAS0003141 13 143235969
M1GA0027009 13 144500851
MARC0074543 13 144501796
ALGA0122702 13 145729009
ALGA0106843 13 145729009
MARC0008872 13 145729009
ALGA0112082 13 145729009
MARC0058577 13 146125928
MARC0052919 13 146839928
DIAS0001487 13 148953516
DIAS0000525 13 149241095
DIAS0004305 13 149241664
ALGA0112779 13 151460532
H3GA0037439 13 152838076
MARC0107749 13 152842907
MARC0111221 13 153060717
MARC0100017 13 153061035
ALGA0120051 13 158095484
ASGA0105192 13 158476554
DIAS0004319 13 158507724
ASGA0098618 13 158578957
MARC0086767 13 160364165
MARC0009795 13 160814488
ASGA0100182 13 161024413
ALGA0104383 13 161075959
ASGA0095187 13 165313380
ASGA0100829 13 172444205
ALGA0117527 13 173017669
MARC0088645 13 173019150
ASGA0086185 13 173068025
ALGA0116424 13 173069551
ALGA0117067 13 173914343
ALGA0111509 13 173914344
ASGA0098036 13 175192943
ASGA0105302 13 175205303
ALGA0104009 13 176746400
ALGA0110526 13 176754261
MARC0002585 13 176761939
ASGA0101849 13 178433076
ALGA0112067 13 179092454
MARC0066300 13 181163050
DRGA0017699 13 181184533
ASGA0090668 13 181192691
MARC0058769 13 181197235
ASGA0091601 13 181202891
ASGA0105996 13 181876828
ASGA0096102 13 184259920
MARC0104990 13 184259965
ALGA0108378 13 186283499
ALGA0108385 13 186534414
MARC0040520 13 186534414
MARC0094477 13 186538480
ALGA0100552 13 187388139
ASGA0085252 13 187388139
MARC0110175 13 188429559
ALGA0105058 13 188429652
CASI0010155 13 188525881
ALGA0117825 13 188526009
ALGA0114522 13 188526169
ASGA0094177 13 189118699
ALGA0123305 13 191045605
ASGA0095994 13 191081145
MARC0092638 13 191714750
DRGA0017653 13 191714751
ASGA0106219 13 191714751
MARC0050530 13 191770308
ALGA0107969 13 192178598
ALGA0118699 13 192362015
ASGA0101638 13 193177199
ASGA0105674 13 193178521
ASGA0095049 13 193178522
ASGA0092683 13 193485777
ALGA0114034 13 193916717
ALGA0122408 13 193916945
ALGA0108440 13 194321573
ASGA0092286 13 194321573
MARC0104788 13 195980769
ALGA0106631 13 197557103
ALGA0119051 13 198995626
DIAS0003058 13 198996199
ALGA0123420 13 199860863
ALGA0110639 13 199925759
ASGA0099969 13 199925759
ALGA0112119 13 199925759
MARC0009720 13 200317122
ASGA0091267 13 200319314
ALGA0107013 13 202737150
ALGA0123641 13 204971959
ALGA0123512 13 205277922
MARC0004711 13 205809437
ALGA0111738 13 205810794
ALGA0113550 13 205823252
H3GA0053814 13 205824645
H3GA0053005 13 205836915
MARC0091379 13 206101113
MARC0070554 13 206101361
ASGA0081670 13 206150021
ALGA0113329 13 206150045
MARC0021182 13 206150045
ALGA0114476 13 206150654
ASGA0104164 13 206150654
ASGA0105044 13 206150662
ALGA0111163 13 206210318
H3GA0055424 13 206813404
ASGA0094468 13 206813404
MARC0083676 13 206813404
H3GA0056411 13 207388537
ASGA0098378 13 207388537
ASGA0103163 13 207389039
MARC0027509 13 211206237
ASGA0095405 13 211352060
ALGA0121107 13 212361241
MARC0111751 13 213478976
H3GA0056329 13 213486568
ASGA0095111 13 213764071
ALGA0118098 13 213979972
ASGA0098739 13 216208916
ASGA0084850 13 216208971
MARC0011827 13 216267938
MARC0036127 13 216267971
ASGA0082374 14 3815377
ALGA0120277 14 3815520
ALGA0111676 14 3819195
ALGA0115766 14 3819375
ALGA0107318 14 3819375
DRGA0017676 14 3822326
ASGA0091027 14 3822933
ALGA0109232 14 3823170
ASGA0096087 14 3823170
MARC0036772 14 3823858
MARC0043407 14 3823858
ASGA0090943 14 3824407
ASGA0097384 14 4310738
ASGA0097082 14 4312539
ALGA0107049 14 4425533
ALGA0121994 14 4426170
MARC0049769 14 4426206
ALGA0113144 14 7738449
ALGA0107365 14 8005571
ASGA0097928 14 8349669
MARC0036367 14 8360721
MARC0089891 14 11675839
ALGA0123985 14 15816325
ASGA0092092 14 15816325
MARC0013219 14 15816326
ALGA0121300 14 15864977
ALGA0110555 14 15865329
ASGA0104452 14 15865329
MARC0083431 14 15867519
ALGA0112163 14 16415410
ASGA0101001 14 16415410
ASGA0105306 14 16416016
ASGA0100946 14 16416016
DIAS0003724 14 17894730
ALGA0115853 14 18118357
ASGA0095155 14 18118359
ASGA0089004 14 18118359
MARC0074637 14 18118361
DIAS0000980 14 24093563
MARC0087386 14 24150777
ASGA0096439 14 27702725
DIAS0001293 14 41062652
MARC0041093 14 44986657
MARC0109566 14 47431136
MARC0095891 14 48836955
ASGA0096307 14 55166701
ALGA0120296 14 59455955
ASGA0086282 14 59552080
DIAS0001738 14 59842293
H3GA0056706 14 61602677
MARC0021658 14 64290465
MARC0015606 14 64628609
MARC0091358 14 64628609
ALGA0112864 14 70264495
ASGA0099631 14 76281234
MARC0110981 14 78382022
MARC0011693 14 78552119
ASGA0101770 14 78572591
ASGA0094013 14 88385499
ALGA0102528 14 88385810
MARC0051655 14 118164069
ASGA0099140 14 121849579
MARC0005306 14 122654547
MARC0008235 14 127440716
MARC0071079 14 139107358
ALGA0121992 14 142358553
ALGA0116802 14 143320129
MARC0097650 14 145056081
ASGA0101826 14 145056337
ASGA0093056 14 145056351
ALGA0112822 14 145057923
ASGA0099034 14 145057927
ALGA0105310 14 145181165
MARC0012695 14 145299684
ALGA0120870 14 146918116
MARC0051126 14 147827029
H3GA0053073 14 148302489
MARC0007369 14 148362058
MARC0046078 14 152049839
MARC0059044 14 152050457
MARC0015467 14 152050715
MARC0034541 14 152061076
ALGA0103143 14 152061076
ASGA0084862 14 152061076
M1GA0025110 14 152061548
MARC0088250 14 152061548
MARC0036974 15 0
MARC0003461 15 0
ALGA0104474 15 0
MARC0012097 15 219112
MARC0033318 15 1578041
ASGA0090561 15 1578335
SIRI0000482 15 2118264
MARC0035037 15 6850176
ASGA0100565 15 8359860
ALGA0084023 15 17209456
MARC0001774 15 18777628
MARC0005215 15 20263250
ASGA0089391 15 20341586
MARC0028700 15 20342071
MARC0081453 15 21862398
H3GA0053244 15 21862813
MARC0090910 15 21963510
ALGA0120041 15 21963510
ALGA0119671 15 24232250
ALGA0103950 15 26170445
MARC0055328 15 26170445
MARC0086113 15 28640522
ASGA0090384 15 29918812
MARC0074058 15 29936946
ALGA0115035 15 29936946
ASGA0092869 15 32054471
ASGA0092049 15 32127981
MARC0071844 15 36135351
MARC0098851 15 36137271
MARC0073099 15 36473487
MARC0071543 15 36473594
ASGA0090722 15 37170431
ALGA0113356 15 37170431
MARC0013941 15 37170431
ASGA0091308 15 37170431
ALGA0111200 15 37170431
MARC0053124 15 37170431
MARC0077928 15 37221670
MARC0112903 15 41171400
ALGA0119465 15 52023083
MARC0027237 15 58661720
ALGA0109637 15 59661400
ASGA0085556 15 59665442
ASGA0102277 15 59665629
DRGA0017688 15 60960104
H3GA0056299 15 63354403
ALGA0112579 15 63628936
MARC0095765 15 74050336
H3GA0052345 15 89931428
MARC0064717 15 90679814
INRA0060558 15 91816478
ALGA0123981 15 95817379
ALGA0124493 15 95849260
MARC0067649 15 95856654
MARC0025814 15 97737521
ASGA0090605 15 107013468
MARC0053486 15 107925373
MARC0063906 15 109230775
MARC0001745 15 109242457
ALGA0105393 15 109243001
ALGA0107031 15 109583962
ALGA0117791 15 111859682
CASI0012335 15 116606117
ASGA0098510 15 118129978
ASGA0103631 15 118366007
ASGA0106235 15 119700635
ASGA0102483 15 119764119
DRGA0017590 15 119764119
ASGA0095169 15 120489729
INRA0059717 15 120586682
INRA0058643 15 120590592
INRA0058958 15 120590595
ASGA0095212 15 122610048
ALGA0114785 15 129063169
ALGA0103750 15 129790632
MARC0115077 15 130155965
ASGA0092525 15 130372699
ALGA0109355 15 131546285
ASGA0100167 15 131792460
ALGA0123586 15 131792460
ALGA0120868 15 131792460
ALGA0119267 15 131792460
DIAS0004618 15 133384305
MARC0069006 15 133595549
ASGA0092271 15 133683879
ALGA0117918 15 133825309
ASGA0102367 15 134196475
ASGA0101361 15 134725376
MARC0056787 15 134733077
ALGA0116091 15 134885654
ALGA0112928 15 134886216
ASGA0083068 15 134886645
ALGA0123562 15 134886717
ALGA0116740 15 137554386
ALGA0108464 15 137554723
ALGA0110614 15 137596225
ALGA0108217 15 137596232
ALGA0110663 15 137901910
MARC0087541 15 138706254
ALGA0116626 15 138706259
ASGA0101437 15 138706428
DIAS0001959 15 138706428
ALGA0108182 15 138706435
ASGA0087412 15 138706623
ALGA0113217 15 141528535
ASGA0087921 15 141783606
ALGA0123346 15 142159741
ALGA0115865 15 142203842
ASGA0098791 15 142254714
ALGA0115066 15 142255077
ASGA0100017 15 142479763
MARC0111625 15 143057297
CASI0009534 15 143596590
MARC0090673 15 144042372
ASGA0100065 15 144558712
ALGA0112269 15 144579679
ALGA0114294 15 144579680
ALGA0105161 15 144579680
MARC0016711 15 144579704
ASGA0101226 15 144579730
MARC0013242 15 144579733
ASGA0100081 15 144789204
MARC0074589 15 144789770
ALGA0103959 15 144790502
ASGA0095246 15 144790962
MARC0035237 15 144790962
H3GA0053721 15 144791065
ALGA0123307 15 144791124
ASGA0103457 15 144791798
MARC0015131 15 144791798
H3GA0054055 15 145153034
ALGA0122727 15 148680672
ASGA0091908 15 148680676
ASGA0102056 15 148680676
MARC0024345 15 149519683
H3GA0053563 15 149520002
ASGA0095464 15 151598961
MARC0014850 15 152547624
ASGA0098596 15 152588891
ALGA0106721 15 152588891
ASGA0105866 15 152690866
H3GA0052647 15 152690866
MARC0084699 15 152692395
H3GA0054865 15 152692395
ASGA0083114 15 152692395
SIRI0000132 15 154318751
ALGA0119201 16 323631
ASGA0088972 16 382982
ASGA0086564 16 1029064
CASI0008963 16 2891382
ASGA0097095 16 4625585
H3GA0052624 16 5648691
MARC0063380 16 8956674
ALGA0100783 16 10560049
ASGA0095842 16 12151797
ASGA0089157 16 12151846
MARC0056893 16 12152540
MARC0015429 16 12483648
SIRI0001188 16 12495504
MARC0041408 16 15585567
ALGA0105655 16 15606715
ASGA0095347 16 16540435
ASGA0098312 16 17097429
ASGA0094550 16 17247359
ALGA0108505 16 17351102
SIRI0001155 16 19187887
MARC0008799 16 19701438
ALGA0120562 16 19710355
ALGA0104728 16 19710378
ASGA0103471 16 19710666
ALGA0123924 16 19710666
ASGA0094347 16 19710666
ALGA0117516 16 19749487
ASGA0091123 16 20294718
ASGA0099185 16 20294718
ALGA0109846 16 20294718
ALGA0117178 16 21560273
ASGA0085451 16 23916025
ALGA0109679 16 24291516
ALGA0110222 16 26098873
MARC0006587 16 26860684
MARC0068257 16 26861030
ALGA0110825 16 27092533
DIAS0003647 16 38183751
ALGA0105837 16 62117313
MARC0011738 16 63665357
MARC0071679 16 64460262
MARC0099705 16 67534226
MARC0088481 16 72311779
MARC0058734 16 72617752
MARC0058740 16 72617758
MARC0036136 16 72618505
MARC0034272 16 72628556
ASGA0095399 16 72638056
ALGA0117882 16 73858488
ALGA0115934 16 73917363
ASGA0085079 16 74339090
ALGA0112393 16 75295298
MARC0086534 16 75405420
ASGA0089165 16 76092000
ASGA0092460 16 76726968
MARC0037737 16 78291885
MARC0014111 16 78515988
ASGA0105680 16 78516013
ALGA0117238 16 78516091
ASGA0100074 16 78541174
ALGA0118262 16 78542158
ASGA0101720 16 78658480
ASGA0098194 16 78658480
ASGA0105318 16 78851138
MARC0060421 16 78851138
ALGA0106375 16 78851138
ALGA0113753 16 78851138
ALGA0106517 16 78868436
ALGA0109858 16 78868436
ALGA0117963 16 79834213
MARC0018217 16 82287233
ASGA0105259 16 82331143
ASGA0104009 16 82450756
MARC0018827 16 82451767
ASGA0083986 16 82481378
ASGA0096771 16 85240153
MARC0092938 16 85899846
MARC0014985 17 259130
ASGA0092771 17 323832
ALGA0123740 17 375583
ALGA0102478 17 390236
SIRI0001381 17 391317
ASGA0106200 17 679636
ASGA0083543 17 693689
ALGA0110339 17 693983
ASGA0091720 17 874983
MARC0016154 17 879269
MARC0074385 17 992522
H3GA0052684 17 1456827
MARC0036694 17 6064222
MARC0054130 17 6915519
MARC0081964 17 10650516
ALGA0110560 17 10656988
ASGA0093981 17 10788252
ALGA0103068 17 10788323
ALGA0106269 17 11015352
ASGA0104125 17 11025508
ALGA0104673 17 11208731
ALGA0104609 17 11208783
ASGA0082821 17 11208897
MARC0010081 17 11208897
MARC0082786 17 11210656
SIRI0000488 17 11210741
ASGA0091190 17 11211185
ASGA0095017 17 11211261
ASGA0094788 17 11571619
ALGA0124189 17 12688643
ALGA0104780 17 12708143
ALGA0109730 17 12709078
ASGA0103670 17 12709252
MARC0057366 17 12746602
ASGA0099776 17 12746614
MARC0065474 17 12746623
ASGA0094643 17 12747030
MARC0061208 17 13025602
MARC0061210 17 13025612
ALGA0121804 17 13375389
MARC0053007 17 15807201
MARC0036260 17 23721950
MARC0112010 17 26074498
MARC0074693 17 26735207
ALGA0114057 17 26808555
MARC0085673 17 27124441
MARC0030901 17 27125280
ASGA0100679 17 27290529
ALGA0112988 17 28209304
MARC0059178 17 31558271
MARC0009807 17 32307460
MARC0057592 17 34983634
H3GA0055279 17 34983635
MARC0086557 17 34983638
ALGA0117649 17 34983651
SIRI0000527 17 35881487
MARC0036702 17 37349399
MARC0021504 17 37593409
MARC0025515 17 37594276
ALGA0108125 17 41216817
ASGA0103656 17 43830153
DIAS0000157 17 43830155
H3GA0054752 17 43830161
ALGA0122866 17 48185387
ALGA0107264 17 48203398
ASGA0089939 17 49734701
MARC0021163 17 49766602
MARC0050844 17 50098523
ALGA0108241 17 52042459
ASGA0084133 17 55108077
ALGA0118682 17 56763242
ASGA0093858 17 56842815
ASGA0092544 17 56842815
ASGA0082146 17 57792710
MARC0027512 17 67620417
ASGA0094916 17 68591327
ALGA0122213 18 846740
MARC0014151 18 848358
ALGA0114629 18 981158
MARC0015836 18 1469265
ALGA0107150 18 3935816
MARC0087300 18 3935816
M1GA0024225 18 3936143
ASGA0099658 18 3951792
MARC0095672 18 4111664
ASGA0083213 18 4566966
ALGA0108512 18 4647084
M1GA0026924 18 4775115
MARC0099760 18 6984013
ALGA0123685 18 7433555
ALGA0112134 18 7782463
ASGA0090634 18 7792250
ASGA0100901 18 7921523
ASGA0105216 18 8133093
MARC0040350 18 8409315
MARC0105898 18 8410733
ASGA0095095 18 8689902
MARC0036375 18 9915512
ALGA0105317 18 10860541
CASI0007931 18 12100860
ALGA0103156 18 14244841
MARC0063802 18 17687685
MARC0082866 18 18715642
M1GA0024139 18 19365782
MARC0003911 18 19424061
H3GA0053093 18 20174196
H3GA0053092 18 20175292
MARC0057553 18 21029173
DIAS0000514 18 33975516
ASGA0096565 18 40333271
CASI0009039 18 41116342
ASGA0087326 18 42262634
ALGA0103651 18 43577421
ASGA0096431 18 49036387
MARC0086048 18 49039109
ALGA0117244 18 49110034
ALGA0116849 18 49110039
ASGA0099573 18 50441360
ASGA0089415 18 50441581
H3GA0053826 18 51416108
ALGA0114458 18 52598450
ALGA0109092 18 53239940
MARC0039133 18 53239940
ASGA0105230 18 53239940
DIAS0001498 18 53239940
ALGA0106305 18 53239940
ALGA0119274 18 53239940
ASGA0085673 18 53374610
ALGA0119061 18 53381504
ALGA0104917 18 56438231
ALGA0122617 18 60715799
