# Supplementary material for: High-resolution autosomal radiation hybrid maps of the pig genome and their contribution to the genome sequence assembly
Source: BMC Genomics. 2012 Nov 15;13:585. doi: 10.1186/1471-2164-13-585 (PMC3499281; doi:10.1186/1471-2164-13-585)
Supplement: Additional file 5 — Predicted positions on the pig genome for 1328 scaffolds. This file contains a predicted chromosome and location in base pairs for 1328 scaffolds currently unplaced on the pig genome. This files contains only the Tentatives scaffolds (see details in the main text). [file 1471-2164-13-585-S5.txt]

scaffold Pssc Pleft Pright posCompGen Sleft Sright size q_size bsynt0 status
GL894771.1 1 483528 483528 -1 -1 -1 25208 553 human6 NOSYNT
GL895154.1 1 3169018 3169018 3372435 13260199 1782824 30263 279 human6 NOINFO
GL894063.1 1 3187536 3187536 3245485 13260199 1782824 32510 840 human6 VALID
GL894484.2 1 6969347 6969347 7281713 13260199 1782824 19001 4335 human6 SSCVALID
GL894587.2 1 9513067 9513067 10185018 13260199 1782824 101952 2787 human6 VALID
GL892762.1 1 9513067 9513067 10131838 13260199 1782824 2530 183 human6 SSCVALID
GL894964.1 1 10595217 10595217 10872688 13260199 1782824 13196 318 human6 VALID
GL895727.1 1 10618734 10618734 10979297 13260199 1782824 7898 291 human6 VALID
JH118919.1 1 11561288 12121077 12383111 13260199 1782824 308407 39496 human6 VALID
GL893785.2 1 11782028 11782028 15815880 13260199 308882300 92163 13366 human6 VALID
JH118469.1 1 13099533 13099533 13625719 13260199 1782824 446690 62626 human6 VALID
GL895346.1 1 17567797 17567797 17527347 22215897 13957189 14318 1011 human6 VALID
GL896601.1 1 17602710 17602710 -1 -1 -1 156 0 NA NOINFO
GL893892.1 1 17603224 17603224 17499654 22215897 13957189 19695 1851 human6 SSCVALID
GL895909.1 1 17848925 17848925 -1 -1 -1 2543 0 NA NOINFO
GL894588.1 1 17850724 17850724 17784522 22215897 13957189 47614 3532 human6 SSCVALID
GL892502.1 1 17891201 17891201 17738862 22215897 13957189 3680 103 human6 VALID
GL892886.1 1 17893843 17893843 17593370 22215897 13957189 38641 2986 human6 VALID
GL895472.1 1 18022484 18022484 17905671 22215897 13957189 15139 625 human6 SSCVALID
GL893729.1 1 18022996 18022996 17933578 22215897 13957189 9970 369 human6 VALID
JH118480.1 1 20068292 20068292 19950750 22215897 13957189 104459 17415 human6 VALID
GL892277.2 1 23046707 23046707 23172897 25216911 23159093 120366 16335 human6 SSCVALID
GL893872.2 1 29445947 29445947 29425545 50350154 26091640 72281 8125 human6 VALID
JH118907.1 1 30580614 30580614 30731749 50350154 26091640 19675 3422 human6 VALID
GL894046.2 1 30925610 30925610 30758593 50350154 26091640 55288 7290 human6 VALID
GL894116.2 1 34030149 34030149 34278937 50350154 26091640 50265 4401 human6 VALID
JH118716.1 1 35438504 35438504 35775183 50350154 26091640 105846 10954 human6 VALID
GL895303.2 1 35872761 35872761 36250329 50350154 26091640 39032 4759 human6 VALID
GL894048.1 1 35872782 35872782 36299536 50350154 26091640 41653 3652 human6 VALID
GL895452.1 1 35981476 35981476 36337595 50350154 26091640 14446 792 human6 VALID
GL894578.1 1 36080828 36080828 36512245 50350154 26091640 140573 18206 human6 VALID
GL895835.1 1 37664468 37664468 38323648 50350154 26091640 10210 1679 human6 VALID
GL895637.2 1 41795112 41795112 42317948 50350154 26091640 30221 3510 human6 VALID
GL894833.2 1 43336618 43336618 43620475 50350154 26091640 66996 8502 human6 SSCVALID
GL893584.1 1 44616908 44616908 44936394 50350154 26091640 73085 7846 human6 VALID
GL894080.1 1 45035975 45035975 45016508 50350154 26091640 63054 8379 human6 SSCVALID
JH118871.1 1 45209214 45209214 45507158 50350154 26091640 115974 10671 human6 SSCVALID
GL895604.1 1 50545028 50545028 50726915 50420422 52433310 19004 1404 human6 VALID
JH118933.1 1 51320537 51320537 50915273 22215897 52433310 180154 14236 human6 VALID
GL895920.2 1 53518562 53518562 269641059 267452282 308882300 289063 11024 human6 VALID
JH118853.1 1 66953296 66953296 67257191 59360269 70068726 134269 21303 human6 VALID
JH118505.1 1 73996969 73996969 74136811 70875539 92513331 191002 50264 human6 VALID
JH118718.1 1 74029257 74029257 74077668 165358691 92513331 331513 74670 human6 VALID
JH118404.1 1 74843300 74843300 73771337 22215897 92513331 120543 16138 human6 VALID
GL893951.2 1 76526956 76526956 114583322 267452282 92513331 51637 6129 human2 VALID
GL895516.1 1 78116903 78116903 78365376 70875539 92513331 11662 556 human6 VALID
GL894097.2 1 81141081 81141081 81151804 70875539 92513331 86842 5892 human6 VALID
JH118738.1 1 82655117 82749709 84200916 25216911 92513331 128094 24084 human6 VALID
GL892700.1 1 83683509 83683509 84021796 70875539 92513331 15637 1431 human6 VALID
GL894055.2 1 85056933 85056933 85489076 70875539 92513331 75856 7198 human6 VALID
GL894279.1 1 86572859 86572859 86900629 70875539 92513331 24478 678 human6 SSCVALID
GL894719.1 1 86572871 86572871 86872930 70875539 92513331 46396 3710 human6 VALID
GL895121.2 1 86572886 86572886 86960413 70875539 92513331 46102 3820 human6 VALID
JH118472.1 1 89855689 89855689 89473905 70875539 92513331 85059 9633 human6 VALID
GL895811.2 1 104747639 104747639 104576590 104017601 116399325 88402 11309 human18 SSCVALID
GL895332.1 1 129385631 129385631 129363891 152572320 117632011 41932 1112 human15 SSCVALID
GL893600.1 1 133818856 133818856 133532811 152572320 117632011 35753 1823 human15 VALID
GL894608.1 1 145720505 145720505 145675090 152572320 117632011 17789 1657 human15 VALID
GL894047.2 1 157286095 157286095 156898093 158009709 156078156 31461 6270 human15 VALID
GL893381.1 1 157356888 157356888 157077728 158009709 156078156 28402 1509 human15 VALID
GL892738.2 1 157359274 157359274 157035688 158009709 156078156 45556 3439 human15 SSCVALID
GL892844.1 1 157404613 157404613 157196278 158009709 156078156 15754 157 human15 NOINFO
GL893318.1 1 157414977 157414977 157449053 158009709 156078156 23045 741 human15 VALID
GL895722.1 1 157433519 157433570 157470726 158009709 156078156 27046 843 human15 VALID
GL893287.1 1 157433572 157433572 -1 -1 -1 10822 0 NA NOINFO
GL894227.1 1 162461426 162461525 162223204 165358691 161403458 25891 1823 human18 VALID
GL892378.2 1 162880021 162880021 163618696 165358691 161403458 176344 9683 human18 VALID
JH118760.1 1 165835260 165835260 -1 -1 -1 82226 4240 human18 NOSYNT
GL894328.1 1 167891532 168075293 168380605 178331338 167003157 123740 6439 human18 VALID
GL892226.1 1 176412213 176412213 -1 -1 -1 1237 0 NA NOINFO
GL892577.1 1 188454395 188454395 188223222 188205707 189560391 77809 9824 human15 VALID
GL895570.1 1 193946860 193946860 138140056 104017601 92513331 31471 11479 human14 VALID
GL895319.1 1 199408797 199408869 199163079 191286690 212571711 63378 9037 human14 SSCVALID
JH118455.1 1 204418499 204418499 204653118 188205707 212571711 259311 51448 human14 VALID
GL893483.1 1 212721407 212913674 -1 -1 -1 46354 5160 human15 NOSYNT
JH118799.1 1 212721976 212764164 212837495 212852665 212616900 89847 10370 human15 VALID
GL896637.1 1 228458477 228458477 -1 -1 -1 249 174 human9 NOSYNT
GL895313.1 1 234301189 234301189 234954919 238145253 228780810 34950 1177 human9 SSCVALID
JH118872.1 1 255869721 255869721 256599451 247767718 311022240 92698 13477 human9 VALID
GL894663.1 1 259628438 259628438 259807679 247767718 262751364 36568 4999 human9 VALID
GL895615.1 1 262452100 262452100 262361094 247767718 262751364 9389 2492 human9 VALID
GL895946.1 1 262458154 262611318 262411164 247767718 262751364 65506 14703 human9 VALID
GL894995.1 1 262750701 262750701 262509248 247767718 262751364 59355 10407 human9 VALID
GL894262.2 1 266127179 266127179 265764664 247767718 267229443 14297 1630 human9 VALID
GL893415.2 1 268402376 268402376 268408232 267452282 308882300 9953 533 human9 VALID
GL894326.1 1 272665045 272665045 272217250 267452282 308882300 117327 10838 human9 VALID
GL893133.2 1 276365684 276365684 275744593 267452282 308882300 80786 8655 human9 VALID
JH118529.1 1 282156734 282156734 280210180 267452282 308882300 107892 10868 human9 VALID
GL893014.2 1 282303424 282303424 280349256 267452282 308882300 110749 7922 human9 SSCVALID
JH118743.1 1 284641920 284641920 284300111 267452282 308882300 48713 4933 human9 VALID
JH118805.1 1 288993787 288993787 288453193 267452282 308882300 202172 18684 human9 VALID
JH118444.1 1 290422589 290422589 289710540 267452282 308882300 60251 7614 human9 SSCVALID
JH118412.1 1 290746759 290746759 287430404 267452282 92513331 180477 18699 human9 VALID
GL892865.1 1 291909294 291909294 291363974 267452282 308882300 162076 24670 human9 VALID
GL895771.1 1 292225776 292261846 291658180 267452282 308882300 50761 4121 human9 VALID
GL892832.1 1 292586032 292586032 292064180 267452282 308882300 9932 1017 human9 SSCVALID
JH118696.1 1 293029645 293029645 292583790 267452282 308882300 39571 5024 human9 VALID
GL896632.1 1 295827904 295827904 294297138 267452282 308882300 232 230 human9 VALID
GL892870.1 1 296048896 296048896 273746614 191286690 308882300 11217 2687 human17 VALID
GL892758.1 1 296049704 296049704 294281229 267452282 308882300 25196 3339 human9 SSCVALID
GL893602.1 1 296050028 296050028 263452492 191286690 308882300 13941 2385 human9 VALID
GL894970.2 1 296942969 296942969 294660505 267452282 308882300 66258 13449 human9 SSCVALID
GL895595.1 1 299701549 299701549 297383139 267452282 308882300 13450 922 human9 VALID
GL895138.2 1 301039518 301039518 287192045 222503074 308882300 14810 2172 human9 VALID
GL895248.2 1 301123428 301123428 298667798 267452282 308882300 31237 2047 human9 VALID
JH118459.1 1 301452500 301452500 298944689 267452282 308882300 61005 12269 human9 SSCVALID
GL895889.1 1 306946788 306946788 -1 -1 -1 1336 0 NA NOINFO
GL895926.1 1 308086662 308086662 -1 -1 -1 5389 582 human9 NOSYNT
GL894510.1 2 523469 523469 -1 -1 -1 16328 183 human11 NOSYNT
GL894778.1 2 523469 523469 -1 -1 -1 34399 1488 human11 NOSYNT
GL895129.1 2 523469 523469 -1 -1 -1 27808 55 human11 NOINFO
GL893360.2 2 1293655 1293655 1223300 12618985 924774 76162 2537 human11 VALID
GL893929.1 2 1414116 1414116 -1 -1 -1 28621 0 NA NOINFO
GL895954.1 2 2713220 2713220 -1 -1 -1 21159 43 human11 NOINFO
JH118486.1 2 5679863 5679863 5802194 12618985 924774 84245 21292 human11 SSCVALID
GL896080.1 2 6819080 6819080 -1 -1 -1 2046 0 NA NOINFO
GL895062.2 2 7468261 7468261 7578642 12618985 924774 7842 695 human11 VALID
GL894797.1 2 11022751 11022751 10972472 12618985 924774 3353 59 human11 SSCVALID
GL894263.1 2 11023881 11023881 -1 -1 -1 13248 0 NA NOINFO
GL892341.1 2 11024998 11024998 11035328 12618985 924774 20981 1421 human11 VALID
GL892994.1 2 11026050 11026050 -1 -1 -1 17960 59 human1 NOINFO
GL892425.1 2 12721903 12721903 -1 -1 -1 6694 1063 human11 NOSYNT
GL895714.1 2 13173831 13173831 -1 -1 -1 4138 0 NA NOINFO
GL895666.1 2 13178181 13178181 -1 -1 -1 9123 277 human11 NOSYNT
GL895335.1 2 13182264 13182264 -1 -1 -1 14401 995 human11 NOSYNT
GL894155.1 2 14546402 14546402 57788685 58083602 57666616 38523 1726 human11 VALID
JH118591.1 2 26682857 26682857 26545525 41735018 16086169 91884 10281 human11 VALID
GL893649.1 2 27040385 27040385 26703887 41735018 16086169 25801 4347 human11 SSCVALID
GL894724.1 2 36890387 36890387 37195436 41735018 16086169 41401 827 human11 VALID
GL893558.1 2 45489435 45489435 46051783 53250668 42298228 76225 21490 human11 VALID
GL893117.1 2 47775559 47775559 47847002 53250668 42298228 67507 4633 human11 VALID
GL892153.1 2 47874386 47874386 -1 -1 -1 532 0 NA NOINFO
GL894287.1 2 49874732 49874732 49677506 53250668 42298228 8159 276 human11 VALID
GL893304.1 2 58051334 58051334 118234081 84644235 120870620 79190 6549 human5 VALID
GL895275.1 2 58059531 58059531 48318992 53250668 42298228 67182 4381 human5 VALID
GL892930.1 2 58446842 58446842 59607949 59884730 70950004 35202 6869 human19 VALID
GL892606.2 2 59830441 59830441 -1 -1 -1 49966 6826 human19 NOSYNT
GL893931.2 2 66253748 66253748 75830899 78051981 73165890 96638 21088 human19 SSCVALID
GL892621.1 2 74185718 74185718 74539326 78051981 73165890 39249 1440 human19 SSCVALID
GL892815.1 2 74408925 74408925 77868063 122515782 73165890 70817 10364 human19 VALID
GL894010.1 2 74438234 74438234 74686694 78051981 73165890 31742 2029 human19 VALID
GL893220.1 2 79438903 79438903 -1 -1 -1 43757 1793 human19 NOSYNT
GL892362.2 2 81173774 81173774 80567541 83697541 79414986 94130 3680 human5 VALID
GL896061.1 2 82069677 82069677 82055221 83697541 79414986 4831 3233 human5 VALID
GL892184.1 2 84054717 84054717 -1 -1 -1 735 0 NA NOINFO
GL892795.1 2 84373547 84373547 -1 -1 -1 1058 0 NA NOINFO
JH118845.1 2 86656242 86656242 86951035 84644235 120870620 121372 16228 human8 VALID
JH118779.1 2 89199070 89199070 89459386 84644235 120870620 155037 16347 human5 VALID
JH118568.1 2 89724281 89724281 89811729 84644235 120870620 105113 6548 human5 VALID
GL894617.2 2 90564015 90564015 90644049 84644235 120870620 25179 2412 human5 SSCVALID
JH118701.1 2 90860996 90860996 91042126 84644235 120870620 86882 11388 human5 VALID
JH118615.1 2 101902590 101902590 101722822 84644235 120870620 121785 21556 human5 VALID
GL893065.2 2 105344300 105344300 105305002 84644235 120870620 128930 9736 human5 VALID
GL894416.1 2 106850974 106850974 105406618 84644235 120870620 27235 3766 human5 VALID
GL894503.2 2 112641483 112641483 112448520 84644235 120870620 149266 28653 human5 VALID
GL895770.1 2 113257489 113257489 113209499 84644235 120870620 15409 2239 human5 SSCVALID
GL894251.1 2 117140099 117209233 117133617 84644235 120870620 136428 41536 human5 VALID
GL894928.1 2 118754780 118754780 118679980 84644235 120870620 16585 1166 human5 VALID
GL895243.1 2 122145704 122145704 122217875 122562505 120873979 32335 3572 human5 VALID
GL894866.1 2 122254043 122254043 122260334 122562505 120873979 11727 1257 human5 VALID
GL893763.1 2 122436009 122436009 122353876 122562505 120873979 115851 20429 human5 VALID
GL893525.2 2 123300967 123300967 123273185 122515782 147457326 57675 4940 human5 VALID
GL895320.2 2 124011706 124011706 123894424 122515782 147457326 32315 2767 human5 VALID
GL895669.1 2 124201525 124201525 124236617 122515782 147457326 11354 1278 human5 VALID
GL892974.2 2 125990716 125990716 125776326 122515782 147457326 31608 2554 human5 VALID
JH118545.1 2 131851253 131851253 131330976 122515782 147457326 101137 9758 human5 VALID
GL896590.1 2 131851253 131851253 -1 -1 -1 131 0 NA NOINFO
GL892877.2 2 132717547 132717547 129867251 122515782 16086169 132304 12611 human5 VALID
GL892708.2 2 135091094 135091378 134816295 122515782 147457326 49360 4446 human5 VALID
JH118656.1 2 135783882 135783882 135795704 122515782 147457326 22095 1292 human5 VALID
GL895261.1 2 138341292 138341292 138691043 122515782 147457326 8906 387 human5 VALID
GL893028.2 2 142787555 142787555 143059102 122515782 147457326 52938 7844 human5 VALID
GL895237.2 2 142787555 142787555 140331515 122515782 79414986 41649 8720 human5 VALID
GL894653.1 2 142787555 142787555 142997384 122515782 147457326 70136 7682 human5 SSCVALID
GL892453.1 2 142787555 142787555 142897844 122515782 147457326 31783 1539 human5 VALID
JH118797.1 2 143195343 143195846 143346777 122515782 147457326 108168 8698 human5 VALID
JH118679.1 2 143795137 143931878 143992417 122515782 147457326 86195 9847 human5 SSCVALID
GL895818.1 2 143812052 143812052 143933218 122515782 147457326 14660 550 human5 SSCVALID
GL894376.2 2 149896524 149896524 149910132 148793296 154591999 67548 4233 human5 SSCVALID
GL892626.1 2 151025616 151025616 150916371 148793296 154591999 10835 859 human5 VALID
GL895451.1 2 151998437 151998437 151968985 148793296 154591999 12201 1697 human5 VALID
GL893208.1 2 153735656 153735656 153841229 148793296 154591999 15243 1019 human5 VALID
GL895729.1 2 154046723 154046746 154029276 148793296 154591999 38409 2186 human5 VALID
JH118646.1 2 154561299 154856756 154564366 148793296 154591999 104511 16553 human5 VALID
GL894087.1 2 154856756 154856756 -1 -1 -1 8685 341 human5 NOSYNT
GL895525.1 2 156129053 156202186 156221748 155397836 158490754 10300 183 human5 VALID
GL892404.2 2 156150739 156201034 156180454 155397836 158490754 80898 143 human5 NOINFO
GL894092.2 2 156332942 156332956 156368419 155397836 158490754 33878 901 human5 VALID
JH118582.1 2 156966165 156966165 156705227 155397836 158490754 361683 21852 human5 SSCVALID
GL894772.1 2 158292000 158292000 -1 -1 -1 39198 2465 human5 NOSYNT
GL895582.1 2 158292000 158292000 -1 -1 -1 46846 2601 human5 NOSYNT
GL892447.1 2 158292000 158292000 79521073 71780498 79414986 60088 11195 human5 VALID
GL893662.1 3 1959890 1959890 1910970 68112 2298929 21379 687 human7 SSCVALID
GL895188.1 3 2678082 2678082 -1 -1 -1 14195 847 human7 NOSYNT
GL892669.1 3 5158444 5158444 5004597 3013610 5320690 9481 99 human7 VALID
GL895307.1 3 5411518 5411518 -1 -1 -1 4345 0 NA NOINFO
JH118794.1 3 5536339 5536339 5822464 5287141 9715457 30319 1179 human7 SSCVALID
GL895440.1 3 5564936 5564936 114290856 130942318 106075671 26690 4066 human7 VALID
GL892347.1 3 5651018 5651018 -1 -1 -1 3844 0 NA NOINFO
GL892854.1 3 5652307 5652307 -1 -1 -1 32110 1289 human7 NOSYNT
GL894979.1 3 5669037 5669037 -1 -1 -1 2542 0 NA NOINFO
GL896612.1 3 6305813 6305813 -1 -1 -1 178 0 NA NOINFO
GL896194.1 3 6591856 6591856 6858590 3013610 9715457 36070 1245 human7 VALID
GL892273.1 3 6591877 6591877 -1 -1 -1 6327 0 NA NOINFO
GL895933.1 3 6606055 6606055 -1 -1 -1 1161 0 NA NOINFO
GL896383.1 3 6606434 6606434 6925908 5287141 9715457 9332 129 human7 VALID
GL894361.1 3 6606434 6606434 -1 -1 -1 2144 0 NA NOINFO
GL894626.1 3 6606434 6606434 -1 -1 -1 3856 0 NA NOINFO
GL895821.1 3 6653624 6653624 -1 -1 -1 4535 0 NA NOINFO
GL896614.1 3 6893338 6893338 -1 -1 -1 183 0 NA NOINFO
GL894574.1 3 8397465 8397465 8299273 5287141 9715457 83014 12193 human7 VALID
GL894037.2 3 11680293 11682192 10651117 10329130 9715457 43752 3622 human7 VALID
GL892838.2 3 11681238 11681238 63800639 105357849 60577226 71673 2306 human2 SSCVALID
GL896006.2 3 16235987 16235987 16094168 13369256 16415031 34323 1481 human7 VALID
GL895366.1 3 17397061 17397061 -1 -1 -1 4631 1506 human16 NOSYNT
GL892774.1 3 17545873 17545873 -1 -1 -1 544 0 NA NOINFO
GL894141.1 3 17545873 17545873 17653890 17483279 17668280 31717 1672 human16 VALID
GL892494.1 3 18426533 18426533 -1 -1 -1 4026 1202 human16 NOSYNT
GL892962.1 3 18452846 18452846 22130028 105357849 60577226 17377 3546 human16 VALID
GL893477.1 3 19251062 19339848 19699060 24069802 18689468 37945 2268 human16 VALID
GL894705.2 3 20946714 20946714 21009870 24069802 18689468 16389 272 human16 VALID
GL893809.1 3 22467052 22467052 -1 -1 -1 22331 0 NA NOINFO
GL892203.1 3 22538596 22538596 -1 -1 -1 871 0 NA NOINFO
GL895404.1 3 22699042 22699042 -1 -1 -1 12466 1054 human7 NOSYNT
GL892917.1 3 23077215 23077215 23027261 24069802 18689468 41310 6641 human16 VALID
GL893260.1 3 23077433 23077433 -1 -1 -1 9612 83 human3 NOINFO
GL893821.1 3 24447639 24447639 -1 -1 -1 13139 689 human16 NOSYNT
GL892736.1 3 26499377 26499377 -1 -1 -1 1189 0 NA NOINFO
GL893735.2 3 26817567 27008057 28474699 105357849 60577226 145580 15124 human16 SSCVALID
GL895186.1 3 26970410 26970410 26586005 27089299 25182757 23782 1622 human16 VALID
JH118468.1 3 26970414 26970414 26639779 27089299 25182757 68072 9590 human16 VALID
GL894597.1 3 27449703 27633097 35600304 105357849 60577226 145990 32920 human16 VALID
GL893942.1 3 27632970 27635679 -1 -1 -1 61617 4077 human16 NOSYNT
JH118682.1 3 28868656 28868700 27736213 28988623 27634005 78022 7068 human16 SSCVALID
GL895299.1 3 29061933 29061933 -1 -1 -1 8093 186 human16 NOSYNT
GL892672.1 3 29061933 29061933 -1 -1 -1 20437 133 human1 NOINFO
GL894264.1 3 29125491 29125491 -1 -1 -1 23072 2193 human16 NOSYNT
GL893316.1 3 29207999 29207999 71249499 105357849 60577226 39605 855 human3 VALID
GL895198.1 3 29684538 29684538 21004315 24069802 18689468 19935 885 human16 VALID
GL892899.1 3 29685346 29743461 -1 -1 -1 34061 1513 human16 NOSYNT
GL895897.2 3 30921139 31196892 -1 -1 -1 43321 360 human16 NOINFO
GL895118.1 3 31151819 31151819 -1 -1 -1 14275 708 human16 NOSYNT
GL895515.1 3 31160203 31160203 -1 -1 -1 7582 0 NA NOINFO
GL893953.2 3 32274538 32274538 28813872 31794810 9715457 124987 10852 human16 SSCVALID
JH118627.1 3 32887207 32888250 32835615 40704010 32799749 95029 6471 human16 SSCVALID
GL893164.2 3 34238296 34238307 34631454 40704010 32799749 94110 6882 human16 SSCVALID
GL895279.1 3 35274718 35274718 -1 -1 -1 1760 0 NA NOINFO
JH118975.1 3 36117678 36117678 36305518 40704010 32799749 22464 2843 human16 SSCVALID
JH118807.1 3 36196353 36196353 36436153 40704010 32799749 210475 27682 human16 SSCVALID
GL893921.1 3 37118922 37118922 37386247 40704010 32799749 24144 2534 human16 VALID
JH118923.1 3 46389337 46389337 47058970 47584186 46161116 104963 7326 human2 VALID
JH118655.1 3 55872257 55872257 57523816 130942318 51757313 50341 10077 human2 VALID
GL894614.2 3 57770745 57770745 58620463 105357849 60577226 35258 2128 human2 VALID
GL892276.1 3 58297181 58297181 58057265 59395928 51757313 62965 4870 human2 VALID
JH118825.1 3 60739368 60739368 60718930 105357849 60577226 33696 2695 human2 VALID
GL893043.1 3 68405277 68405277 68660668 105357849 60577226 38076 3313 human2 VALID
GL892198.1 3 71062265 71062265 72056088 105357849 60577226 841 170 human2 VALID
JH118982.1 3 71573447 71573447 72691175 105357849 60577226 131457 33523 human2 SSCVALID
GL892507.1 3 75489682 75489682 -1 -1 -1 1303 0 NA NOINFO
JH118514.1 3 78183832 78183832 79598307 105357849 60577226 111739 13767 human2 SSCVALID
GL895843.2 3 78260679 78260679 79752216 105357849 60577226 6622 949 human2 VALID
GL893664.2 3 79459050 79460050 80818196 105357849 60577226 43160 8003 human2 SSCVALID
GL893400.2 3 80128958 80128958 81302374 105357849 60577226 107120 19589 human2 SSCVALID
GL894406.2 3 82215834 82215834 -1 -1 -1 13819 0 NA NOINFO
GL894216.2 3 82217224 82217224 83355279 105357849 60577226 29711 4457 human2 VALID
GL894258.1 3 101844326 101844326 101644012 105357849 60577226 8664 1652 human2 VALID
GL894268.1 3 103918690 103918690 103907167 105357849 60577226 9113 643 human2 SSCVALID
GL893861.1 3 106358617 106358617 106337311 130942318 106075671 38582 5952 human2 SSCVALID
JH118658.1 3 107164102 107164102 107149489 130942318 106075671 179941 19408 human2 VALID
GL893411.2 3 108534841 108534841 108410982 130942318 106075671 108425 9191 human2 VALID
GL894273.2 3 113875635 113875635 113516774 130942318 106075671 44647 6161 human2 VALID
GL895786.2 3 113875984 113875984 113570275 130942318 106075671 14396 1291 human2 VALID
JH118557.1 3 114834458 114860413 115086816 130942318 106075671 92833 9308 human2 VALID
GL895918.1 3 115073297 115073297 115439909 130942318 106075671 2679 138 human2 VALID
GL892835.1 3 115073298 115073298 115452955 130942318 106075671 8333 694 human2 VALID
GL893019.2 3 115169911 115173771 115553468 130942318 106075671 73044 3850 human2 VALID
GL895757.1 3 115715240 115715240 -1 -1 -1 2258 0 NA NOINFO
GL894984.1 3 118384772 118384772 118463973 130942318 106075671 15929 2400 human2 VALID
GL895079.1 3 118957532 118957532 118989101 130942318 106075671 14384 2328 human2 VALID
GL895077.1 3 118957532 118957532 119040195 130942318 106075671 17814 5271 human2 SSCVALID
GL893791.1 3 118957550 118957550 119016224 130942318 106075671 19477 3348 human2 VALID
GL892518.2 3 120958052 120958052 121179708 130942318 106075671 10828 162 human2 VALID
GL893417.1 3 126860454 126860454 124495895 130942318 2298929 75629 10154 human2 VALID
GL894240.1 3 128057371 128057371 128235184 130942318 106075671 37925 4326 human2 VALID
GL892892.1 3 128057389 128057389 128141787 130942318 106075671 71881 5935 human2 VALID
GL892188.1 3 131037342 131037342 -1 -1 -1 756 0 NA NOINFO
GL894158.1 3 131468090 131468090 131312522 140938660 131300644 62990 3812 human2 VALID
GL894091.2 3 133894607 133894607 133392113 140938660 131300644 85617 3346 human2 SSCVALID
GL893815.1 3 134757647 134757799 125270706 105357849 60577226 40764 1040 human2 VALID
GL893749.1 3 134757799 134786018 134603271 140938660 131300644 100166 2276 human2 SSCVALID
JH118759.1 3 134992006 134992006 134865711 140938660 131300644 82286 4699 human2 VALID
GL893348.1 3 134992210 134992210 134788804 140938660 131300644 55796 2539 human2 VALID
JH118609.1 3 137757897 137758045 137541538 140938660 131300644 98022 6198 human2 SSCVALID
GL894730.2 3 139456325 139636668 137829405 140938660 32197027 297078 11400 human2 VALID
GL892915.1 3 141910487 141910487 -1 -1 -1 28343 1316 human2 NOSYNT
GL894148.2 4 1342799 1342799 -1 -1 -1 19403 185 human8 NOINFO
GL895939.1 4 1536763 1536763 -1 -1 -1 31317 896 human8 NOSYNT
GL893605.1 4 1720782 1720782 -1 -1 -1 41877 1460 human8 NOSYNT
GL895718.2 4 2151620 2151620 -1 -1 -1 87440 2467 human8 NOSYNT
GL895215.1 4 2380625 2380625 -1 -1 -1 20067 549 human8 NOSYNT
JH118541.1 4 6284982 6284982 6880860 86594338 3513515 210102 13277 human8 VALID
GL893076.2 4 9127213 9127213 10001427 86594338 3513515 291587 21426 human8 VALID
GL895827.2 4 9628592 9628592 10631655 86594338 3513515 33251 974 human8 VALID
GL895677.2 4 14871932 14871932 16077395 86594338 3513515 153612 21637 human10 VALID
GL894753.2 4 14914484 14914484 16148079 86594338 3513515 34413 3534 human8 SSCVALID
GL893309.2 4 15519505 15519505 16766385 86594338 3513515 41780 3952 human8 SSCVALID
GL892307.1 4 16011452 16011452 17362169 86594338 3513515 3926 277 human8 VALID
GL892631.1 4 16101996 16101996 -1 -1 -1 970 0 NA NOINFO
GL893283.2 4 19432603 19432603 20442426 86594338 3513515 167407 20532 human8 SSCVALID
GL892487.1 4 30494268 30494268 -1 -1 -1 2317 0 NA NOINFO
GL896065.1 4 30756725 30756725 31168392 86594338 3513515 10026 1257 human8 VALID
GL895239.1 4 42158149 42425368 42054543 86594338 3513515 41143 4195 human8 VALID
JH118432.1 4 42651456 42651456 42267912 86594338 3513515 79261 9779 human8 SSCVALID
GL895977.2 4 47948530 47948530 46783613 86594338 3513515 30168 3248 human6 VALID
GL893850.1 4 59723423 59723423 56051632 86594338 3513515 10060 1026 human8 VALID
GL893852.2 4 60145019 60145019 62558568 143461236 3513515 98412 9819 human8 VALID
GL895337.1 4 60159079 60318578 56625479 86594338 3513515 52409 2199 human8 SSCVALID
JH118942.1 4 66722594 66722594 62747329 86594338 3513515 48267 3094 human8 VALID
GL895484.2 4 68995369 68995369 65035931 86594338 3513515 66432 4597 human8 SSCVALID
JH118951.1 4 75985006 76427109 72853783 108637083 87713912 479775 77408 human8 VALID
GL893859.2 4 83458123 83458123 81015598 86594338 3513515 76343 7460 human8 VALID
GL892332.2 4 84890664 84895500 83571641 86594338 3513515 341956 38547 human8 VALID
GL893860.2 4 85556469 85556469 84495817 86594338 3513515 146612 6465 human8 SSCVALID
JH118966.1 4 85681172 85794618 85525129 86594338 3513515 497305 14894 human8 VALID
GL894624.2 4 89579975 89579975 89564201 108637083 87713912 179686 13807 human1 VALID
GL893000.2 4 92183099 92183099 92419322 108637083 87713912 214308 25057 human1 VALID
GL894126.2 4 95904261 95944340 96062663 108637083 87713912 62080 7316 human1 VALID
GL892743.1 4 104249711 104249711 104201215 108637083 87713912 1704 39 human1 VALID
GL894820.2 4 106442869 106442869 106404554 108637083 87713912 187009 24311 human1 VALID
GL896079.2 4 107635052 107635052 117311406 108637083 87713912 31033 2058 human1 VALID
GL895304.1 4 108572040 108572040 117283660 108637083 87713912 23307 3307 human1 VALID
GL893398.2 4 110653819 110653819 110427081 110482882 109494312 83789 13965 human1 VALID
GL895208.1 4 111840879 111840879 111815422 125789101 110727095 9735 887 human1 VALID
GL894828.2 4 112245101 112303563 112301818 125789101 110727095 71323 7740 human1 VALID
GL894313.1 4 112356800 112356801 110358264 125789101 3513515 39655 3260 human1 VALID
GL894293.1 4 112356801 112356801 112417620 125789101 110727095 19943 2292 human1 VALID
GL893090.2 4 115233330 115233330 115220832 125789101 110727095 40350 2897 human1 VALID
JH118452.1 4 115463945 115463945 115356184 125789101 110727095 16788 3376 human1 VALID
GL896658.1 4 120975201 120975201 -1 -1 -1 302 0 NA NOINFO
GL896603.1 4 120975238 120975238 -1 -1 -1 161 0 NA NOINFO
GL892206.1 4 121031819 121031819 -1 -1 -1 923 0 NA NOINFO
GL892169.1 4 121032596 121032596 -1 -1 -1 626 0 NA NOINFO
GL893742.2 4 125955696 125955696 -1 -1 -1 36802 2947 human1 NOSYNT
GL893302.1 4 128457006 128457006 128540676 143461236 126589378 8629 788 human1 VALID
GL893226.1 4 128565752 128762020 127818772 143461236 3513515 128915 14383 human1 VALID
GL895788.1 4 128764131 128764131 128926814 143461236 126589378 39619 5230 human1 VALID
JH118878.1 4 135286137 135286137 135899869 143461236 126589378 147010 10920 human1 VALID
GL893537.1 4 135822691 135822691 137031520 143461236 126589378 22848 1731 human1 SSCVALID
GL895151.1 4 136047576 136047576 137092711 143461236 126589378 29924 2140 human1 SSCVALID
GL895731.1 4 136065107 136065107 137119912 143461236 126589378 15697 1585 human1 VALID
GL895982.1 4 138632507 138632507 138925491 143461236 126589378 7281 79 human1 SSCVALID
GL893928.1 5 170784 170784 -1 -1 -1 17694 333 human22 NOSYNT
GL894762.1 5 170836 170836 -1 -1 -1 4113 0 NA NOINFO
GL896654.1 5 171195 171195 -1 -1 -1 293 0 NA NOINFO
GL896651.1 5 289157 289157 -1 -1 -1 281 0 NA NOINFO
GL893573.1 5 2554706 2554706 2551914 9186941 423868 55137 2001 human22 VALID
GL894144.1 5 3962262 3962277 4340538 9186941 423868 37564 4047 human22 SSCVALID
GL894125.1 5 3962262 3962277 4303818 9186941 423868 47192 2685 human22 VALID
GL895870.2 5 4290700 4290700 4486819 9186941 423868 43455 7196 human22 VALID
GL892208.1 5 6306441 6306441 6678168 9186941 423868 930 296 human22 VALID
GL892204.1 5 6491524 6491524 -1 -1 -1 909 0 NA NOINFO
GL896655.1 5 6491546 6491546 -1 -1 -1 293 0 NA NOINFO
GL894901.1 5 9702686 9702686 -1 -1 -1 698 203 human22 NOSYNT
JH118960.1 5 10735531 10735531 1622322 9186941 423868 249599 14008 human22 VALID
GL893904.1 5 11785562 11785562 -1 -1 -1 6919 290 human22 NOSYNT
GL895938.2 5 14117329 14117329 14090523 14619367 12401781 8922 581 human12 VALID
JH118554.1 5 16021128 16205790 15964661 14924435 16250550 96899 16048 human12 VALID
GL892510.1 5 16436502 16436504 -1 -1 -1 5230 788 human12 NOSYNT
GL892118.1 5 17152682 17152682 -1 -1 -1 428 0 NA NOINFO
GL896648.1 5 17717840 17717840 -1 -1 -1 278 0 NA NOINFO
GL892797.1 5 17718271 17718271 18032225 17214041 18157432 2566 726 human12 VALID
GL892233.1 5 17986251 17986251 18046290 17214041 18157432 1808 703 human12 VALID
GL894107.2 5 20715234 20715234 -1 -1 -1 19567 112 human12 NOINFO
GL894946.1 5 22291830 22291830 -1 -1 -1 3510 0 NA NOINFO
GL892194.1 5 22837575 22837575 21621685 20792107 43057490 811 267 human12 VALID
GL893031.2 5 22917907 22917907 23819671 20792107 66630081 44465 23825 human12 VALID
GL894436.1 5 22944914 22944914 -1 -1 -1 8485 0 NA NOINFO
GL895994.1 5 25070619 25070619 23911733 20792107 43057490 71876 18772 human12 SSCVALID
GL892880.1 5 28831763 29605424 28481992 20792107 47009855 190546 25289 human12 VALID
GL892609.1 5 31605702 31605702 30371186 20792107 43057490 4873 603 human12 VALID
GL895389.1 5 31925219 31925219 30874175 20792107 43057490 1063 227 human12 SSCVALID
GL895779.1 5 32094772 32094772 30900729 20792107 43057490 4012 1224 human12 VALID
JH118649.1 5 33230914 33230914 32080190 20792107 43057490 268821 48464 human12 VALID
JH118939.1 5 33346288 33346288 32848536 109649905 47009855 202297 51236 human12 VALID
GL894868.1 5 34455139 34455139 33309928 20792107 43057490 24498 3710 human12 SSCVALID
GL892339.1 5 35168970 35168970 34449579 20792107 43057490 15062 2024 human12 SSCVALID
JH118803.1 5 35518165 35518165 35220192 20792107 66630081 294855 42369 human12 VALID
GL893367.1 5 44206297 44206297 44331875 46069104 43607246 4326 239 human12 VALID
GL895594.1 5 51664637 51664637 51056253 62864854 47009855 30878 1994 human12 VALID
GL895720.1 5 52513859 52513859 51831518 62864854 47009855 8882 1600 human12 VALID
GL893637.1 5 54694028 54694028 54106064 62864854 47009855 66693 4615 human12 VALID
GL894609.1 5 65680180 65680180 -1 -1 -1 356 0 NA NOINFO
GL894257.1 5 67078238 67079873 66923940 69735237 66630081 60946 1329 human12 VALID
GL892200.1 5 67080757 67080757 -1 -1 -1 862 0 NA NOINFO
GL896607.1 5 67120967 67120967 -1 -1 -1 164 0 NA NOINFO
GL895432.1 5 67122484 67122484 67179983 69735237 66630081 7578 178 human12 VALID
GL895164.1 5 67160218 67160249 67248887 69735237 66630081 15054 759 human12 VALID
GL894715.1 5 67169159 67169159 67202678 69735237 66630081 40918 1903 human12 VALID
GL892515.1 5 67183150 67183150 -1 -1 -1 3949 0 NA NOINFO
GL896070.1 5 67269031 67269031 67259486 69735237 66630081 5272 520 human12 SSCVALID
JH118753.1 5 69204340 69204340 69321502 69735237 66630081 114999 7069 human12 VALID
GL892396.1 5 71792788 71792788 71870770 71735760 72595395 32156 1066 human22 VALID
GL892489.1 5 71792788 71792788 -1 -1 -1 3961 0 NA NOINFO
GL892717.2 5 71792788 71792788 73261672 71735760 82860873 35842 3413 human22 VALID
GL896594.1 5 78646348 78646348 -1 -1 -1 141 72 human12 NOSYNT
GL894824.1 5 79791837 79791837 -1 -1 -1 14106 585 human12 NOSYNT
GL892180.1 5 80959057 80959057 -1 -1 -1 698 235 human12 NOSYNT
JH118849.1 5 85076795 85076795 84927534 98139016 82860873 53469 7020 human12 VALID
GL895996.1 5 88648230 88648230 88285915 98139016 82860873 19873 1379 human12 VALID
GL893639.1 5 91705501 91705501 91449484 98139016 82860873 17337 530 human12 VALID
GL892720.1 5 93902505 93903337 94153049 98139016 82860873 1072 147 human12 VALID
GL892222.1 5 94712131 94712131 -1 -1 -1 1203 0 NA NOINFO
GL892416.1 5 96238846 96238846 96258297 98139016 82860873 8700 611 human12 VALID
GL894983.1 5 97834596 97834596 97818779 98139016 82860873 5064 131 human12 VALID
GL892772.2 5 97835045 97835045 97764027 98139016 82860873 109089 10986 human12 VALID
GL894332.1 5 97835106 97835106 97830547 98139016 82860873 12008 614 human12 VALID
GL894700.2 5 97986939 97986939 97936460 98139016 82860873 159485 24160 human12 VALID
GL895520.1 5 102916563 102916563 102866208 105736097 98922201 8749 706 human12 VALID
GL895272.2 5 102920902 102920902 103102057 105736097 98922201 63113 4412 human12 VALID
GL892232.1 5 104011718 104011718 104126201 105736097 98922201 1675 60 human12 VALID
GL892202.1 5 104012057 104012057 -1 -1 -1 868 0 NA NOINFO
GL892716.1 5 104012057 104012057 104045395 105736097 98922201 5288 554 human12 SSCVALID
GL892159.1 5 104012057 104012057 -1 -1 -1 565 0 NA NOINFO
GL892115.1 5 104012077 104012077 -1 -1 -1 413 0 NA NOINFO
GL892107.1 5 104012088 104012088 104130082 105736097 98922201 383 112 human12 VALID
GL892238.1 5 104138440 104138440 104140850 105736097 98922201 1916 488 human12 SSCVALID
GL892223.1 5 104139163 104139163 -1 -1 -1 1212 0 NA NOINFO
GL892178.1 5 105862169 105862169 -1 -1 -1 686 0 NA NOINFO
GL895544.1 5 105888167 105888406 -1 -1 -1 20214 1611 human12 NOSYNT
GL896620.1 5 105903403 105903403 -1 -1 -1 192 116 human12 NOSYNT
GL894483.1 5 108462492 108462492 108257050 109649905 106489335 7114 451 human12 VALID
GL893769.1 6 1805435 1806393 -1 -1 -1 52796 518 human16 NOINFO
JH118451.1 6 1807265 1807265 2350255 4516229 1751002 99422 5964 human16 VALID
GL892570.2 6 3201134 3201134 3219006 4516229 1751002 183830 7317 human16 VALID
JH118508.1 6 4497317 4497317 4411884 4516229 1751002 105137 4564 human16 SSCVALID
GL893549.2 6 5269776 5269776 143667012 154958732 138236441 50693 5261 human16 VALID
JH118671.1 6 6549941 6549941 6695127 6926066 5686196 28331 5577 human16 VALID
GL894209.2 6 7054405 7054405 -1 -1 -1 62047 3677 human16 NOSYNT
GL894808.1 6 7415030 7415065 -1 -1 -1 10335 1030 human16 NOSYNT
JH118737.1 6 7415051 7425789 -1 -1 -1 90731 7492 human16 NOSYNT
GL894337.1 6 7415143 7430574 -1 -1 -1 12681 669 human16 NOSYNT
GL894738.1 6 7425787 7425787 -1 -1 -1 17097 253 human16 NOSYNT
GL893932.1 6 7425835 7425835 -1 -1 -1 32449 2029 human16 NOSYNT
GL896641.1 6 7705888 7705888 -1 -1 -1 259 79 human16 NOSYNT
JH118828.1 6 8105074 8105074 7948556 13131139 7772814 87626 8101 human16 SSCVALID
GL894185.1 6 8933914 8993719 8658699 13131139 7772814 86274 11900 human16 VALID
GL894905.2 6 9368108 9368108 8948299 13131139 7772814 33838 4662 human16 VALID
GL893500.1 6 9462740 9463608 9043011 13131139 7772814 114619 10229 human16 VALID
GL895809.2 6 9462789 9462789 9129662 13131139 7772814 24276 3426 human16 VALID
GL892156.1 6 9653118 9653118 -1 -1 -1 545 0 NA NOINFO
GL893454.2 6 10239974 10239974 10001524 13131139 7772814 72916 3211 human16 SSCVALID
GL896582.1 6 10590529 10590529 -1 -1 -1 114 0 NA NOINFO
GL892946.2 6 11064057 11064057 11180765 13131139 7772814 251245 28222 human16 SSCVALID
GL893696.2 6 12559118 12559118 12551955 13131139 7772814 55287 1983 human16 VALID
GL893691.1 6 13013009 13013009 -1 -1 -1 16262 856 human16 NOSYNT
GL894187.1 6 13376333 13407237 -1 -1 -1 42667 8033 human16 NOSYNT
GL892888.1 6 13626308 13627717 -1 -1 -1 68569 7095 human16 NOSYNT
GL894321.1 6 14243746 14243746 44970700 13875823 16072111 122347 11329 human16 VALID
GL892448.1 6 14244743 14244743 -1 -1 -1 4523 182 human16 NOSYNT
JH118898.1 6 14560130 14560130 16357025 13875823 84688945 153184 28033 human16 VALID
GL895635.1 6 14677875 14677875 14678176 13875823 16072111 8401 205 human16 VALID
GL893150.1 6 14677875 14677875 14599029 13875823 16072111 132013 27901 human16 VALID
GL893064.1 6 14677875 14677875 14713738 13875823 16072111 71353 11379 human16 SSCVALID
GL894629.1 6 15063818 15063818 15118314 13875823 16072111 70843 9035 human16 VALID
GL893581.2 6 15152492 15161546 16120755 137470228 16072111 170039 35992 human16 VALID
GL895726.2 6 15354772 15354772 15489790 13875823 16072111 13277 2748 human16 VALID
GL896077.2 6 15673737 15673737 15528056 13875823 16072111 29994 9710 human16 VALID
GL892841.1 6 16098550 16098571 43878194 13875823 16122913 174307 21497 human16 VALID
GL895777.1 6 16301609 16301609 -1 -1 -1 5181 272 human16 NOSYNT
GL895865.1 6 16363570 16472440 -1 -1 -1 45869 2698 human16 NOSYNT
GL895646.1 6 16375923 16375923 -1 -1 -1 2095 245 human16 NOSYNT
GL895613.1 6 16471677 16471677 -1 -1 -1 12332 799 human16 NOSYNT
GL895535.1 6 16471698 16471698 -1 -1 -1 17269 1371 human16 NOSYNT
GL894813.1 6 16472551 16472551 -1 -1 -1 7624 490 human16 NOSYNT
GL894339.1 6 17418194 17507978 -1 -1 -1 92010 17370 human16 NOSYNT
GL895724.1 6 17418921 17418921 -1 -1 -1 3573 0 NA NOINFO
GL895201.1 6 17418921 17420865 -1 -1 -1 8136 1575 human16 NOSYNT
GL895953.1 6 17419301 17511686 -1 -1 -1 10299 0 NA NOINFO
GL895652.1 6 17419454 17419454 -1 -1 -1 3721 419 human16 NOSYNT
GL894173.1 6 17419454 17419454 -1 -1 -1 14104 938 human16 NOSYNT
GL894265.1 6 17419658 17423686 -1 -1 -1 17715 2200 human16 NOSYNT
GL895453.1 6 17421290 17423295 -1 -1 -1 5261 308 human16 NOSYNT
GL893072.1 6 17423234 17423234 -1 -1 -1 29982 2323 human16 NOSYNT
GL892654.1 6 21519632 21519632 -1 -1 -1 9105 1280 human16 NOSYNT
GL894238.2 6 21673344 21673344 21701263 21363526 26266567 149898 15840 human16 VALID
GL895880.1 6 22198777 22373755 22334652 21363526 26266567 189913 19210 human16 VALID
GL894565.1 6 24163716 24253425 24076395 21363526 26266567 31724 3068 human16 VALID
GL893319.1 6 24874492 24874492 24949136 21363526 26266567 35556 6052 human16 VALID
GL892852.1 6 24874551 24874551 24669411 21363526 26266567 26364 1724 human16 VALID
GL895469.1 6 25187070 25187070 25103346 21363526 26266567 13603 1417 human16 VALID
GL894786.1 6 25187071 25187071 25123123 21363526 26266567 27586 2743 human16 VALID
JH118995.1 6 25423865 25423865 25632743 21363526 26266567 85333 20171 human16 VALID
GL896204.1 6 25547010 25547010 25227268 13131139 7772814 93355 28184 human16 VALID
GL894272.1 6 27766649 27766649 -1 -1 -1 65239 12723 human16 NOSYNT
GL893606.1 6 27767312 27767312 27611363 27924761 26608619 27309 6392 human16 VALID
GL893684.1 6 28673149 28673323 28762430 33288408 28446028 21949 9358 human16 VALID
GL893218.1 6 29566549 29566549 29644585 33288408 28446028 97090 10620 human3 VALID
GL895706.2 6 29567753 29567753 29531759 33288408 28446028 32146 4345 human16 VALID
GL895508.1 6 29579941 29579941 29730732 33288408 28446028 12473 1966 human16 SSCVALID
GL895306.1 6 30017234 30017234 30037683 33288408 28446028 4176 1205 human16 VALID
GL892450.1 6 30446356 30465687 30646997 33288408 28446028 26434 2811 human16 VALID
GL895265.1 6 30446680 30446680 30662230 33288408 28446028 22776 1289 human16 VALID
GL895235.1 6 30446746 30446793 30691332 33288408 28446028 78921 7502 human16 VALID
GL895152.1 6 30748781 30748781 30812561 33288408 28446028 150364 21525 human16 SSCVALID
GL894499.1 6 31198579 31208002 31647793 33288408 28446028 78145 6269 human16 VALID
GL894650.2 6 32094736 32094736 32544116 33288408 62465425 249970 26853 human16 VALID
GL892119.1 6 36275305 36275305 -1 -1 -1 430 0 NA NOINFO
GL895721.1 6 37002070 37002070 -1 -1 -1 4274 0 NA NOINFO
GL892898.1 6 37002863 37002863 -1 -1 -1 22513 1921 human19 NOSYNT
GL895480.1 6 37002863 37002863 -1 -1 -1 8217 553 human19 NOSYNT
GL893994.1 6 38870220 38870220 -1 -1 -1 25522 1094 human19 NOSYNT
JH118542.1 6 40225863 40225863 -1 -1 -1 43798 1473 human19 NOSYNT
GL896042.1 6 46995504 46995504 -1 -1 -1 3024 0 NA NOINFO
GL892491.1 6 47250022 47250022 -1 -1 -1 52543 2304 human19 NOSYNT
GL894996.1 6 47251045 47251045 -1 -1 -1 2547 286 human19 NOSYNT
GL895036.1 6 47251521 47251521 -1 -1 -1 15385 2182 human19 NOSYNT
GL896623.1 6 52036038 52036038 -1 -1 -1 208 0 NA NOINFO
GL892965.1 6 52921591 52921591 -1 -1 -1 18585 0 NA NOINFO
GL895842.1 6 52922541 52922541 92313592 98718597 89512252 8694 302 human19 VALID
GL893648.1 6 52968513 52968513 -1 -1 -1 37262 227 human4 NOINFO
GL894576.1 6 52968653 52968653 72255039 13875823 89512252 73703 6839 human19 VALID
GL893160.1 6 52969792 52969792 44254574 44111794 44535602 33973 1166 human19 SSCVALID
GL894689.1 6 52969867 52969867 -1 -1 -1 6199 0 NA NOINFO
GL893418.1 6 56385929 56385929 -1 -1 -1 22420 138 human1 NOINFO
GL892228.1 6 56987140 56987140 -1 -1 -1 1320 0 NA NOINFO
GL895967.2 6 58299249 58299249 136609314 137470228 135312301 117279 14988 human1 VALID
GL893660.1 6 59863706 59863706 59960277 58385685 62465425 13662 282 human1 VALID
JH118450.1 6 60407300 60697155 60667427 58385685 62465425 423080 18961 human1 VALID
GL895287.1 6 63068577 63068577 -1 -1 -1 16659 1670 human1 NOSYNT
GL893234.1 6 63068874 63068874 15709594 13875823 16072111 29046 2178 human1 VALID
GL892749.1 6 63173994 63208684 63273295 62967942 84688945 39660 1305 human1 SSCVALID
GL893555.1 6 63633476 63706071 63616181 62967942 84688945 72648 7723 human1 VALID
GL894769.1 6 63707974 63707974 63863219 62967942 84688945 17181 1255 human1 VALID
GL893087.1 6 63707999 63707999 63999811 62967942 84688945 36238 1776 human1 VALID
GL892953.2 6 64097622 64097622 64412619 62967942 84688945 188381 13665 human1 VALID
GL896352.1 6 64222957 64222957 64582404 62967942 84688945 40716 4496 human1 VALID
GL893027.2 6 65495334 65496878 65864546 62967942 84688945 67831 6746 human1 VALID
JH118520.1 6 67456272 67475950 67861326 62967942 84688945 115491 10695 human1 VALID
GL896626.1 6 69698420 69698420 -1 -1 -1 219 0 NA NOINFO
GL894846.2 6 70840267 70840267 71314408 62967942 84688945 35919 3634 human1 SSCVALID
GL893529.2 6 71028851 71028851 71533874 62967942 84688945 25835 2179 human1 VALID
JH118726.1 6 71028886 71090898 71488945 62967942 84688945 69465 4748 human1 VALID
GL895781.1 6 71030133 71030133 71386621 62967942 84688945 19996 1686 human1 VALID
GL893245.2 6 71089664 71089664 130681289 154958732 84688945 191081 43197 human1 VALID
GL894193.1 6 71089707 71811957 71833529 62967942 84688945 83723 11443 human1 VALID
GL894937.1 6 71431001 71713333 71953037 62967942 84688945 38558 2829 human1 VALID
GL894553.1 6 71850659 71850659 72269259 62967942 84688945 22446 2753 human1 VALID
GL895142.1 6 72578053 72676408 72816902 62967942 84688945 21786 1390 human1 VALID
GL893988.2 6 73628291 74027156 58621467 62967942 84688945 125149 16533 human1 VALID
GL895417.2 6 73979431 73979431 74273782 62967942 84688945 69933 7736 human1 VALID
GL893957.1 6 74390077 74390077 75906423 154958732 84688945 80571 13252 human1 VALID
GL893271.1 6 75733461 75733461 76193768 62967942 84688945 20553 1894 human1 SSCVALID
GL895577.1 6 75733461 75733461 76076308 62967942 84688945 10753 151 human1 VALID
GL895699.1 6 75733461 75733461 76182582 62967942 84688945 11162 375 human1 VALID
JH118535.1 6 75733461 75738580 76265130 62967942 84688945 77219 5898 human1 VALID
GL895220.1 6 75733461 75733461 76208787 62967942 84688945 14082 1965 human1 VALID
GL893661.1 6 75733461 75733461 78356715 126260967 84688945 78068 22784 human1 VALID
GL894498.1 6 75738584 75738584 76222100 62967942 84688945 13847 1459 human1 VALID
GL894621.1 6 76424313 76522690 77206505 62967942 84688945 101843 10709 human1 VALID
GL894350.2 6 76522298 76522298 77325213 62967942 84688945 86346 16251 human1 VALID
GL895473.2 6 78396976 78396976 78927314 62967942 84688945 24876 4611 human1 SSCVALID
GL894631.2 6 80440649 80440649 80406897 62967942 84688945 20820 3034 human1 VALID
GL892773.2 6 80548718 80559892 81051928 62967942 84688945 96984 2796 human1 SSCVALID
GL894440.1 6 80554260 80559866 80758625 62967942 84688945 21138 244 human1 VALID
GL892531.1 6 80554397 80554397 81050787 62967942 84688945 4883 79 human1 VALID
GL894959.1 6 80559290 80564506 81200208 62967942 84688945 10851 479 human1 VALID
GL894743.1 6 82575405 82575405 83048090 62967942 84688945 21049 252 human1 VALID
GL895370.1 6 83759928 84769535 -1 -1 -1 34175 3676 human1 NOSYNT
GL893687.1 6 84212441 84246599 84214221 62967942 84688945 165075 16136 human1 SSCVALID
GL894198.1 6 84212495 84246599 84115172 62967942 84688945 72358 7188 human1 VALID
GL895284.1 6 84246599 84246599 84038231 62967942 84688945 41430 3432 human1 VALID
GL892395.1 6 85326739 85326739 -1 -1 -1 984 89 human1 NOSYNT
GL893149.1 6 85331814 85331814 117964010 154958732 89512252 31683 12234 human1 VALID
GL896104.1 6 86652237 86652237 86718256 85736904 89434732 62439 11299 human1 VALID
GL893120.1 6 86652237 86652237 86776286 85736904 89434732 65572 5862 human1 SSCVALID
GL893425.2 6 90161636 90161636 90527486 126260967 89512252 131331 5521 human18 VALID
GL894031.1 6 91162632 91882155 92055401 98718597 89512252 253766 15456 human18 VALID
GL893427.2 6 91227629 91465843 91814997 98718597 89512252 58765 4847 human18 VALID
JH118544.1 6 91405292 91503259 91689670 98718597 89512252 83053 9003 human18 SSCVALID
JH118555.1 6 91503259 91503259 91496587 98718597 89512252 115886 6531 human18 VALID
GL893293.1 6 91995503 91995503 92470796 98718597 89512252 49087 6498 human18 VALID
GL892740.1 6 92395295 92450441 -1 -1 -1 1845 0 NA NOINFO
GL894651.2 6 92410693 92450441 93032864 98718597 89512252 44654 1228 human18 VALID
GL894952.2 6 93356226 93381895 93782722 98718597 89512252 87533 9403 human18 VALID
GL894560.2 6 93449053 93449053 93983813 98718597 89512252 81448 7323 human18 VALID
GL894329.1 6 93449055 93483811 94134604 98718597 89512252 63782 5597 human18 VALID
GL894351.1 6 93449463 93834591 94178439 98718597 89512252 26204 2506 human18 VALID
GL892108.1 6 93449879 93449879 -1 -1 -1 389 0 NA NOINFO
JH118584.1 6 94413750 94413750 94781794 98718597 89512252 131575 8515 human18 VALID
GL892891.1 6 98656225 98664157 96976691 13131139 89512252 103737 10714 human18 SSCVALID
GL895066.1 6 98661384 98661384 98491722 98718597 89512252 55701 5819 human18 VALID
GL894625.1 6 99670103 99670103 99630391 98709303 114606983 52001 2738 human18 VALID
GL894132.2 6 108304944 108304946 108631186 98709303 114606983 81641 5434 human18 SSCVALID
GL894470.1 6 109829676 109829676 110379270 98709303 114606983 45412 4611 human18 VALID
GL895687.1 6 110387924 110387924 111273938 98709303 114606983 13291 1148 human18 SSCVALID
GL895782.1 6 114430241 114430241 114606836 98709303 114606983 48290 9458 human18 VALID
GL893086.1 6 115522281 115522281 115282349 115264691 116323214 65358 7973 human18 VALID
GL895013.1 6 115522281 115522281 -1 -1 -1 11619 768 human18 NOSYNT
GL893124.1 6 117648761 117648763 117706091 117455673 118988516 135849 20928 human18 VALID
GL894581.2 6 117648764 117648764 117821376 117455673 118988516 74408 14479 human18 SSCVALID
GL894770.1 6 118315854 118315854 118412896 117455673 118988516 73444 5728 human18 VALID
GL894641.1 6 118684547 118684547 118861192 117455673 118988516 41640 1722 human18 VALID
GL895900.1 6 118684644 118684644 -1 -1 -1 8127 666 human18 NOSYNT
GL895680.1 6 118694465 118694465 -1 -1 -1 21794 718 human18 NOSYNT
GL894405.1 6 118907458 118907458 -1 -1 -1 16959 423 human18 NOSYNT
GL894478.1 6 118907695 118907695 -1 -1 -1 24397 484 human18 NOSYNT
GL895817.1 6 119313333 119313333 -1 -1 -1 24562 0 NA NOINFO
GL893689.1 6 119540663 119799048 116168238 126260967 89512252 200407 41654 human1 SSCVALID
GL892793.2 6 120519511 120519511 120783140 126260967 119212057 168701 39403 human7 VALID
GL893707.2 6 121600500 121601316 121599324 126260967 119212057 143806 19834 human1 VALID
JH118723.1 6 122509768 122755290 122427069 126260967 119212057 120255 35763 human1 SSCVALID
GL894184.2 6 123852923 123852923 123900666 126260967 119212057 144666 19762 human1 VALID
GL893565.1 6 124507835 124507835 124480883 126260967 119212057 14288 1720 human1 VALID
GL895913.1 6 124508298 124508298 124572248 126260967 119212057 21553 2946 human1 VALID
GL893754.1 6 124519702 124519702 124520740 126260967 119212057 61037 9512 human1 VALID
GL892600.1 6 126330816 126330816 -1 -1 -1 5653 479 human1 NOSYNT
GL894005.2 6 126333885 126333885 126230785 126260967 119212057 36332 3516 human1 VALID
GL893724.1 6 127005646 127005646 127160491 134768274 126959923 33698 5160 human1 VALID
GL893644.1 6 127312904 127312904 127289707 134768274 126959923 23186 2612 human1 VALID
GL895640.1 6 127341400 127341400 127274722 134768274 126959923 14778 1765 human1 VALID
GL893917.1 6 128488333 128488333 128546257 134768274 126959923 19846 3889 human1 VALID
GL894504.1 6 129279010 129279010 129083636 134768274 126959923 23448 1853 human1 VALID
GL894461.1 6 132398357 132398357 132034549 134768274 126959923 93043 9822 human1 VALID
GL893844.1 6 133375932 133375932 133110664 134768274 126959923 100090 9303 human1 VALID
GL895663.1 6 133776211 133776211 133836402 134768274 126959923 22356 4829 human1 VALID
GL894290.1 6 133840338 133898538 133735850 134768274 126959923 57074 5494 human1 VALID
GL896063.1 6 133995493 133995493 133882784 134768274 126959923 80991 6588 human1 SSCVALID
GL894355.1 6 134124610 134124610 125855954 134768274 89434732 52193 4002 human1 VALID
GL894855.1 6 134527498 134527511 134416021 134768274 126959923 51901 5497 human1 VALID
GL895308.2 6 134722764 134730323 134981826 134768274 155885007 422688 50320 human1 VALID
GL892229.1 6 136153190 136153190 135963944 137470228 135312301 1374 177 human1 VALID
GL893847.1 6 136643173 136789889 136816249 137470228 135312301 71341 9899 human1 SSCVALID
GL894020.1 6 136789268 136789268 136882994 137470228 135312301 16750 3553 human1 VALID
GL896588.1 6 137430309 137430309 -1 -1 -1 126 0 NA NOINFO
GL892182.1 6 137430846 137430846 -1 -1 -1 701 167 human1 NOSYNT
GL893011.1 6 138210820 138491111 137660975 154958732 89512252 98757 11231 human1 VALID
GL894150.1 6 138429571 138429571 138535406 154958732 138236441 4000 281 human1 VALID
GL895500.1 6 138490806 138491395 138518643 154958732 138236441 18508 2031 human1 VALID
GL892164.1 6 139162817 139162817 -1 -1 -1 581 0 NA NOINFO
GL892143.1 6 139162817 139162817 -1 -1 -1 506 0 NA NOINFO
GL893269.1 6 139163728 139163728 139644095 154958732 138236441 30545 4203 human1 VALID
GL896044.1 6 139163786 139163786 139734882 154958732 138236441 35746 4736 human1 VALID
GL894892.1 6 139163833 139163833 139817973 154958732 138236441 8720 1356 human1 VALID
GL892467.1 6 139689144 139689286 140165475 154958732 138236441 51284 9626 human1 SSCVALID
GL896659.1 6 139689192 139689192 -1 -1 -1 304 0 NA NOINFO
GL892317.1 6 139689331 139689331 -1 -1 -1 5432 0 NA NOINFO
GL895755.1 6 139690372 139690372 139876560 154958732 138236441 62340 5821 human1 VALID
GL892766.1 6 139963912 139963912 140459413 154958732 138236441 33494 843 human1 VALID
GL892133.1 6 140193939 140193939 140616950 154958732 138236441 468 406 human1 VALID
GL895774.1 6 140435291 140435291 140654997 154958732 138236441 29279 3638 human1 VALID
GL892999.2 6 141473448 141473448 141816329 154958732 138236441 50478 3208 human1 VALID
GL895672.1 6 141475417 141475417 141873793 154958732 138236441 44046 5170 human1 SSCVALID
GL895180.1 6 142097341 142097341 142259423 154958732 138236441 27511 3537 human1 VALID
GL895603.2 6 142737695 142737695 142853974 154958732 138236441 85465 12826 human1 VALID
GL892158.1 6 142739641 142739641 -1 -1 -1 549 0 NA NOINFO
GL894714.1 6 143245883 143245883 143212627 154958732 138236441 27555 1906 human1 VALID
JH118816.1 6 143388302 143388302 139777507 154958732 62465425 67746 3159 human1 VALID
GL892247.1 6 144308459 144308459 143944771 154958732 138236441 14685 1911 human1 VALID
GL894077.1 6 145502608 146017566 145477606 154958732 138236441 196649 27148 human1 VALID
GL896677.1 6 145752528 145752528 -1 -1 -1 356 0 NA NOINFO
GL892794.2 6 147008403 147008403 146652873 154958732 138236441 47728 2794 human1 VALID
JH118620.1 6 147427642 147427642 143443966 154958732 26266567 148115 9692 human1 VALID
GL895158.1 6 147429791 147429791 147018515 154958732 138236441 43166 3382 human1 VALID
GL893693.1 6 149285325 149285325 149239159 154958732 138236441 67303 25743 human1 SSCVALID
GL892183.1 6 149297152 149297152 -1 -1 -1 709 0 NA NOINFO
GL896662.1 6 150541240 150541240 -1 -1 -1 311 0 NA NOINFO
GL892221.1 6 150541240 150541240 150437175 154958732 138236441 1199 209 human1 VALID
GL894874.1 6 150962748 150962748 147844076 154958732 84688945 101936 12784 human1 SSCVALID
GL892165.1 6 151732830 151732830 -1 -1 -1 594 0 NA NOINFO
GL892900.1 6 151799838 151799838 -1 -1 -1 1178 0 NA NOINFO
GL892328.1 6 151799880 151799880 152061602 154958732 138236441 25253 241 human1 NOINFO
GL894781.2 6 151824854 151824854 151834806 154958732 138236441 75836 6530 human1 VALID
GL893171.1 6 153058417 153059046 153253079 154958732 138236441 23675 1749 human1 SSCVALID
GL895352.1 6 153058499 153332086 153235120 154958732 138236441 32274 11255 human1 VALID
GL894611.1 6 155116693 155116693 -1 -1 -1 21432 3273 human1 NOSYNT
GL893777.1 6 155116727 155116727 -1 -1 -1 11689 355 human1 NOSYNT
GL894943.1 6 156434323 156523403 156486266 157542543 155885007 36943 2014 human1 VALID
GL893030.1 6 156526702 156526702 156517053 157542543 155885007 40084 1785 human1 VALID
GL892424.2 6 156825830 156825830 156828119 157542543 155885007 148281 5456 human1 VALID
GL896017.1 6 156858381 156860678 156814139 154958732 155885007 127724 9660 human1 VALID
GL893006.1 6 157283856 157300775 157218381 157542543 155885007 77961 1857 human1 VALID
GL894108.1 6 157426538 157427937 157135286 157542543 155885007 75689 1791 human1 VALID
GL895003.1 7 1578752 1578752 -1 -1 -1 27641 1634 human6 NOSYNT
GL893750.2 7 2390630 2390630 2434435 1527742 3296849 69159 1515 human6 VALID
JH118859.1 7 2622190 2622190 2728138 1527742 3296849 149551 2050 human6 SSCVALID
GL894455.1 7 3183389 3241740 -1 -1 -1 95875 5455 human6 NOSYNT
GL895257.1 7 3238032 3238032 -1 -1 -1 48731 1326 human6 NOSYNT
GL896599.1 7 4154710 4154710 -1 -1 -1 146 0 NA NOINFO
GL892488.1 7 4154938 4154938 -1 -1 -1 3240 0 NA NOINFO
GL895736.1 7 4387670 4387670 -1 -1 -1 16858 0 NA NOINFO
GL894255.1 7 4387673 4387719 -1 -1 -1 60265 921 human6 NOSYNT
GL895654.1 7 4387715 4387715 -1 -1 -1 13554 54 human6 NOINFO
GL894638.2 7 8721181 8721181 8933114 1527742 3296849 121685 13580 human6 VALID
JH118585.1 7 8721181 8721181 8708859 5603914 24546246 310184 38028 human6 VALID
GL892735.1 7 9506672 9506673 9994631 5603914 24546246 18403 1870 human6 VALID
GL893372.1 7 9506673 9506673 10019993 5603914 24546246 15330 688 human6 VALID
GL895419.1 7 9775808 9775808 10104215 5603914 24546246 18301 1551 human6 VALID
GL893849.1 7 22215753 22215753 22399439 5603914 24546246 41526 3880 human6 VALID
GL896030.1 7 22474767 22474767 22514461 5603914 24546246 16885 2469 human1 VALID
GL892492.1 7 27799334 27799334 -1 -1 -1 9269 190 human6 NOSYNT
GL893033.1 7 27799343 27799343 -1 -1 -1 14809 3049 human6 NOSYNT
GL893744.2 7 30995595 30995595 31194505 31747424 29859258 155194 16166 human6 VALID
JH118441.1 7 33361607 33449291 35111649 34125139 32492860 164739 7184 human6 VALID
GL895776.1 7 35026568 35026568 35200177 34127874 44538477 19205 1882 human6 VALID
JH118403.1 7 48996072 49090614 48625960 46277271 52709627 380923 36284 human6 VALID
JH118742.1 7 50697102 50703874 50986133 46277271 52709627 246570 31051 human6 VALID
JH118669.1 7 56431107 56431382 56021660 5603914 56381164 276598 26772 human15 VALID
GL893916.2 7 57763170 57763170 57260250 31853602 62620275 145172 16314 human15 VALID
GL893142.1 7 57899359 57899359 -1 -1 -1 48897 4141 human15 NOSYNT
GL894848.1 7 57900084 57960409 -1 -1 -1 16011 2988 human15 NOSYNT
GL892402.1 7 58189107 58189107 -1 -1 -1 2477 0 NA NOINFO
JH118475.1 7 58189386 58189386 23849377 5603914 24546246 152619 19427 human15 SSCVALID
GL893704.1 7 58266944 58267133 69139792 73348176 66295436 72223 6180 human15 VALID
GL894176.1 7 58339831 58339831 -1 -1 -1 3652 102 human15 NOSYNT
GL892482.1 7 63458036 63458036 63723498 65631081 62620275 117911 13391 human15 VALID
GL893363.2 7 63894066 63894066 63864497 65631081 62620275 166125 23079 human15 SSCVALID
GL895744.2 7 69134706 69134706 69327450 73348176 66295436 111121 18818 human14 VALID
GL893153.2 7 71041886 71155208 71006163 73348176 66295436 98440 29139 human14 VALID
GL895573.1 7 72270200 72270200 72281373 73348176 66295436 34031 8166 human14 VALID
GL895171.2 7 74745992 74745992 74681509 81357465 74003898 33950 6313 human14 VALID
GL892141.1 7 76563696 76563696 -1 -1 -1 505 0 NA NOINFO
GL896244.2 7 82064140 82064140 104307397 94712091 128767819 58166 13427 human14 VALID
GL894341.1 7 83035464 83035555 53873136 53448092 56327776 65246 16173 human14 VALID
GL894259.1 7 83556297 84077655 35128067 34127874 44538477 43551 2682 human14 VALID
GL895866.1 7 86407449 86407449 86600237 86819866 86136436 33094 2986 human15 VALID
JH118622.1 7 86552135 86552135 86674626 86819866 86136436 74544 11314 human15 VALID
GL893514.2 7 87734760 87734760 87747657 90788048 87130310 90812 13520 human15 SSCVALID
GL896581.1 7 91429165 91429165 -1 -1 -1 113 0 NA NOINFO
GL895713.2 7 91429165 91429165 91435688 93887145 91428892 60854 5081 human15 VALID
GL895949.1 7 91442345 91442345 -1 -1 -1 4274 518 human15 NOSYNT
GL893315.1 7 97553976 97553976 97779372 94712091 128767819 34323 1862 human14 VALID
GL894135.1 7 98956576 99009228 99184221 94712091 128767819 6109 704 human14 VALID
GL894900.1 7 98957035 98957035 99133528 94712091 128767819 24370 1150 human14 VALID
GL896660.1 7 101564138 101564138 -1 -1 -1 305 0 NA NOINFO
GL892658.1 7 101564138 101564138 102112838 94712091 128767819 28347 2673 human14 VALID
GL892594.2 7 101657864 102105001 102450856 94712091 128767819 254400 21960 human14 VALID
JH118534.1 7 102105010 102105840 102573064 94712091 128767819 211307 27789 human14 SSCVALID
GL894794.1 7 104458695 104458695 105189474 94712091 128767819 4803 506 human14 VALID
GL893494.1 7 104458721 104458721 105138738 94712091 128767819 12541 693 human14 VALID
GL892610.1 7 109021628 109021628 109392414 94712091 128767819 2499 502 human14 VALID
GL895329.1 7 109565572 109565572 110034115 94712091 128767819 126539 21285 human14 VALID
GL894004.1 7 110054105 110054105 110540888 94712091 128767819 114629 12534 human14 VALID
GL894925.1 7 112317834 112317834 112556786 94712091 128767819 26082 2609 human14 VALID
JH118924.1 7 115653312 115653312 116395159 94712091 128767819 366817 37451 human14 VALID
GL893473.2 7 117166464 117166464 117782610 94712091 128767819 26334 1702 human14 VALID
JH118948.1 7 119172123 119172123 119243089 94712091 128767819 223464 22191 human14 VALID
GL892848.2 7 120703769 120946728 121374229 94712091 128767819 211489 7565 human14 VALID
GL895796.1 7 125443444 125443444 125594282 94712091 128767819 7998 627 human14 VALID
GL892687.1 7 125443445 125443445 125588548 94712091 128767819 4614 791 human14 VALID
GL893166.1 7 126579566 126579566 126729201 94712091 128767819 89490 5669 human14 VALID
GL893461.2 7 128562924 128562924 128274324 94712091 128767819 115817 6884 human14 VALID
GL894441.2 7 129603653 129603653 129808223 130565355 128824312 74536 5593 human14 VALID
GL895210.1 7 129790719 129790719 -1 -1 -1 1411 0 NA NOINFO
GL895107.1 7 129997465 129997465 -1 -1 -1 8467 99 human14 NOSYNT
GL894884.1 7 130009445 130009445 -1 -1 -1 12130 0 NA NOINFO
GL894536.1 7 130015710 130015710 -1 -1 -1 13959 330 human14 NOSYNT
GL895459.1 7 130361186 130657139 130265584 130565355 128824312 38254 2265 human14 VALID
GL893358.2 7 130366494 130389307 -1 -1 -1 93893 1685 human14 NOSYNT
GL895181.1 7 130369690 130369690 -1 -1 -1 20628 502 human14 NOSYNT
GL894154.1 7 130663293 130663293 -1 -1 -1 7326 0 NA NOINFO
GL894179.1 7 130666179 130666179 -1 -1 -1 7976 0 NA NOINFO
GL895236.1 7 131242607 131242607 -1 -1 -1 19959 3850 human14 NOSYNT
GL893954.1 7 131252671 131252732 -1 -1 -1 32941 1396 human14 NOSYNT
GL893899.1 8 776740 776740 591803 564 2106107 9056 506 human4 VALID
GL893561.1 8 817767 817767 691382 564 2106107 32963 901 human4 VALID
GL893776.1 8 2446446 2446446 -1 -1 -1 5977 499 human4 NOSYNT
GL894349.1 8 2678464 2678464 -1 -1 -1 8872 394 human4 NOSYNT
GL894519.2 8 3813107 3813107 -1 -1 -1 211508 6367 human4 NOSYNT
GL894887.1 8 3816738 3816738 4874123 5847879 4816951 61456 1593 human4 VALID
GL895735.1 8 4075788 4075793 -1 -1 -1 6465 125 human4 NOSYNT
GL895207.1 8 4837916 4837916 5095970 5847879 4816951 8009 376 human4 VALID
JH118870.1 8 5794716 5794716 5628343 5847879 4816951 71879 5114 human4 VALID
GL893730.1 8 6092767 6189292 143988624 147836117 115965687 75956 5525 human4 VALID
GL896531.2 8 6339573 6339573 6068982 5943061 41120432 341189 12289 human4 VALID
JH118868.1 8 6467018 6743673 6887315 5943061 41120432 414758 19600 human4 VALID
JH118986.1 8 7689020 8030669 7870707 5943061 41120432 135602 7205 human4 SSCVALID
JH118913.1 8 8115629 8444707 8344791 5943061 41120432 164811 21521 human4 VALID
JH118916.1 8 12538097 12538097 12540848 5943061 41120432 57900 4333 human4 VALID
GL895483.1 8 17189436 17189436 16888454 5943061 41120432 29707 1868 human4 SSCVALID
JH118638.1 8 19602510 19764387 19380042 5943061 41120432 428356 42125 human4 SSCVALID
JH118831.1 8 20308330 20308330 20094614 5943061 41120432 47139 920 human4 VALID
GL893980.1 8 34485431 34485431 34519643 5943061 41120432 15253 1815 human4 VALID
GL894802.1 8 35172978 35172978 35425940 5943061 41120432 9284 711 human4 VALID
GL892558.1 8 35213926 35213926 35122317 5943061 41120432 11359 2956 human4 VALID
GL893016.2 8 41251010 41669029 41426738 41146547 44204872 124650 8863 human4 VALID
GL892259.2 8 42480469 42480469 42844709 41146547 44204872 38191 4303 human4 VALID
GL892827.1 8 42504869 42504899 42908082 41146547 44204872 43302 2710 human4 VALID
GL895466.1 8 43523753 43687836 43593483 41146547 44204872 31180 2502 human4 SSCVALID
GL894525.1 8 66015370 66015370 65973578 58962416 70489555 19313 214 human4 VALID
GL895415.1 8 66065233 66065233 65994886 58962416 70489555 6374 276 human4 VALID
GL894147.1 8 70582816 70582816 70355978 58962416 70489555 22601 1079 human4 VALID
GL895103.1 8 75442450 75442450 75569375 71171496 78233176 15700 2308 human4 SSCVALID
GL892826.1 8 79780505 79780505 79485423 100533235 78306302 57630 4481 human4 VALID
GL895858.2 8 80086571 80086571 79824077 100533235 78306302 12466 1453 human4 VALID
GL895952.1 8 83476123 83476123 82886545 100533235 78306302 8647 3200 human4 VALID
GL893911.1 8 83476123 83476123 82923625 100533235 78306302 73278 13578 human4 SSCVALID
GL892138.1 8 83693889 83694004 -1 -1 -1 479 0 NA NOINFO
GL894649.2 8 86117104 86117104 85305917 100533235 78306302 59987 2456 human4 VALID
JH118574.1 8 86834488 86834488 86161370 100533235 78306302 151266 21323 human4 SSCVALID
GL895280.2 8 88513497 88513497 87690142 100533235 78306302 30205 2327 human4 VALID
GL893038.1 8 88962707 89168687 88444463 100533235 78306302 112884 18637 human4 SSCVALID
GL893896.1 8 92911797 92911797 92847683 100533235 78306302 9052 392 human4 VALID
GL895213.2 8 93860699 93860769 94198640 100533235 78306302 68840 10187 human4 VALID
GL892269.1 8 93861047 93861047 94253098 100533235 78306302 46723 7737 human4 VALID
GL893084.1 8 94012287 94012287 94426794 100533235 78306302 79293 6188 human4 VALID
GL895399.1 8 104131513 104131513 104163317 107609134 101814663 13379 1007 human4 SSCVALID
GL894088.1 8 105202866 105202866 105301556 107609134 101814663 49526 6124 human4 SSCVALID
GL894466.1 8 106907325 106907325 106951514 107609134 101814663 36128 6047 human4 VALID
GL893233.1 8 108646381 108646381 -1 -1 -1 27170 1551 human4 NOSYNT
GL892709.1 8 109394641 109394641 109550842 115646621 108601340 3528 302 human4 VALID
GL894486.1 8 110871268 110924465 110935569 115646621 108601340 51678 7320 human4 VALID
GL894895.1 8 111816359 111816359 111772374 115646621 108601340 31070 6698 human4 VALID
GL892299.2 8 113235872 113235872 113771844 115646621 108601340 21421 2191 human4 VALID
GL892544.1 8 117825267 117825267 118066809 147836117 115965687 874 199 human4 VALID
GL892352.1 8 120423446 120423446 120360838 147836117 115965687 4541 1300 human4 VALID
GL893739.1 8 124571199 124571199 124121154 147836117 115965687 31653 3817 human4 VALID
GL892954.1 8 125622776 125622776 125002843 147836117 115965687 41581 5087 human4 VALID
GL895778.1 8 127966639 127966639 127397685 147836117 115965687 59953 4936 human4 SSCVALID
GL893114.2 8 128211104 128211104 127583691 147836117 115965687 106216 6706 human4 VALID
GL894308.1 8 131345322 131345322 -1 -1 -1 3383 0 NA NOINFO
GL894997.1 8 132030350 132030350 131490768 147836117 115965687 36034 4711 human4 VALID
GL894411.2 8 135240061 135240061 134967565 147836117 115965687 139071 21676 human4 SSCVALID
GL892728.1 8 139931062 139931062 139377740 147836117 115965687 26789 2080 human4 VALID
GL894242.1 8 143798905 143798905 143232172 147836117 115965687 85823 10395 human4 VALID
GL893915.1 8 143842751 143842768 143283274 147836117 115965687 101598 13386 human4 VALID
GL893135.2 8 146177483 146177483 143739819 147836117 78233176 137943 13301 human4 VALID
GL893977.1 8 147740891 147741267 -1 -1 -1 83368 7151 human4 NOSYNT
GL892715.1 9 2255402 2255402 -1 -1 -1 469 0 NA NOINFO
GL896577.1 9 2276730 2276730 -1 -1 -1 107 0 NA NOINFO
GL894620.1 9 2577335 2577335 -1 -1 -1 7755 362 human11 NOSYNT
GL894219.1 9 2577552 2577552 -1 -1 -1 4658 0 NA NOINFO
GL892536.1 9 3857979 3857979 -1 -1 -1 4431 0 NA NOINFO
GL894764.1 9 5437465 5437465 6489450 7243542 6488922 15912 822 human11 VALID
GL895230.1 9 7482495 7783515 -1 -1 -1 3775 0 NA NOINFO
GL894105.1 9 7574417 7574417 -1 -1 -1 7142 591 human11 NOSYNT
GL893636.1 9 8392626 8392626 -1 -1 -1 15151 632 human11 NOSYNT
GL895290.1 9 13253663 13253663 12908161 8465057 25700263 13952 911 human11 SSCVALID
GL895033.1 9 23471314 23471314 23203965 8465057 25700263 96527 7269 human11 VALID
GL893467.1 9 23685059 23685059 23849267 8465057 25700263 13801 448 human11 SSCVALID
GL892329.2 9 27604457 27604457 27469398 26428452 41624439 166430 18098 human11 VALID
GL894298.1 9 45950616 45950616 50701691 113491069 51888413 29867 3180 human11 VALID
GL892485.1 9 50096674 50096674 49990557 43352651 51888413 20934 3207 human11 VALID
GL895030.2 9 50440397 50440397 49145686 43352651 51888413 100881 5842 human11 VALID
GL892556.2 9 61257002 61257002 60828658 52567726 68046763 39855 3494 human11 VALID
GL894718.1 9 62779957 62779957 -1 -1 -1 2406 0 NA NOINFO
JH118981.1 9 81188220 81188220 78229099 74687534 84920348 10429 873 human7 VALID
GL893407.2 9 110610009 110610009 110265881 113323993 104712005 174425 12619 human7 VALID
GL894843.1 9 131485900 131485900 127617717 126067799 51888413 45757 4264 human1 VALID
JH118510.1 9 133221957 133222056 133640488 126067799 140637652 37989 3469 human1 VALID
GL892421.2 9 136309258 136441847 123774987 126067799 25700263 105442 17360 human1 VALID
JH118958.1 9 139329492 139329557 139395842 126067799 140637652 214519 26466 human1 VALID
GL892664.2 9 142668266 142668657 142438896 148015286 141320193 158623 28451 human1 VALID
GL893181.2 9 142798116 142798116 142725364 148015286 141320193 104086 14093 human1 VALID
GL896657.1 9 148541659 148541659 -1 -1 -1 296 0 NA NOINFO
GL892508.2 9 148662274 148662274 148747710 148623149 153643620 76175 1575 human7 SSCVALID
GL893837.2 9 151206558 151206560 151260663 148623149 153643620 29389 882 human7 VALID
GL892171.1 10 710202 710202 -1 -1 -1 637 0 NA NOINFO
GL892103.1 10 1117364 1117364 -1 -1 -1 366 0 NA NOINFO
GL892155.1 10 2634761 2634761 -1 -1 -1 544 0 NA NOINFO
GL892192.1 10 2634767 2634767 -1 -1 -1 776 0 NA NOINFO
GL892786.2 10 3892861 4019453 3911868 5240588 1564283 80560 4348 human1 VALID
GL895521.1 10 6220701 6220701 -1 -1 -1 75694 4222 human1 NOSYNT
GL893827.1 10 6239488 6239488 -1 -1 -1 40825 3319 human1 NOSYNT
GL892724.1 10 7246631 7246631 -1 -1 -1 1571 154 human1 NOSYNT
GL892682.1 10 8854260 8854260 8527140 7591690 13952636 11679 2608 human1 VALID
GL895905.2 10 8934144 8934144 8646899 7591690 13952636 34494 5317 human1 VALID
GL893944.1 10 12457110 12457110 12131797 7591690 13952636 15544 2290 human1 VALID
GL895631.1 10 12560979 12560979 12161840 7591690 13952636 7884 340 human1 SSCVALID
JH118829.1 10 12612700 12786450 12268930 7591690 13952636 70877 6913 human1 VALID
GL893650.1 10 15141231 15141231 15092310 15003146 17340176 19451 2385 human1 VALID
GL896667.1 10 15605522 15605522 15852272 15003146 17340176 335 88 human1 VALID
GL896629.1 10 15609462 15609462 -1 -1 -1 222 0 NA NOINFO
GL896630.1 10 15614589 15614589 -1 -1 -1 223 0 NA NOINFO
GL893507.1 10 16184403 16184403 16415534 15003146 17340176 29249 5210 human1 VALID
GL894591.2 10 17825125 17917265 19109068 19120502 17934753 149063 10209 human1 SSCVALID
JH118732.1 10 18202898 18202898 18827190 19120502 17934753 71624 3505 human1 VALID
GL894137.2 10 19150361 19150361 -1 -1 -1 45794 6653 human1 NOSYNT
GL895832.1 10 24222326 24222326 -1 -1 -1 5870 0 NA NOINFO
GL894320.1 10 24222326 24305732 -1 -1 -1 39799 1847 human1 NOSYNT
GL894524.1 10 25013704 25013704 25031505 23441637 29434644 34703 2214 human1 VALID
GL892162.1 10 25014478 25014478 -1 -1 -1 575 0 NA NOINFO
GL892698.1 10 27242767 27242767 -1 -1 -1 1458 0 NA NOINFO
GL896075.1 10 32132480 32132480 -1 -1 -1 5172 192 human9 NOSYNT
GL894628.1 10 32313526 32313526 38257501 33792693 64348776 9396 812 human9 VALID
JH118583.1 10 32628904 32628904 32605426 33792693 32279166 104950 10903 human9 VALID
GL894793.2 10 34549913 34549913 -1 -1 -1 48220 4207 human9 NOSYNT
GL896038.1 10 38772411 38772411 38855583 39078613 36168865 10858 715 human9 VALID
GL894817.1 10 39164259 53526412 -1 -1 -1 35093 1708 human10 NOSYNT
GL893646.2 10 45132275 45132275 -1 -1 -1 73132 4255 human10 NOSYNT
GL895401.1 10 46379691 46379691 46391091 46373755 47303869 152330 13857 human10 VALID
GL894963.1 10 48055214 48055214 48125158 47740160 48960942 11253 1897 human10 VALID
JH118454.1 10 48531662 48531662 48447636 47740160 48960942 16949 1614 human10 VALID
GL893725.2 10 49820017 49820043 49860999 52918810 49779517 33613 2861 human10 VALID
GL894113.1 10 49820044 49847841 49896564 52918810 49779517 25562 1237 human10 VALID
GL894713.1 10 53450629 53450629 -1 -1 -1 51871 2259 human10 NOSYNT
GL893789.2 10 59693515 59693515 59748715 61309759 52988297 41350 7617 human10 SSCVALID
GL894229.2 10 59978047 60074391 60203780 61309759 52988297 50812 4453 human10 VALID
GL896633.1 10 61494317 61494317 -1 -1 -1 234 0 NA NOINFO
JH118780.1 10 62595656 62595656 62438303 61372785 64348776 213346 30434 human10 SSCVALID
GL892980.2 10 65002696 65002696 64966890 74938779 64751717 84408 4206 human10 VALID
GL892572.1 10 69282454 69282454 -1 -1 -1 26969 177 human1 NOINFO
GL893676.2 10 69763859 69763859 69264711 74938779 64751717 80919 8195 human10 VALID
GL894992.1 10 69874852 69874852 69478440 74938779 64751717 9057 827 human10 VALID
GL894755.1 10 69965117 70002951 69397469 74938779 64751717 8298 74 human10 NOINFO
GL892940.2 10 70112433 70112433 70177924 74938779 64751717 108299 3982 human10 SSCVALID
GL895324.1 10 73405275 73405275 73356176 74938779 64751717 12457 199 human10 VALID
JH118689.1 11 2464755 2464755 -1 -1 -1 74836 2548 human13 NOSYNT
GL892693.1 11 4831919 4831919 -1 -1 -1 1161 0 NA NOINFO
JH118973.1 11 8334218 8334218 8139389 3246478 15881198 100969 11051 human13 VALID
GL893906.1 11 9999702 10003308 9780665 3246478 15881198 44168 4509 human13 SSCVALID
GL896593.1 11 10003196 10003196 -1 -1 -1 139 0 NA NOINFO
GL895111.2 11 10295038 10295038 10202114 3246478 15881198 135755 14010 human13 VALID
GL895041.1 11 10657622 10657764 10317617 3246478 15881198 63571 5424 human13 VALID
JH118822.1 11 11618391 11618391 11347155 3246478 15881198 50144 7033 human13 VALID
GL895035.1 11 11727519 11727519 11482884 3246478 15881198 8386 322 human13 SSCVALID
GL892963.1 11 11847980 11847980 11555372 3246478 15881198 84178 18396 human13 VALID
JH118891.1 11 15795509 15795509 -1 -1 -1 25294 619 human13 NOSYNT
GL894140.1 11 20179696 20179696 20211431 26422538 17701873 13546 978 human13 VALID
GL892977.1 11 20321577 20321577 20405927 26422538 17701873 37084 2209 human13 VALID
GL892919.2 11 21425477 21425477 21240302 26422538 17701873 49923 4038 human13 VALID
JH118647.1 11 21930861 21930959 22474647 26422538 17701873 245847 19330 human13 SSCVALID
GL893697.1 11 21958150 21958150 21860212 26422538 17701873 15248 1698 human13 SSCVALID
GL895383.1 11 21958150 21958150 -1 -1 -1 9978 0 NA NOINFO
GL896598.1 11 21958150 21958150 -1 -1 -1 144 0 NA NOINFO
GL894057.1 11 23331350 23331350 23432498 26422538 17701873 63960 6844 human13 VALID
JH118885.1 11 23331350 23331350 23571634 26422538 17701873 155292 17290 human13 VALID
GL895784.1 11 23331350 23331350 23470266 26422538 17701873 14954 1525 human13 VALID
JH118699.1 11 30558715 30558715 30694589 26950520 37591725 104835 4038 human13 VALID
GL895173.1 11 33407874 33407874 33502410 26950520 37591725 11235 264 human13 VALID
JH118408.1 11 33415615 33415615 33403117 26950520 37591725 38376 4238 human13 VALID
GL895906.1 11 41497174 41497174 41348710 38740574 44102768 19632 1413 human13 VALID
GL892181.1 11 47793047 47793047 -1 -1 -1 700 247 human13 NOSYNT
GL896668.1 11 49498224 49498224 49384456 47909502 68827359 340 95 human13 VALID
GL894284.2 11 50810255 50810255 50286061 47909502 68827359 154271 13933 human13 VALID
JH118603.1 11 52486303 52486303 51889560 47909502 68827359 60595 2753 human13 VALID
GL893771.1 11 57462979 57462979 56895646 47909502 68827359 26129 1437 human13 VALID
JH118407.1 11 62877932 62877932 62422291 47909502 68827359 114664 5727 human13 VALID
JH118754.1 11 66117290 66117290 65899044 47909502 68827359 116629 6757 human13 VALID
GL894110.1 11 70459966 70459966 71409114 71300245 84786848 12813 1785 human13 VALID
GL896016.1 11 73203989 73222511 72980698 71300245 84786848 26768 2762 human13 VALID
GL893383.2 11 74459185 74459185 74188060 71300245 84786848 147189 11388 human13 VALID
GL894955.1 11 75760463 75760463 75245728 71300245 84786848 2363 511 human13 VALID
GL894027.2 11 78328890 78370908 77940917 71300245 84786848 243042 22812 human13 VALID
GL892840.2 11 78391153 78391153 76355718 298029 84786848 141027 13233 human13 VALID
GL894783.1 11 82492285 82633300 82150394 71300245 84786848 84854 3479 human13 SSCVALID
GL893352.1 11 83701239 83715783 83403884 71300245 84786848 35432 1520 human13 VALID
GL893168.1 11 83701239 83701239 83367186 71300245 84786848 18593 1270 human13 VALID
GL895369.1 12 115089 115089 -1 -1 -1 6217 730 human17 NOSYNT
GL895087.1 12 115211 115211 -1 -1 -1 8695 524 human17 NOSYNT
GL896055.1 12 3234210 3234210 -1 -1 -1 63169 4057 human17 NOSYNT
GL893670.1 12 3452729 3452729 59027394 58283612 62538542 13770 1087 human17 VALID
GL895363.1 12 3619721 3619721 -1 -1 -1 4787 0 NA NOINFO
JH118714.1 12 6536951 6536951 6854729 12392754 3670644 42968 1998 human17 VALID
JH118937.1 12 9597291 9604096 9518778 12392754 3670644 152526 20074 human17 VALID
GL895599.1 12 9597291 9597291 9620137 12392754 3670644 14377 1914 human17 SSCVALID
JH118785.1 12 11711754 11711754 11693452 12392754 3670644 203529 20279 human17 VALID
JH118925.1 12 11997645 11997645 11944266 12392754 3670644 42096 2217 human17 VALID
GL894375.2 12 11997645 11997645 12019761 12392754 3670644 64146 4509 human17 VALID
GL892984.1 12 12639132 12639132 -1 -1 -1 23389 1331 human17 NOSYNT
GL895385.1 12 12644916 12644916 -1 -1 -1 2881 767 human17 NOSYNT
GL895806.1 12 14741807 14741807 -1 -1 -1 12028 2073 human17 NOSYNT
GL896646.1 12 17332755 17332755 -1 -1 -1 274 0 NA NOINFO
GL896587.1 12 17527881 17527881 -1 -1 -1 121 0 NA NOINFO
JH118614.1 12 17783861 17783861 17381849 21540110 48686625 227642 29338 human17 VALID
GL894226.1 12 21797749 21797749 -1 -1 -1 14887 469 human17 NOSYNT
GL896007.1 12 24087052 24087052 24129496 23639740 27867126 3668 445 human17 VALID
GL894383.1 12 28644026 28644026 -1 -1 -1 16025 0 NA NOINFO
GL894759.2 12 33910036 33910036 40413942 31254291 57677430 28017 6405 human17 VALID
GL895589.1 12 34692166 34692166 34593140 31254291 35053382 13012 1613 human17 VALID
GL894260.1 12 43117497 43117497 43427591 45594664 41018068 28062 1964 human17 VALID
GL895247.1 12 43367994 43367994 43559834 45594664 41018068 6412 854 human17 VALID
GL895018.2 12 47913316 47913316 47945907 45557342 48686625 73173 9524 human17 VALID
GL893141.1 12 49198217 49198217 -1 -1 -1 20739 857 human17 NOSYNT
GL895144.1 12 49266774 49266774 49182486 45557342 57677430 80355 8570 human17 VALID
GL895146.2 12 59991388 59991388 -1 -1 -1 8198 0 NA NOINFO
GL895357.2 12 60819800 60819800 60633632 58283612 62538542 38501 2779 human17 VALID
GL896575.1 12 62126202 62126202 -1 -1 -1 105 0 NA NOINFO
GL892547.1 12 62380680 62618589 -1 -1 -1 45409 817 human17 NOSYNT
GL893036.1 12 62393939 62394043 62035225 58283612 62538542 85216 1096 human17 VALID
GL892353.1 12 62393962 62394024 -1 -1 -1 84826 1218 human17 NOSYNT
GL892607.1 12 62394043 62394043 61953018 58283612 62538542 8383 415 human17 VALID
GL895830.1 12 62618350 62618597 -1 -1 -1 14173 355 human17 NOSYNT
GL895481.1 12 62618589 62618589 -1 -1 -1 2477 99 human17 NOSYNT
GL894474.1 12 62897069 62913863 5169992 12392754 3670644 30778 1307 human17 SSCVALID
GL894543.1 12 62897069 62897069 26884264 23639740 27867126 45052 1544 human17 VALID
GL893121.1 12 62897069 62897069 -1 -1 -1 27483 1147 human17 NOSYNT
GL894013.1 12 62897069 62897069 -1 -1 -1 13532 340 human17 NOSYNT
GL893887.1 12 62897069 63035754 -1 -1 -1 25461 850 human17 NOSYNT
GL894244.1 12 63148752 63148752 11239202 12392754 3670644 43974 434 human17 NOINFO
GL894059.1 12 63148752 63148752 -1 -1 -1 16513 0 NA NOINFO
JH118677.1 13 845811 845811 812335 2157195 2438 39019 633 human3 VALID
GL892791.2 13 3701826 3701826 3893916 3267998 23516527 64200 8833 human3 VALID
GL894378.1 13 7221036 7221036 6773548 3267998 23516527 33601 3722 human3 VALID
JH118496.1 13 7791031 7791031 7294624 3267998 23516527 40398 2190 human3 VALID
JH118772.1 13 8995564 8995564 8388864 3267998 23516527 48944 3599 human3 VALID
GL892140.1 13 11070146 11070146 -1 -1 -1 499 0 NA NOINFO
GL894854.1 13 16827414 16827414 15816477 3267998 23516527 5003 691 human3 VALID
GL892746.1 13 16827414 16827414 15767701 3267998 23516527 1425 55 human3 VALID
GL892217.1 13 18257406 18257406 -1 -1 -1 1098 0 NA NOINFO
GL895242.1 13 20293905 20334413 19554209 3267998 23516527 24476 2180 human3 VALID
GL894606.1 13 20294493 20294493 19630871 3267998 23516527 7473 154 human3 VALID
GL895559.1 13 20334529 20334529 19832423 3267998 23516527 57015 8859 human3 VALID
GL894277.1 13 20864181 20864181 19994494 3267998 23516527 16198 874 human3 VALID
GL894944.1 13 20864181 20864181 20016885 3267998 23516527 11308 269 human3 VALID
GL892862.1 13 20866273 20866273 20299546 3267998 23516527 14260 1279 human3 SSCVALID
GL893784.1 13 21063911 21063911 19961767 3267998 23516527 30851 2558 human3 SSCVALID
GL893256.1 13 21065520 21065520 20053308 3267998 23516527 9783 541 human3 VALID
GL892941.1 13 21065520 21065520 87272354 155244189 62155408 17775 10500 human3 VALID
GL892465.1 13 21097651 21097651 20098467 3267998 23516527 2338 289 human3 VALID
JH118922.1 13 22793312 22793312 -1 -1 -1 11108 761 human3 NOSYNT
GL892242.1 13 23035237 23035237 23032861 3267998 23516527 2240 197 human3 SSCVALID
GL895008.1 13 30399792 30401596 -1 -1 -1 42924 5672 human3 NOSYNT
GL892817.1 13 30405012 30405073 -1 -1 -1 22677 1062 human3 NOSYNT
JH118950.1 13 32395561 32395561 32409256 31526557 62155408 59029 2187 human3 VALID
JH118489.1 13 35335964 35335964 35748329 31526557 62155408 98383 15376 human3 VALID
GL894869.1 13 38291393 38291393 39506767 31526557 62155408 19537 2745 human3 VALID
GL893564.1 13 38292896 38292896 39458726 31526557 62155408 61834 4700 human3 VALID
GL893755.1 13 42969956 42969956 43753978 31526557 62155408 39196 4355 human3 VALID
GL893948.2 13 47479372 47479372 48566575 31526557 62155408 85617 12124 human3 VALID
JH118521.1 13 52003874 52003874 52417237 31526557 62155408 71978 8581 human3 SSCVALID
GL896665.1 13 58227661 58227661 58411176 31526557 62155408 319 73 human3 VALID
GL896675.1 13 59770078 59770078 -1 -1 -1 351 0 NA NOINFO
GL894426.1 13 60399042 60399042 60454873 31526557 62155408 41535 5069 human3 VALID
GL893524.1 13 62137471 62137471 -1 -1 -1 44820 5116 human3 NOSYNT
JH118890.1 13 66306053 66306053 66097427 62544356 76061802 111823 9599 human3 VALID
GL894933.1 13 71404497 71404497 70714366 62544356 76061802 24256 914 human3 SSCVALID
GL896052.2 13 72171414 72222992 71712504 62544356 76061802 65521 1829 human3 VALID
GL893983.1 13 72378972 72378972 71891632 62544356 76061802 32331 1585 human3 VALID
GL892916.1 13 72614974 72614974 71992346 62544356 76061802 39382 5195 human3 VALID
GL893259.1 13 72615407 72615407 77782097 189325222 76061802 60995 5147 human3 SSCVALID
GL893020.2 13 76341515 76341515 76422639 76060683 76833605 73505 11970 human3 VALID
GL892197.1 13 79009994 79009994 -1 -1 -1 829 0 NA NOINFO
GL892149.1 13 79322924 79322924 -1 -1 -1 522 0 NA NOINFO
GL893159.2 13 82883211 82883211 82871438 80972612 92479751 15520 1226 human3 SSCVALID
GL895393.1 13 87917983 87917983 87868470 80972612 92479751 16971 650 human3 VALID
GL892521.2 13 88322045 88322045 90970435 31526557 92479751 32238 5594 human3 VALID
GL895697.2 13 89108604 89108604 88869613 80972612 92479751 16744 1935 human3 VALID
GL894654.1 13 90692436 90692436 85705743 24814849 92479751 97691 22242 human3 VALID
GL894809.2 13 93161005 93161005 93268794 93248885 142101967 76318 4704 human3 VALID
GL896048.1 13 93460887 93460887 -1 -1 -1 35489 2668 human3 NOSYNT
GL895825.2 13 94708861 94708861 94663638 93248885 142101967 63951 2444 human3 VALID
GL894711.1 13 99988950 99988950 99769646 93248885 142101967 42583 1859 human3 VALID
GL894131.1 13 99988950 99988950 99809429 93248885 142101967 25646 1649 human3 VALID
JH118899.1 13 100183010 100183010 99850088 93248885 142101967 32696 3232 human3 VALID
GL893840.2 13 116073701 116073701 180780201 182552135 176612214 24275 4636 human3 VALID
GL894530.1 13 120771654 120771654 120339287 93248885 142101967 25142 2700 human3 VALID
GL892803.1 13 127214792 127214792 -1 -1 -1 2876 0 NA NOINFO
GL893862.2 13 129136733 129136733 128871706 93248885 142101967 121574 18237 human3 VALID
GL893748.2 13 133253258 133253258 132933711 93248885 142101967 188362 33869 human3 VALID
GL894584.1 13 133265993 133265993 132749090 93248885 142101967 61343 6015 human3 VALID
GL895071.2 13 134099288 134099288 129540879 3267998 23516527 67393 6079 human3 VALID
GL893222.2 13 134834603 134834603 134749561 93248885 142101967 281568 36548 human3 VALID
JH118952.1 13 140161658 140161658 140673278 155244189 144320362 49834 5753 human3 SSCVALID
GL893127.2 13 142123952 142123952 145926996 143874638 216576703 139712 18327 human3 VALID
JH118601.1 13 144500851 144500851 144597499 155244189 144320362 119323 10082 human3 VALID
GL892132.1 13 145729009 145729009 145843469 155244189 144320362 465 245 human3 VALID
GL892239.1 13 145729009 145729009 -1 -1 -1 1977 0 NA NOINFO
GL892225.1 13 145729009 145729009 145805214 155244189 144320362 1232 205 human3 VALID
GL892237.1 13 145729009 145729009 145789797 155244189 144320362 1914 1020 human3 VALID
JH118974.1 13 148953516 148953516 148444307 155244189 62155408 306216 51074 human3 VALID
GL894352.2 13 151460532 151460532 151261618 155244189 144320362 71597 3709 human3 VALID
JH118858.1 13 152838076 152842907 152350348 155244189 144320362 153395 26686 human3 VALID
GL893305.1 13 153060717 153061035 149921877 155244189 23516527 214749 36716 human3 VALID
GL894070.1 13 158476554 158476554 -1 -1 -1 31709 3231 human3 NOSYNT
GL894957.1 13 158578957 158578957 -1 -1 -1 9880 483 human3 NOSYNT
JH118763.1 13 161024413 161024413 160976521 171354031 159209337 217678 38377 human3 SSCVALID
JH118572.1 13 161075959 161075959 161122408 171354031 159209337 41779 3216 human3 VALID
GL892282.1 13 172444205 172444205 -1 -1 -1 1478 0 NA NOINFO
GL892697.1 13 173914343 173914343 -1 -1 -1 209 0 NA NOINFO
GL895282.1 13 173914344 173914344 -1 -1 -1 30965 2524 human3 NOSYNT
JH118938.1 13 175192943 175205303 201767026 189325222 216576703 72519 3081 human3 VALID
GL894927.1 13 176746400 176746400 -1 -1 -1 32666 4266 human3 NOSYNT
GL893394.1 13 176754261 176754261 -1 -1 -1 92414 8845 human3 NOSYNT
GL896613.1 13 179092454 179092454 -1 -1 -1 183 0 NA NOINFO
JH118808.1 13 181163050 181197235 180962912 182552135 176612214 137752 32163 human3 VALID
GL892191.1 13 181202891 181202891 181942561 182552135 176612214 768 453 human3 VALID
GL895351.2 13 186534414 186534414 186204520 189301799 183003011 268300 38997 human3 VALID
GL894205.2 13 186538480 186538480 186453578 189301799 183003011 121143 22527 human3 VALID
GL896597.1 13 187388139 187388139 -1 -1 -1 144 0 NA NOINFO
GL892185.1 13 187388139 187388139 187299619 189301799 183003011 739 87 human3 VALID
GL894798.2 13 188429559 188429652 188208305 189301799 183003011 135877 27249 human3 VALID
GL892210.1 13 188525881 188525881 -1 -1 -1 1029 0 NA NOINFO
GL895611.1 13 188526009 188526009 188345037 189301799 183003011 54862 8813 human3 VALID
GL892216.1 13 188526169 188526169 188393204 189301799 183003011 1069 704 human3 VALID
JH118546.1 13 189118699 189118699 189119388 189301799 183003011 107713 7402 human3 SSCVALID
GL894589.1 13 191045605 191081145 191129347 189325222 216576703 97415 11074 human21 VALID
GL892971.1 13 192178598 192178598 -1 -1 -1 5339 0 NA NOINFO
JH118934.1 13 192362015 192362015 192382384 189325222 216576703 3227 338 human21 VALID
GL893938.2 13 193177199 193178522 193540617 189325222 216576703 140016 11215 human21 VALID
GL894282.1 13 193916717 194321573 194696477 189325222 216576703 106700 6443 human21 VALID
GL892972.1 13 194321573 194321573 195117532 189325222 216576703 113787 7287 human21 VALID
JH118804.1 13 198995626 198995626 186662142 189325222 92479751 141760 22290 human21 VALID
GL895467.2 13 199860863 199925759 201005833 189325222 216576703 24819 2821 human21 VALID
GL894699.1 13 199925759 199925759 201030337 189325222 216576703 25750 2218 human21 VALID
GL895019.2 13 200319314 200319314 201116201 189325222 216576703 5395 46 human21 NOINFO
GL895910.1 13 202737150 202737150 202880197 189325222 216576703 13781 969 human21 VALID
GL895288.1 13 205277922 205277922 205559315 189325222 216576703 82477 6139 human21 VALID
GL892205.1 13 205824645 205824645 -1 -1 -1 920 0 NA NOINFO
GL892234.1 13 205836915 205836915 206338342 189325222 216576703 1821 1009 human21 VALID
GL894403.1 13 206101113 206150662 146700985 189325222 92479751 43512 16106 human21 SSCVALID
GL893081.1 13 206150045 206150045 206483695 189325222 216576703 8515 372 human21 SSCVALID
GL895987.1 13 206150654 206150654 206461010 189325222 216576703 8406 161 human21 VALID
GL892151.1 13 206210318 206210318 207427094 189325222 216576703 530 92 human21 VALID
GL896638.1 13 206813404 206813404 -1 -1 -1 252 0 NA NOINFO
GL892121.1 13 206813404 206813404 -1 -1 -1 433 0 NA NOINFO
GL892127.1 13 206813404 206813404 -1 -1 -1 459 0 NA NOINFO
GL892196.1 13 207388537 207388537 207571746 189325222 216576703 823 445 human21 SSCVALID
GL892207.1 13 207388537 207388537 -1 -1 -1 928 0 NA NOINFO
GL893798.2 13 211206237 211206237 211414067 189325222 216576703 128202 8603 human21 SSCVALID
JH118833.1 13 211352060 211352060 207806404 189301799 216576703 23366 607 human21 VALID
GL893395.1 13 213478976 213478976 213634143 189325222 216576703 15862 1241 human21 SSCVALID
GL894142.1 13 213486568 213486568 213739806 189325222 216576703 21925 1648 human21 VALID
GL892128.1 13 213764071 213764071 -1 -1 -1 461 0 NA NOINFO
GL896615.1 13 216208916 216208916 -1 -1 -1 186 0 NA NOINFO
GL892218.1 13 216267938 216267938 -1 -1 -1 1130 0 NA NOINFO
GL893332.1 14 3815520 3822933 4600587 4456478 14361479 37301 158 human8 NOINFO
GL895625.1 14 3819375 3819375 -1 -1 -1 2056 0 NA NOINFO
GL895894.1 14 3822326 3822326 -1 -1 -1 17464 47 human19 NOINFO
GL894985.1 14 3823170 3823170 -1 -1 -1 2754 0 NA NOINFO
GL895541.1 14 3823858 3823858 -1 -1 -1 6650 0 NA NOINFO
GL895148.1 14 3823858 3823858 -1 -1 -1 41083 0 NA NOINFO
GL894493.1 14 8005571 8005571 8089677 4456478 14361479 25410 1682 human8 VALID
GL892112.1 14 8349669 8349669 -1 -1 -1 407 0 NA NOINFO
GL892382.1 14 8360721 8360721 8102986 4456478 14361479 6749 708 human8 VALID
GL895813.1 14 11675839 11675839 13685871 4456478 55763314 57349 3975 human8 VALID
GL892843.1 14 15816325 15816325 15708936 14379382 16389760 96524 8113 human8 VALID
GL892411.2 14 15864977 16416016 18794795 14379382 95610334 212147 10077 human8 VALID
GL894602.1 14 15867519 15867519 15760789 14379382 16389760 31084 1711 human8 VALID
GL894773.2 14 18118357 18118361 18192666 23823804 16985795 141573 9540 human4 VALID
GL894667.1 14 24093563 24093563 -1 -1 -1 16625 2727 human12 NOSYNT
GL892776.1 14 27702725 27702725 -1 -1 -1 2312 0 NA NOINFO
GL895592.1 14 41062652 41062652 41117783 42517875 34833165 10588 851 human12 SSCVALID
GL892936.1 14 47431136 47431136 47622289 45569080 51976043 95205 13626 human22 VALID
GL894969.2 14 59552080 59552080 60169374 62582628 95610334 61591 4057 human1 VALID
JH118781.1 14 61602677 61602677 61591415 62582628 55763314 36634 1097 human1 VALID
GL893543.2 14 64290465 64290465 64246545 65530830 63563106 19828 1081 human1 VALID
GL895402.1 14 64628609 64628609 64372769 65530830 63563106 11331 669 human1 VALID
JH118470.1 14 76281234 76281234 75728706 62582628 95610334 209108 20298 human4 VALID
GL892440.1 14 78572591 78572591 78397823 74158001 95610334 56913 2395 human10 SSCVALID
JH118438.1 14 88385499 88385810 87911729 74158001 95610334 112164 9245 human10 VALID
GL892464.2 14 121849579 121849579 122006368 108417000 152513302 32375 3282 human10 VALID
GL894307.2 14 127440716 127440716 127036264 108417000 152513302 22265 1195 human10 VALID
GL892961.2 14 139107358 139107358 138051458 108417000 152513302 63773 9848 human10 VALID
GL892710.1 14 142358553 142358553 138352990 108417000 55763314 106438 12204 human10 VALID
GL895203.1 14 143320129 143320129 143009455 108417000 152513302 4843 765 human10 VALID
GL893214.2 14 145056081 145056351 139836769 108417000 55763314 118334 3308 human10 VALID
GL892729.1 14 145057927 145299684 144576168 108417000 152513302 83306 2729 human10 VALID
GL895855.1 14 147827029 147827029 147240836 108417000 152513302 8129 1060 human10 VALID
GL893550.2 14 152049839 152061548 151528099 108417000 152513302 173548 5814 human10 VALID
GL893326.1 14 152061076 152061076 151715743 108417000 152513302 67612 1375 human10 VALID
GL896057.1 14 152061076 152061076 151645344 108417000 152513302 12713 1354 human10 VALID
GL896003.1 15 1578041 1578335 12521958 21804829 4652 15722 2080 human2 VALID
GL895844.1 15 6850176 6850176 7022880 21804829 4652 39964 6238 human2 VALID
GL893695.1 15 18777628 18777628 34459201 21804829 4652 32391 5662 human2 VALID
GL894228.1 15 20341586 20341586 20304667 21804829 4652 25206 1487 human2 VALID
GL892597.1 15 21862813 21963510 -1 -1 -1 12561 3157 human2 NOSYNT
GL892564.1 15 21963510 21963510 -1 -1 -1 5819 787 human2 NOSYNT
JH118893.1 15 24232250 24232250 23848453 21804829 4652 153775 15952 human2 VALID
GL892985.1 15 26170445 26170445 25873811 22487436 28583116 36066 2109 human2 VALID
GL895177.1 15 29918812 29918812 117447549 109405739 118090587 38942 8682 human2 VALID
GL895681.1 15 29936946 29936946 -1 -1 -1 36529 2879 human2 NOSYNT
GL892364.1 15 29936946 29936946 -1 -1 -1 127 0 NA NOINFO
GL893387.2 15 32054471 32054471 32195531 35142784 30998423 19756 1464 human2 VALID
JH118954.1 15 32127981 32127981 32326125 35142784 30998423 17204 1454 human2 VALID
GL892177.1 15 36473487 36473487 -1 -1 -1 676 0 NA NOINFO
GL894666.1 15 37170431 37170431 -1 -1 -1 34055 837 human8 NOSYNT
GL894665.2 15 52023083 52023083 52034065 49899461 53705690 58874 5314 human4 VALID
GL895660.1 15 59661400 59665629 59618632 62923443 55132222 42876 5502 human8 VALID
GL893420.1 15 59665442 59665442 59477268 62923443 55132222 20238 3553 human8 VALID
JH118719.1 15 60960104 60960104 60765558 62923443 55132222 76703 7196 human8 SSCVALID
GL895859.2 15 63354403 63354403 63466459 63719626 62927478 53976 4344 human8 VALID
GL892486.1 15 63628936 63628936 63578247 63719626 62927478 146509 12251 human8 VALID
GL895692.1 15 74050336 74050336 74767570 68723172 107872756 25571 3196 human2 VALID
GL893835.2 15 89931428 89931428 88060150 49899461 53705690 98963 15604 human2 SSCVALID
GL896041.2 15 91816478 91816478 91970504 68723172 107872756 64555 14358 human2 VALID
GL893604.1 15 95817379 95856654 96533725 68723172 107872756 75411 9623 human2 VALID
GL893961.1 15 97737521 97737521 98337466 68723172 107872756 11659 404 human2 VALID
JH118841.1 15 107013468 107013468 107026415 68723172 107872756 153166 20629 human2 VALID
GL896647.1 15 109230775 109230775 -1 -1 -1 276 0 NA NOINFO
GL892231.1 15 109583962 109583962 -1 -1 -1 1446 430 human2 NOSYNT
GL892407.1 15 116606117 116606117 116652554 109405739 118090587 169248 24834 human2 SSCVALID
JH118984.1 15 119700635 119700635 119356133 118778134 137754349 81469 6723 human2 SSCVALID
JH118531.1 15 120489729 120590595 120526324 118778134 137754349 143553 45865 human2 VALID
GL893465.2 15 130155965 130372699 130131401 118778134 137754349 70357 14288 human2 VALID
JH118558.1 15 131792460 131792460 131786448 118778134 137754349 94933 10769 human2 VALID
GL894011.1 15 133384305 133384305 133441177 118778134 137754349 40160 6625 human2 VALID
JH118457.1 15 133595549 133595549 133844759 118778134 137754349 88551 19469 human2 SSCVALID
JH118559.1 15 133683879 133683879 134006234 118778134 137754349 24327 4198 human2 VALID
GL892452.1 15 133825309 133825309 134056905 118778134 137754349 9238 1288 human2 VALID
GL893264.1 15 134733077 134886216 134866595 118778134 137754349 66252 12023 human2 VALID
JH118564.1 15 134885654 134886717 135059418 118778134 137754349 103441 13928 human2 VALID
GL893231.1 15 134886645 134886645 125458207 118778134 4652 38384 7403 human2 VALID
JH118731.1 15 137554386 137596232 137549146 118778134 137754349 130169 28179 human2 SSCVALID
GL893976.1 15 137901910 137901910 -1 -1 -1 9094 493 human2 NOSYNT
GL893592.2 15 138706254 138706259 139080276 139066067 148066339 54825 3465 human2 VALID
GL893772.1 15 138706428 138706428 -1 -1 -1 25269 2383 human2 NOSYNT
GL892872.1 15 138706623 138706623 117117569 109405739 118090587 25427 8792 human2 VALID
GL892975.2 15 141528535 141783606 141598558 139066067 148066339 125863 15534 human2 VALID
JH118846.1 15 142159741 142159741 142016704 139066067 148066339 35642 4153 human2 VALID
GL894658.1 15 142203842 142203842 142279908 139066067 148066339 15040 1289 human2 VALID
GL892591.1 15 142255077 142479763 142268398 139066067 148066339 6588 320 human2 VALID
GL895935.2 15 143596590 143596590 143719479 139066067 148066339 232653 16398 human2 VALID
GL892628.1 15 144558712 144791798 143423640 109405739 55132222 238598 28322 human2 VALID
GL895037.1 15 144579679 144579680 144429682 139066067 148066339 41900 3862 human2 VALID
GL893179.1 15 144789770 144789770 144847898 139066067 148066339 9976 1329 human2 VALID
GL894249.1 15 144790962 144790962 144722940 139066067 148066339 24161 473 human2 VALID
GL893339.2 15 145153034 145153034 145490679 139066067 148066339 94090 5815 human2 VALID
JH118775.1 15 152547624 152692395 152598011 149616468 153862352 126522 4185 human2 VALID
GL892297.1 15 154318751 154318751 -1 -1 -1 7796 34 human2 NOINFO
JH118709.1 16 323631 382982 86566107 86895777 86543971 120986 10289 human5 VALID
GL895898.2 16 1029064 1029064 83839558 1345270 86543971 172708 10227 human5 VALID
JH118756.1 16 2891382 2891382 2567115 1345270 12258403 111824 6731 human5 VALID
GL895622.1 16 4625585 4625585 4358601 1345270 12258403 7667 967 human5 VALID
JH118869.1 16 5648691 5648691 5451312 1345270 12258403 56482 5003 human5 VALID
JH118826.1 16 8956674 8956674 8932035 1345270 12258403 84473 2797 human5 VALID
JH118888.1 16 10560049 10560049 10730171 1345270 12258403 25588 1028 human5 SSCVALID
GL894051.2 16 12151797 12151797 12233341 1345270 12258403 119265 5954 human5 VALID
GL895437.1 16 12152540 12152540 -1 -1 -1 78385 4022 human5 NOSYNT
GL894600.1 16 12483648 12483648 -1 -1 -1 55806 2965 human5 NOSYNT
GL892798.1 16 15585567 15606715 15858684 12556034 19002479 119983 11368 human5 SSCVALID
GL894837.1 16 17247359 17351102 17741063 12556034 19002479 15346 521 human5 VALID
GL893449.1 16 19187887 19187887 -1 -1 -1 4311 540 human5 NOSYNT
GL892366.1 16 19701438 19710378 -1 -1 -1 3620 617 human5 NOSYNT
GL895854.1 16 19710666 19710666 -1 -1 -1 15734 1338 human5 NOSYNT
GL893974.1 16 19710666 19710666 -1 -1 -1 20762 4542 human5 NOSYNT
GL892578.1 16 19710666 19710666 -1 -1 -1 5195 1520 human5 NOSYNT
GL895963.1 16 19749487 19749487 -1 -1 -1 17919 1498 human5 NOSYNT
GL896053.2 16 20294718 20294718 -1 -1 -1 29052 1608 human5 NOSYNT
GL893424.1 16 20294718 20294718 -1 -1 -1 10072 1112 human5 NOSYNT
GL896592.1 16 20294718 20294718 -1 -1 -1 136 84 human5 NOSYNT
GL895921.1 16 23916025 23916025 23962355 20851772 31479458 14993 2089 human5 VALID
GL895376.2 16 24291516 24291516 24074336 20851772 31479458 4768 135 human5 VALID
GL896571.2 16 26861030 26861030 26664625 20851772 31479458 136784 22856 human5 VALID
GL893678.1 16 27092533 27092533 26790009 20851772 31479458 48329 8427 human5 VALID
GL893322.2 16 62117313 62117313 62466586 78345372 53194590 49750 10873 human5 VALID
GL893764.2 16 63665357 63665357 64350659 78345372 53194590 89038 12344 human5 VALID
GL894319.1 16 67534226 67534226 67923846 78345372 53194590 41013 2821 human5 VALID
GL892391.1 16 72311779 72638056 72655684 78345372 53194590 103597 8676 human5 VALID
GL895377.1 16 72617752 72617758 72583395 78345372 53194590 14476 472 human5 VALID
GL892696.1 16 73858488 73858488 73880473 78345372 53194590 25089 3249 human5 VALID
GL892796.1 16 73917363 73917363 73722220 78345372 53194590 2287 537 human5 VALID
GL894348.2 16 74339090 74339090 74426531 78345372 53194590 65096 9213 human5 VALID
JH118674.1 16 75295298 75295298 75443723 78345372 53194590 55670 10614 human5 VALID
GL893073.2 16 76092000 76092000 76580518 78345372 53194590 23195 1250 human5 VALID
GL894422.2 16 76726968 76726968 76871414 78345372 53194590 22391 1554 human5 SSCVALID
GL893321.1 16 78515988 78542158 -1 -1 -1 36700 1900 human5 NOSYNT
GL892360.1 16 78541174 78541174 -1 -1 -1 5696 256 human5 NOSYNT
GL894873.1 16 78658480 78658480 -1 -1 -1 32691 2574 human5 NOSYNT
GL895971.1 16 78851138 78851138 -1 -1 -1 6115 106 human5 NOSYNT
GL893464.1 16 78851138 78851138 -1 -1 -1 46347 3382 human5 NOSYNT
GL894330.1 16 78851138 78851138 -1 -1 -1 10775 279 human5 NOSYNT
GL895538.2 16 78868436 78868436 -1 -1 -1 17812 692 human5 NOSYNT
GL895010.1 16 82287233 82287233 -1 -1 -1 13581 0 NA NOINFO
GL893502.1 16 82331143 82331143 -1 -1 -1 40019 755 human5 NOSYNT
GL892348.1 16 82481378 82481378 -1 -1 -1 2661 0 NA NOINFO
GL893239.1 16 85899846 85899846 -1 -1 -1 55996 141 human5 NOINFO
GL892137.1 17 259130 259130 -1 -1 -1 473 0 NA NOINFO
GL896640.1 17 323832 323832 -1 -1 -1 255 0 NA NOINFO
GL892220.1 17 375583 375583 -1 -1 -1 1188 0 NA NOINFO
GL892245.1 17 390236 390236 -1 -1 -1 4996 466 human8 NOSYNT
GL892243.1 17 391317 391317 -1 -1 -1 2299 607 human8 NOSYNT
GL894883.1 17 874983 874983 -1 -1 -1 6831 0 NA NOINFO
GL892763.2 17 992522 992522 994628 595162 4773222 100564 14958 human8 VALID
GL896652.1 17 1456827 1456827 -1 -1 -1 285 0 NA NOINFO
GL894847.1 17 6064222 6064222 -1 -1 -1 17337 1244 human8 NOSYNT
JH118708.1 17 6915519 6915519 -1 -1 -1 47482 4195 human4 NOSYNT
GL896673.1 17 10650516 10650516 -1 -1 -1 350 0 NA NOINFO
GL895789.1 17 10656988 10656988 -1 -1 -1 1599 0 NA NOINFO
GL893933.1 17 11015352 11015352 11055435 10758115 13273989 13045 235 human8 VALID
GL895187.1 17 11025508 11025508 10977273 10758115 13273989 17737 1604 human8 VALID
GL892552.1 17 11208731 11208897 11143313 10758115 13273989 23453 668 human8 VALID
GL892384.1 17 11210741 11210741 11003318 10758115 13273989 21977 1059 human8 VALID
GL895700.1 17 11211185 11211185 11208966 10758115 13273989 4838 213 human8 VALID
JH118662.1 17 11571619 11571619 11508486 10758115 13273989 15241 1705 human8 VALID
GL894782.1 17 12688643 12709252 -1 -1 -1 28266 2322 human8 NOSYNT
GL894015.1 17 12708143 12708143 -1 -1 -1 12557 202 human8 NOSYNT
GL892174.1 17 12709078 12709078 -1 -1 -1 654 0 NA NOINFO
GL893520.1 17 12746614 12747030 -1 -1 -1 31800 1377 human8 NOSYNT
GL895552.1 17 12746623 12746623 -1 -1 -1 2228 0 NA NOINFO
GL892524.1 17 13025602 13025612 -1 -1 -1 1701 0 NA NOINFO
GL892148.1 17 15807201 15807201 15776083 14554346 35006453 517 126 human20 VALID
GL892249.1 17 23721950 23721950 22117733 14554346 35006453 36772 2614 human20 VALID
GL895826.2 17 26735207 26808555 24818090 14554346 35006453 342335 50467 human20 VALID
GL896014.1 17 27124441 27124441 25399423 14554346 35006453 4807 479 human20 VALID
GL893746.2 17 28209304 28209304 26147129 14554346 35006453 29880 6905 human20 VALID
GL892350.2 17 31558271 31558271 29802602 14554346 35006453 53720 1704 human20 SSCVALID
GL892414.1 17 32307460 32307460 30533055 14554346 35006453 2821 361 human20 VALID
GL894777.1 17 34983634 34983651 33605777 14554346 35006453 82444 5385 human20 VALID
GL894920.1 17 37349399 37349399 37197206 39817454 35472044 24837 7099 human20 VALID
JH118420.1 17 37593409 37594276 37576416 39817454 35472044 40494 1326 human20 VALID
GL892751.2 17 41216817 41216817 41092424 40074794 49266044 104481 11478 human20 VALID
GL892260.2 17 43830155 43830155 43477776 14554346 49266044 69185 21469 human20 SSCVALID
GL894022.1 17 43830161 43830161 43732389 40074794 49266044 32785 6554 human20 SSCVALID
GL892785.2 17 48185387 48185387 48155813 40074794 49266044 86350 13111 human20 VALID
GL894061.1 17 48203398 48203398 48290883 40074794 49266044 15125 1986 human20 VALID
GL895157.1 17 49734701 49734701 -1 -1 -1 4228 0 NA NOINFO
GL895429.1 17 50098523 50098523 -1 -1 -1 26888 2077 human20 NOSYNT
GL893285.2 17 52042459 52042459 51874260 49800260 69105441 49380 5738 human20 VALID
GL893563.1 17 56763242 56763242 55851185 49800260 69105441 55376 2929 human20 VALID
GL892134.1 17 56842815 56842815 56145122 49800260 69105441 471 204 human20 SSCVALID
GL892302.2 17 56842815 56842815 56194787 49800260 69105441 112640 5392 human20 VALID
GL895294.1 17 57792710 57792710 57470447 49800260 69105441 29568 1305 human20 VALID
JH118525.1 17 67620417 67620417 67741827 49800260 69105441 447654 27904 human20 SSCVALID
GL894469.1 17 68591327 68591327 -1 -1 -1 13553 323 human20 NOSYNT
GL893762.1 18 846740 846740 -1 -1 -1 104549 2883 human7 NOSYNT
GL896600.1 18 3936143 3936143 -1 -1 -1 152 0 NA NOINFO
GL893925.2 18 4566966 4566966 4566028 6143585 1417724 79086 1108 human7 SSCVALID
GL892807.2 18 4647084 4775115 4758988 6143585 1417724 70866 1262 human7 SSCVALID
GL894316.2 18 6984013 6984013 -1 -1 -1 14450 0 NA NOINFO
JH118834.1 18 7433555 7433555 7609747 17889945 6832555 20555 1408 human7 VALID
GL896002.1 18 7782463 7782463 8253272 17889945 6832555 7071 438 human7 VALID
GL895795.1 18 7792250 7792250 8206975 17889945 6832555 15042 1336 human7 VALID
GL896058.2 18 8133093 8133093 8523403 17889945 6832555 45600 4184 human7 VALID
GL892960.2 18 8409315 8410733 8876649 17889945 6832555 69190 6621 human7 SSCVALID
GL895423.1 18 9915512 9915512 10201121 17889945 6832555 20819 1674 human7 VALID
GL892730.2 18 18715642 18715642 19593565 37739198 40252317 219116 31946 human7 VALID
JH118593.1 18 19365782 19365782 19450673 37739198 18843298 155155 31187 human7 VALID
GL892449.1 18 20174196 20175292 20075358 37739198 18843298 140934 14758 human7 VALID
GL892219.1 18 33975516 33975516 34397348 37739198 18843298 1134 1004 human7 VALID
GL894858.2 18 40333271 40333271 40081870 40244019 39107094 164024 26727 human7 VALID
JH118965.1 18 41116342 41116342 40945417 53340066 40252317 75741 11124 human7 VALID
GL892808.2 18 49036387 49110039 49286797 53340066 40252317 172000 23860 human7 VALID
GL894194.2 18 50441360 50441581 50497346 53340066 40252317 226367 54467 human7 VALID
JH118684.1 18 51416108 51416108 51436837 53340066 40252317 69184 11974 human7 VALID
GL896644.1 18 53239940 53239940 -1 -1 -1 262 0 NA NOINFO
GL892265.1 18 53239940 53239940 -1 -1 -1 29690 2146 human7 NOSYNT
GL892172.1 18 53239940 53239940 -1 -1 -1 646 0 NA NOINFO
GL893199.2 18 56438231 56438231 57150073 60850369 53556007 63993 2630 human7 VALID
